# Supplementary material for: Integrated transcriptomics and metabolomics analysis of catechins, caffeine and theanine biosynthesis in tea plant (Camellia sinensis) over the course of seasons
Source: BMC Plant Biol. 2020 Jun 29;20:294. doi: 10.1186/s12870-020-02443-y (PMC7322862; doi:10.1186/s12870-020-02443-y)
Supplement: Supplementary file 2 — Additional file 2 Table S2. The pairwise compared DEGs of tea leaves in three seasons with log2FC > 1 and FDR < 0.05. AccID: ID number of genes in tea genomome database. FC: fold changes. FDR: false discovery rate [file 12870_2020_2443_MOESM2_ESM.xls]

## Sheet: Summer vs_Apr. log2FC1.FDR0.05
AccID	log2FC	Pvalue	FDR	Style	Sum-1	Sum-2	Sum-3	Spr-1	Spr-2	Spr-3	GeneType	Location	Strand	E-Value-ara	Blast_Symbol-ara	Blast_Description-ara	E-Value-rice	Blast_Symbol-rice	Blast_Description-rice
CSA007687	-2.23432	1.0258e-39	2.80003e-35	down	173	201	203	1185	1045	1000	mRNA	sc0002351:320822-324316	-	2e-72	NDPK1	Nucleoside diphosphate kinase family protein \\ nucleoside diphosphate kinase type 1 (NDPK1) gene, complete \\ NDPK1; FUNCTIONS IN: nucleoside diphosphate kinase activity, ATP binding; INVOLVED IN: response to cadmium ion, response to salt stress; LOCATED IN: apoplast, peroxisome, chloroplast, plasma membrane, vacuole; EXPRESSED IN: 30 plant structures; EXPRESSED DURING: 15 growth stages; CONTAIN…	9e-69	Os10g0563700	Similar to Nucleoside diphosphate kinase I (EC 2.7.4.6) (NDK I) (NDP kinase I) (PP18).
CSA002522	2.00022	6.33522e-36	8.6463e-32	up	1357	1449	1349	449	312	484	mRNA	sc0002491:293738-294951	+
CSA029692	2.54417	2.30206e-35	2.09456e-31	up	530	362	430	88	91	89	mRNA	sc0001295:252431-257034	-	0	LAC17	laccase 17 \\ putative laccase, a member of laccase family of genes (17 members in Arabidopsis). \\ laccase 17 (LAC17); FUNCTIONS IN: laccase activity; INVOLVED IN: oxidation reduction, lignin catabolic process; LOCATED IN: endomembrane system, apoplast; EXPRESSED IN: 14 plant structures; EXPRESSED DURING: LP.04 four leaves visible, 4 anthesis, C globular stage, petal differentiation and expansio…	0	Os01g0842400	Similar to Laccase (EC 1.10.3.2).
CSA005644	1.8025	8.4125e-35	5.74069e-31	up	1745	1471	1294	560	430	548	mRNA	sc0003845:35422-35844	-
CSA010133	-3.67343	6.16864e-34	3.36758e-30	down	130	56	43	1190	1124	1106	mRNA	sc0003948:408-2634	-	3e-25	AT5G05250	unknown protein; BEST Arabidopsis thaliana protein match is: unknown protein (TAIR:AT3G56360.1); Has 30201 Blast hits to 17322 proteins in 780 species: Archae - 12; Bacteria - 1396; Metazoa - 17338; Fungi - 3422; Plants - 5037; Viruses - 0; Other Eukaryotes - 2996 (source: NCBI BLink).	6e-30	Os03g0736900	Similar to Sorghum bicolor protein targeted either to mitochondria or chloroplast proteins T50848.
CSA026370	-1.89694	8.86526e-34	4.0331e-30	down	328	318	269	1302	1139	1628	mRNA	sc0001566:18587-18856	+	1e-30	MIOX2	myo-inositol oxygenase 2 \\ Encodes a myo-inositol oxygenase family gene. \\ myo-inositol oxygenase 2 (MIOX2); FUNCTIONS IN: inositol oxygenase activity; INVOLVED IN: syncytium formation; LOCATED IN: cytoplasm; EXPRESSED IN: 24 plant structures; EXPRESSED DURING: 14 growth stages; CONTAINS InterPro DOMAIN/s: Protein of unknown function DUF706 (InterPro:IPR007828); BEST Arabidopsis thaliana protei…	7e-29	Os06g0561000	Similar to Myo-inositol oxygenase.
CSA013556	3.67274	1.03862e-33	4.05002e-30	up	204	176	178	21	15	16	mRNA	sc0000223:700516-701076	-	1e-10	FPS1	farnesyl diphosphate synthase 1 \\ Encodes a protein with farnesyl diphosphate synthase activity. \\ farnesyl diphosphate synthase 1 (FPS1); FUNCTIONS IN: dimethylallyltranstransferase activity, geranyltranstransferase activity; INVOLVED IN: farnesyl diphosphate biosynthetic process, isoprenoid biosynthetic process; EXPRESSED IN: 24 plant structures; EXPRESSED DURING: 14 growth stages; CONTAINS I…
CSA031162	-3.03325	1.57948e-32	5.38917e-29	down	96	62	53	873	583	587	mRNA	sc0000222:391411-393565	-	2e-100	PS2	phosphate starvation-induced gene 2 \\ phosphate starvation-induced gene 2 (PS2); FUNCTIONS IN: phosphatase activity; INVOLVED IN: metabolic process; LOCATED IN: cellular_component unknown; EXPRESSED IN: 19 plant structures; EXPRESSED DURING: 10 growth stages; CONTAINS InterPro DOMAIN/s: Pyridoxal phosphate phosphatase, PHOSPHO2 (InterPro:IPR016965), HAD-superfamily hydrolase, subfamily IB, PSPas…	4e-92	Os01g0720400	HAD-superfamily subfamily IB hydrolase, hypothetical 1 protein.
CSA013487	-7.92774	2.8366e-31	8.6031e-28	down	0	2	3	432	535	474	mRNA	sc0004735:41568-44366	-	8e-124	RPM1	NB-ARC domain-containing disease resistance protein \\ Contains an N-terminal tripartite nucleotide binding site and a C-terminal tandem array of leucine-rich repeats. Confers resistance to Pseudomonas syringae strains that carry the avirulence genes avrB and avrRpm1. \\ RESISTANCE TO P. SYRINGAE PV MACULICOLA 1 (RPM1); FUNCTIONS IN: protein binding, nucleotide binding; INVOLVED IN: defense respo…	4e-145	Os08g0424700	NB-ARC domain containing protein.
CSA010144	2.57926	5.68699e-31	1.55232e-27	up	601	485	432	125	69	109	mRNA	sc0001304:371667-371888	-	2e-36	UBL5	ubiquitin-like protein 5 \\ ubiquitin-like protein 5 (UBL5); CONTAINS InterPro DOMAIN/s: Ubiquitin (InterPro:IPR000626), Ubiquitin supergroup (InterPro:IPR019955); BEST Arabidopsis thaliana protein match is: Ubiquitin-like superfamily protein (TAIR:AT3G45180.1); Has 1807 Blast hits to 1807 proteins in 277 species: Archae - 0; Bacteria - 0; Metazoa - 736; Fungi - 347; Plants - 385; Viruses - 0; Ot…	3e-36	Os02g0628800	Similar to Ubiquitin-like protein 5 (Fragment).
CSA006271	-2.43468	2.61703e-30	6.49405e-27	down	521	300	324	2205	2744	2305	mRNA	xpsc0053738:4538-6513	-	7e-43	AT1G48300	unknown protein; FUNCTIONS IN: molecular_function unknown; INVOLVED IN: biological_process unknown; LOCATED IN: endomembrane system; EXPRESSED IN: 24 plant structures; EXPRESSED DURING: 15 growth stages; Has 96 Blast hits to 87 proteins in 37 species: Archae - 0; Bacteria - 2; Metazoa - 12; Fungi - 2; Plants - 65; Viruses - 0; Other Eukaryotes - 15 (source: NCBI BLink).	1e-18	Os05g0137300	Thioredoxin fold domain containing protein.
CSA036632	2.60829	2.4657e-29	5.60865e-26	up	1862	3085	1945	496	336	530	mRNA	sc0002561:100492-101023	-	6e-19	SPL12	squamosa promoter-binding protein-like 12 \\ squamosa promoter-binding protein-like 12 (SPL12); FUNCTIONS IN: sequence-specific DNA binding transcription factor activity; INVOLVED IN: regulation of transcription; LOCATED IN: nucleus; EXPRESSED IN: 22 plant structures; EXPRESSED DURING: 14 growth stages; CONTAINS InterPro DOMAIN/s: Ankyrin repeat-containing domain (InterPro:IPR020683), Transcripti…	1e-14	Os01g0292900	Similar to Squamosa-promoter binding-like protein 2.
CSA011585	2.34249	5.00899e-27	1.05173e-23	up	578	456	624	114	105	172	mRNA	sc0001350:404772-405179	-	3e-15	SIB1	sigma factor binding protein 1 \\ Sig1 binding protein; interacts with Sig1R4. As well as Sig1, SibI is imported into chloroplasts and its expression is light-dependent in mature chloroplasts. \\ sigma factor binding protein 1 (SIB1); CONTAINS InterPro DOMAIN/s: VQ (InterPro:IPR008889); BEST Arabidopsis thaliana protein match is: VQ motif-containing protein (TAIR:AT2G41180.1); Has 66 Blast hits t…
CSA036022	-1.99133	1.34186e-26	2.61624e-23	down	121	89	121	530	460	577	mRNA	sc0001399:194554-199803	+	1e-101	SPX2	SPX domain gene 2 \\ SPX domain gene 2 (SPX2); CONTAINS InterPro DOMAIN/s: SPX, N-terminal (InterPro:IPR004331); BEST Arabidopsis thaliana protein match is: SPX domain gene 1 (TAIR:AT5G20150.1); Has 1206 Blast hits to 1202 proteins in 209 species: Archae - 0; Bacteria - 6; Metazoa - 245; Fungi - 512; Plants - 320; Viruses - 0; Other Eukaryotes - 123 (source: NCBI BLink).	5e-93	Os06g0603600	SPX domain-containing protein 1
CSA000948	-1.28546	1.02898e-25	1.87247e-22	down	804	673	787	2105	2059	2398	mRNA	xpsc0053365:262257-269689	-	0	MRP6	multidrug resistance-associated protein 6 \\ member of MRP subfamily \\ multidrug resistance-associated protein 6 (MRP6); FUNCTIONS IN: ATPase activity, coupled to transmembrane movement of substances; INVOLVED IN: response to cyclopentenone; LOCATED IN: vacuolar membrane, plasma membrane, plant-type vacuole; EXPRESSED IN: 24 plant structures; EXPRESSED DURING: 13 growth stages; CONTAINS InterPro…	0	Os06g0561800	ABC transporter, transmembrane domain domain containing protein.
CSA027580	1.95608	2.46835e-25	4.21101e-22	up	1269	882	932	261	298	383	mRNA	xpsc0053908:78936-79577	+	5e-67	GRF9	general regulatory factor 9 \\ 14-3-3 gene. Binds calcium and displays induced structural changes. \\ general regulatory factor 9 (GRF9); FUNCTIONS IN: protein phosphorylated amino acid binding, calcium ion binding; LOCATED IN: chloroplast stroma, nucleus, plasma membrane, cytoplasm; EXPRESSED IN: 24 plant structures; EXPRESSED DURING: 15 growth stages; CONTAINS InterPro DOMAIN/s: 14-3-3 protein …	4e-55	Os01g0209200	Similar to 14-3-3 protein 7.
CSA007057	-1.55668	2.4326e-23	3.9059e-20	down	168	164	152	555	528	611	mRNA	sc0001868:297896-298963	+	3e-41	AT4G39280	phenylalanyl-tRNA synthetase, putative / phenylalanine--tRNA ligase, putative \\ phenylalanyl-tRNA synthetase, putative / phenylalanine--tRNA ligase, putative; FUNCTIONS IN: phenylalanine-tRNA ligase activity, tRNA binding, aminoacyl-tRNA ligase activity, nucleotide binding, ATP binding; INVOLVED IN: phenylalanyl-tRNA aminoacylation, tRNA aminoacylation, translation, tRNA aminoacylation for prote…
CSA010989	1.44767	6.58627e-23	9.98771e-20	up	1034	1125	944	497	382	479	mRNA	sc0002695:226006-230266	-	5e-143	CTL2	chitinase-like protein 2 \\ Encodes a chitinase-like protein expressed predominantly in stems. Mutants accumulate ligning in etiolated hypocotyls. \\ chitinase-like protein 2 (CTL2); FUNCTIONS IN: chitinase activity; INVOLVED IN: lignin biosynthetic process; EXPRESSED IN: 19 plant structures; EXPRESSED DURING: 4 anthesis, LP.10 ten leaves visible, C globular stage, petal differentiation and expan…	2e-124	Os09g0494200	Similar to Chitinase-like protein (EC 3.2.1.14).
CSA016888	-1.42303	1.52635e-22	2.19281e-19	down	498	377	441	1333	1247	1619	mRNA	sc0004297:12874-13679	-	4e-13	UBQ1	ubiquitin extension protein 1 \\ Ubiquitin extension protein \\ ubiquitin extension protein 1 (UBQ1); FUNCTIONS IN: structural constituent of ribosome; INVOLVED IN: response to water deprivation, protein ubiquitination, embryo development ending in seed dormancy; LOCATED IN: ribosome, intracellular; EXPRESSED IN: 25 plant structures; EXPRESSED DURING: 14 growth stages; CONTAINS InterPro DOMAIN/s:…	9e-13	Os09g0568400	Similar to 60S ribosomal protein L40 (CEP52).
CSA021102	1.71686	6.02654e-22	8.22502e-19	up	784	872	772	323	217	346	mRNA	xpsc0053603:115580-119530	-	7e-20	AT1G27350	Ribosome associated membrane protein RAMP4 \\ Ribosome associated membrane protein RAMP4; CONTAINS InterPro DOMAIN/s: Ribosome associated membrane RAMP4 (InterPro:IPR010580); BEST Arabidopsis thaliana protein match is: Ribosome associated membrane protein RAMP4 (TAIR:AT1G27330.1); Has 348 Blast hits to 348 proteins in 106 species: Archae - 0; Bacteria - 0; Metazoa - 210; Fungi - 0; Plants - 100; …	2e-19	Os12g0514100	Ribosome associated membrane RAMP4 family protein.
CSA031094	1.97831	1.26058e-21	1.63852e-18	up	1710	1723	1503	684	386	424	mRNA	sc0000724:618834-619253	-	5e-11	PSBR	photosystem II subunit R \\ Encodes for the 10 kDa PsbR subunit of photosystem II (PSII). This subunit appears to be involved in the stable assembly of PSII, particularly that of the oxygen-evolving complex subunit PsbP. Mutants defective in this gene have reduced amounts of subunits PsbP and PsbQ in PSII. In turn, assembly of PsbR is dependent on the presence of PsbJ. \\ photosystem II subunit R…
CSA011639	-1.82046	2.92086e-21	3.62399e-18	down	147	117	104	587	459	496	mRNA	sc0002749:183434-185921	-	0	PS3	phosphate starvation-induced gene 3 \\ Encodes a Pi starvation-responsive protein AtPS3. \\ phosphate starvation-induced gene 3 (PS3); FUNCTIONS IN: sugar:hydrogen symporter activity; INVOLVED IN: carbohydrate transport, transmembrane transport; EXPRESSED IN: 22 plant structures; EXPRESSED DURING: 13 growth stages; CONTAINS InterPro DOMAIN/s: Major facilitator superfamily (InterPro:IPR020846), Ma…	0	Os04g0555300	Similar to glycerol 3-phosphate permease.
CSA015105	1.56696	1.09821e-20	1.30333e-17	up	537	598	588	210	217	267	mRNA	sc0001824:146951-147328	+	6e-14	AT1G76010	Alba DNA/RNA-binding protein \\ Alba DNA/RNA-binding protein; FUNCTIONS IN: nucleic acid binding; INVOLVED IN: biological_process unknown; LOCATED IN: cellular_component unknown; EXPRESSED IN: 25 plant structures; EXPRESSED DURING: 15 growth stages; CONTAINS InterPro DOMAIN/s: Alba, DNA/RNA-binding protein (InterPro:IPR002775); BEST Arabidopsis thaliana protein match is: Alba DNA/RNA-binding prot…	9e-14	Os09g0542000	Similar to Ribonuclease P.
CSA035867	1.458	1.37468e-20	1.56347e-17	up	538	523	524	239	189	261	mRNA	xfsc0001487:28568-34084	+	0	IRX12	Laccase/Diphenol oxidase family protein \\ Encodes a protein with similarity to putative laccase, a member of laccase family (17 members in Arabidopsis). Might be involved in cell wall biosynthesis. Mutants have a mild irregular xylem phenotype. \\ IRREGULAR XYLEM 12 (IRX12); FUNCTIONS IN: laccase activity; INVOLVED IN: secondary cell wall biogenesis; LOCATED IN: endomembrane system, apoplast; EX…	0	Os11g0708100	Similar to Laccase-22.
CSA008265	1.63868	1.68023e-20	1.83455e-17	up	414	422	412	176	127	176	mRNA	sc0000881:451225-451950	-	2e-16	AT3G04780	Protein of unknown function (DUF1000) \\ Encodes a protein with little sequence identity with any other protein of known structure or function. Part of this protein shows a 42% sequence identity with the C-terminal domain of the 32-kD human thioredoxin-like protein. \\ CONTAINS InterPro DOMAIN/s: Thioredoxin, core (InterPro:IPR015467), Proteasome-interacting thioredoxin-like domain, C-terminal (I…	6e-12	Os03g0795500	Thioredoxin, core domain containing protein.
CSA028418	1.68667	1.63669e-19	1.71828e-16	up	1577	1203	1119	474	361	611	mRNA	sc0000246:1116076-1116543	-
CSA035725	-3.28086	1.72267e-19	1.74156e-16	down	26	23	9	187	193	291	mRNA	sc0000307:620316-621150	-
CSA032228	3.32041	3.09676e-19	3.0189e-16	up	111	135	182	16	20	15	mRNA	sc0000609:422729-423767	+
CSA003175	1.34555	1.0817e-18	1.01814e-15	up	1219	1191	1193	577	438	683	mRNA	sc0003822:173634-176511	-
CSA034490	3.07148	1.4548e-18	1.32368e-15	up	201	142	142	29	11	29	mRNA	sc0001901:90629-97075	-	0	IRX12	Laccase/Diphenol oxidase family protein \\ Encodes a protein with similarity to putative laccase, a member of laccase family (17 members in Arabidopsis). Might be involved in cell wall biosynthesis. Mutants have a mild irregular xylem phenotype. \\ IRREGULAR XYLEM 12 (IRX12); FUNCTIONS IN: laccase activity; INVOLVED IN: secondary cell wall biogenesis; LOCATED IN: endomembrane system, apoplast; EX…	0	Os11g0708100	Similar to Laccase-22.
CSA000996	1.43232	2.40355e-18	2.11637e-15	up	877	845	772	386	388	319	mRNA	xpsc0053849:38196-43981	-	0	CESA4	cellulose synthase A4 \\ Encodes a cellulose synthase involved in secondary cell wall biosynthesis. Confers resistance towards bacterial and fungal pathogens, independent of salicylic acid, ethylene and jasmonate signaling. \\ cellulose synthase A4 (CESA4); FUNCTIONS IN: cellulose synthase activity, transferase activity, transferring glycosyl groups; INVOLVED IN: cellulose biosynthetic process, p…	0	Os10g0467800	Similar to Cellulose synthase (Fragment).
CSA019416	1.65016	3.14405e-18	2.58579e-15	up	566	581	574	227	158	273	mRNA	sc0001419:72882-81225	-	2e-26	UBC2	ubiquiting-conjugating enzyme 2 \\ ubiquitin conjugating enzyme UBC2. Homolog of the yeast RAD6 gene. \\ ubiquiting-conjugating enzyme 2 (UBC2); CONTAINS InterPro DOMAIN/s: Ubiquitin-conjugating enzyme/RWD-like (InterPro:IPR016135), Ubiquitin-conjugating enzyme, E2 (InterPro:IPR000608); BEST Arabidopsis thaliana protein match is: ubiquitin carrier protein 1 (TAIR:AT1G14400.2); Has 10642 Blast hit…	2e-34	LOC_Os11g29960	Retrotransposon protein, putative, unclassified
CSA027103	1.40425	3.22086e-18	2.58579e-15	up	766	702	875	343	360	348	mRNA	xpsc0053223:323585-323806	-
CSA029563	-1.67977	3.17816e-18	2.58579e-15	down	312	203	191	839	829	1009	mRNA	sc0000871:57012-58012	+	3e-25	AT2G34160	Alba DNA/RNA-binding protein \\ Alba DNA/RNA-binding protein; FUNCTIONS IN: nucleic acid binding; INVOLVED IN: biological_process unknown; LOCATED IN: cellular_component unknown; EXPRESSED IN: 23 plant structures; EXPRESSED DURING: 13 growth stages; CONTAINS InterPro DOMAIN/s: Alba, DNA/RNA-binding protein (InterPro:IPR002775), Uncharacterised conserved protein UCP030333, DNA/RNA-binding Alba-rel…	9e-23	Os02g0202500	Similar to nucleic acid binding.
CSA016835	1.52038	7.91102e-18	5.99831e-15	up	1901	2401	1768	815	692	1030	mRNA	xfsc0000127:94928-95338	+	4e-74	AT3G27360	Histone superfamily protein \\ Histone superfamily protein; FUNCTIONS IN: DNA binding; INVOLVED IN: nucleosome assembly; LOCATED IN: chloroplast, nucleosome; EXPRESSED IN: 22 plant structures; EXPRESSED DURING: 14 growth stages; CONTAINS InterPro DOMAIN/s: Histone H3 (InterPro:IPR000164), Histone-fold (InterPro:IPR009072), Histone core (InterPro:IPR007125); BEST Arabidopsis thaliana protein match…	5e-75	Os04g0419600	Histone H3.
CSA030644	-1.27805	8.15584e-18	6.0168e-15	down	304	305	304	888	898	840	mRNA	sc0002514:112374-113357	+				5e-36	Os08g0478200	Similar to ATP synthase D chain, mitochondrial (EC 3.6.3.14).
CSA021390	1.19409	2.18108e-17	1.5667e-14	up	657	579	645	341	308	328	mRNA	xfsc0000404:118640-120729	+	7e-35	AT1G76550	Phosphofructokinase family protein \\ Phosphofructokinase family protein; CONTAINS InterPro DOMAIN/s: Pyrophosphate-dependent phosphofructokinase PfpB (InterPro:IPR011183), Phosphofructokinase (InterPro:IPR000023); BEST Arabidopsis thaliana protein match is: Phosphofructokinase family protein (TAIR:AT1G20950.1); Has 4956 Blast hits to 4876 proteins in 1678 species: Archae - 20; Bacteria - 3823; M…	1e-31	Os02g0714200	Similar to Pyrophosphate--fructose 6-phosphate 1-phosphotransferase alpha subunit (EC 2.7.1.90) (PFP) (6-phosphofructokinase, pyrophosphate dependent) (Pyrophosphate-dependent 6-phosphofructose-1-kinase) (PPi-PFK).
CSA016290	-1.17887	5.97779e-17	4.18384e-14	down	3047	3231	3496	7987	7953	10517	mRNA	xfsc0000846:21973-24516	+	3e-50	AT1G77940	Ribosomal protein L7Ae/L30e/S12e/Gadd45 family protein \\ Ribosomal protein L7Ae/L30e/S12e/Gadd45 family protein; FUNCTIONS IN: structural constituent of ribosome; INVOLVED IN: translation; LOCATED IN: cytosolic ribosome, cytosolic large ribosomal subunit; EXPRESSED IN: 26 plant structures; EXPRESSED DURING: 15 growth stages; CONTAINS InterPro DOMAIN/s: Ribosomal protein L7Ae/L30e/S12e/Gadd45 (In…	1e-45	Os01g0812800	Ribosomal protein L30e domain containing protein.
CSA014489	-1.65731	6.2246e-17	4.24767e-14	down	138	93	102	417	411	414	mRNA	sc0000434:500187-504058	-	0	MGD2	monogalactosyldiacylglycerol synthase 2 \\ Encodes a type B monogalactosyldiacylglycerol (MGDG) synthase. Strongly induced by phosphate deprivation, and in non-photosynthetic tissues. Does not contribute to galactolipid synthesis under Pi-sufficient conditions but does under Pi starvation. \\ monogalactosyldiacylglycerol synthase 2 (MGD2); CONTAINS InterPro DOMAIN/s: Monogalactosyldiacylglycerol …	0	Os02g0802700	Similar to MGDG synthase type A.
CSA006715	-2.627	2.53363e-16	1.68678e-13	down	250	113	86	1384	947	920	mRNA	sc0000114:727558-731311	-	5e-140	SRG3	senescence-related gene 3 \\ senescence-related gene 3 (SRG3); FUNCTIONS IN: phosphoric diester hydrolase activity, glycerophosphodiester phosphodiesterase activity; INVOLVED IN: glycerol metabolic process, lipid metabolic process; EXPRESSED IN: 18 plant structures; EXPRESSED DURING: 8 growth stages; CONTAINS InterPro DOMAIN/s: PLC-like phosphodiesterase, TIM beta/alpha-barrel domain (InterPro:IP…	1e-131	Os02g0514500	Similar to Glycerophosphoryl diester phosphodisterase (Fragment).
CSA017711	-6.42553	3.46654e-16	2.25292e-13	down	0	3	1	150	107	155	mRNA	sc0002245:316159-321838	+	2e-97	AT1G23110	unknown protein; FUNCTIONS IN: molecular_function unknown; LOCATED IN: chloroplast; BEST Arabidopsis thaliana protein match is: unknown protein (TAIR:AT1G70900.1); Has 59 Blast hits to 59 proteins in 15 species: Archae - 0; Bacteria - 0; Metazoa - 0; Fungi - 0; Plants - 59; Viruses - 0; Other Eukaryotes - 0 (source: NCBI BLink).	2e-81	Os08g0433200	Conserved hypothetical protein.
CSA013872	2.6605	3.93615e-16	2.49863e-13	up	265	128	204	40	40	31	mRNA	sc0000559:345186-345956	+
CSA010830	3.08903	5.42484e-16	3.36537e-13	up	103	98	112	10	12	22	mRNA	sc0002672:165167-165512	+
CSA036631	1.86888	7.28125e-16	4.32063e-13	up	853	1146	679	338	214	328	mRNA	sc0002561:93631-94381	-	2e-13	SPL5	squamosa promoter binding protein-like 5 \\ Encodes a member of the SPL (squamosa-promoter binding protein-like)gene family, a novel gene family encoding DNA binding proteins and putative transcription factors. Contains the SBP-box, which encodes the SBP-domain, required and sufficient for interaction with DNA. It is involved in regulation of flowering and vegetative phase change. Its temporal ex…
CSA021936	-1.3938	7.21394e-16	4.32063e-13	down	183	193	192	568	505	712	mRNA	sc0000004:1212989-1214456	-	2e-74	EIF3G1	eukaryotic translation initiation factor 3G1 \\ One of the 2 genes that code for the G subunit of eukaryotic initiation factor 3 (EIF3). \\ eukaryotic translation initiation factor 3G1 (EIF3G1); FUNCTIONS IN: RNA binding, translation initiation factor activity; INVOLVED IN: translational initiation; LOCATED IN: eukaryotic translation initiation factor 3 complex, plasma membrane; EXPRESSED IN: 23 …	6e-73	Os02g0788400	Similar to Eukaryotic translation initiation factor 3 subunit-like protein.
CSA028330	-1.38894	8.45156e-16	4.90838e-13	down	1970	1289	1486	4589	4099	6099	mRNA	xpsc0058403:1192-3833	+	0	PCK1	phosphoenolpyruvate carboxykinase 1 \\ Encodes a putative phosphoenolpyruvate carboxykinase (ATP-dependent). \\ phosphoenolpyruvate carboxykinase 1 (PCK1); FUNCTIONS IN: phosphoenolpyruvate carboxykinase activity, purine nucleotide binding, phosphoenolpyruvate carboxykinase (ATP) activity, ATP binding; INVOLVED IN: defense response to fungus, incompatible interaction, response to cadmium ion, cel…	0	Os03g0255500	Similar to Phosphoenolpyruvate carboxykinase 4 (EC 4.1.1.49) (Fragment).
CSA035487	-1.05831	9.25454e-16	5.26275e-13	down	899	708	839	2092	1727	2250	mRNA	xfsc0001480:28827-30775	+	6e-26	AT5G46030	unknown protein; CONTAINS InterPro DOMAIN/s: Protein of unknown function DUF701, zinc-binding putative (InterPro:IPR007808); Has 30201 Blast hits to 17322 proteins in 780 species: Archae - 12; Bacteria - 1396; Metazoa - 17338; Fungi - 3422; Plants - 5037; Viruses - 0; Other Eukaryotes - 2996 (source: NCBI BLink).	2e-27	Os07g0631100	Protein of unknown function DUF701, zinc-binding putative family protein.
CSA017100	1.21313	1.73035e-15	9.63909e-13	up	821	792	918	438	443	415	mRNA	sc0001487:275587-280672	-	2e-176	AT3G01680	CONTAINS InterPro DOMAIN/s: Mediator complex subunit Med28 (InterPro:IPR021640); BEST Arabidopsis thaliana protein match is: unknown protein (TAIR:AT3G01670.1); Has 122 Blast hits to 112 proteins in 13 species: Archae - 0; Bacteria - 0; Metazoa - 0; Fungi - 0; Plants - 122; Viruses - 0; Other Eukaryotes - 0 (source: NCBI BLink).
CSA012134	1.494	1.92144e-15	1.04895e-12	up	568	506	497	218	250	190	mRNA	sc0000845:182519-190690	+	0	IRX1	cellulose synthase family protein \\ Encodes a member of the cellulose synthase family involved in secondary cell wall biosynthesis. Mutants have abnormal xylem formation, reduced cellulose content, and enhanced drought and osmotic stress tolerance. Mediates resistance towards bacterial pathogens via ABA. Confers resistance towards bacterial and fungal pathogens, independent of salicylic acid, et…	0	Os01g0750300	Similar to Cellulose synthase (Fragment).
CSA031036	2.28461	6.21975e-15	3.26489e-12	up	133	163	135	38	26	42	mRNA	sc0000074:732568-733389	+
CSA001315	-3.05284	1.09424e-14	5.63554e-12	down	17	36	12	178	253	208	mRNA	sc0001037:161817-164633	-	1e-49	BHLH038	basic helix-loop-helix (bHLH) DNA-binding superfamily protein \\ Encodes a member of the basic helix-loop-helix transcription factor family protein. \\ BHLH038; FUNCTIONS IN: DNA binding, sequence-specific DNA binding transcription factor activity; INVOLVED IN: regulation of transcription; LOCATED IN: nucleus; CONTAINS InterPro DOMAIN/s: Achaete-scute transcription factor related (InterPro:IPR015…	1e-27	Os01g0952800	Achaete-scute transcription factor related domain containing protein.
CSA020805	2.74146	1.15652e-14	5.84599e-12	up	380	157	367	72	44	44	mRNA	sc0001356:140613-143503	-	1e-68	GER2	germin-like protein 2 \\ germin-like protein (GLP2a) \\ germin-like protein 2 (GER2); CONTAINS InterPro DOMAIN/s: Cupin, RmlC-type (InterPro:IPR011051), Cupin 1 (InterPro:IPR006045), Germin (InterPro:IPR001929), RmlC-like jelly roll fold (InterPro:IPR014710), Germin, manganese binding site (InterPro:IPR019780); BEST Arabidopsis thaliana protein match is: RmlC-like cupins superfamily protein (TAIR…	3e-73	Os02g0491600	Similar to Oxalate oxidase-like protein or germin-like protein (Germin-like 8) (Germin-like 12).
CSA009626	1.56739	1.32491e-14	6.57541e-12	up	609	503	509	225	246	173	mRNA	sc0000658:631268-638039	+	0	IRX3	Cellulose synthase family protein \\ Encodes a xylem-specific cellulose synthase that is phosphorylated on one or more serine residues (on either S185 or one of S180 or S181). \\ IRREGULAR XYLEM 3 (IRX3); FUNCTIONS IN: cellulose synthase activity; INVOLVED IN: cellulose biosynthetic process, plant-type cell wall biogenesis, secondary cell wall biogenesis, rhamnogalacturonan I side chain metabolic…	0	Os09g0422500	Similar to Cellulose synthase (Fragment).
CSA036134	1.28792	2.16888e-14	1.04834e-11	up	730	668	889	400	342	374	mRNA	sc0002963:109217-109534	-	2e-42	PIP2;5	plasma membrane intrinsic protein 2;5 \\ plasma membrane intrinsic protein 2;5 (PIP2;5); FUNCTIONS IN: water channel activity; INVOLVED IN: transport, transmembrane transport; LOCATED IN: integral to membrane, membrane; EXPRESSED IN: 17 plant structures; EXPRESSED DURING: 10 growth stages; CONTAINS InterPro DOMAIN/s: Major intrinsic protein, conserved site (InterPro:IPR022357), Aquaporin (InterPr…	9e-41	Os02g0629200	Similar to cDNA clone:001-039-E03, full insert sequence.
CSA026477	-1.25711	2.18917e-14	1.04834e-11	down	225	247	246	669	582	802	mRNA	sc0003173:226906-227745	+	2e-26	ATRZ-1A	RNA-binding (RRM/RBD/RNP motifs) family protein with retrovirus zinc finger-like domain \\ Zinc finger-containing glycine-rich RNA-binding protein. Cold-inducible. Contributes to the enhancement of freezing tolerance. \\ ATRZ-1A; CONTAINS InterPro DOMAIN/s: RNA recognition motif, RNP-1 (InterPro:IPR000504), Nucleotide-binding, alpha-beta plait (InterPro:IPR012677), Zinc finger, CCHC-type (InterPr…	2e-15	Os03g0836200	Similar to RNA-binding protein RZ-1.
CSA003950	2.16561	2.69161e-14	1.26673e-11	up	154	183	206	39	43	63	mRNA	xpsc0053284:76196-76873	+
CSA033867	-1.43176	4.20617e-14	1.94596e-11	down	1124	800	933	2640	2472	4092	mRNA	sc0000546:744179-745490	+	1e-37	CCR2	cold, circadian rhythm, and rna binding 2 \\ Encodes a small glycine-rich RNA binding protein that is part of a negative-feedback loop through which AtGRP7 regulates the circadian oscillations of its own transcript. Gene expression is induced by cold. GRP7 appears to promote stomatal opening and reduce tolerance under salt and dehydration stress conditions, but, promotes stomatal closing and ther…	2e-39	Os12g0632000	Similar to Glycine-rich RNA-binding protein 1 (Fragment).
CSA005537	-3.96942	6.71047e-14	3.00277e-11	down	10	0	8	112	97	125	mRNA	sc0004537:119507-119905	-
CSA035452	-1.91994	6.93252e-14	3.0521e-11	down	107	135	84	600	477	386	mRNA	sc0004468:5074-7432	-	6e-139	SRG3	senescence-related gene 3 \\ senescence-related gene 3 (SRG3); FUNCTIONS IN: phosphoric diester hydrolase activity, glycerophosphodiester phosphodiesterase activity; INVOLVED IN: glycerol metabolic process, lipid metabolic process; EXPRESSED IN: 18 plant structures; EXPRESSED DURING: 8 growth stages; CONTAINS InterPro DOMAIN/s: PLC-like phosphodiesterase, TIM beta/alpha-barrel domain (InterPro:IP…	1e-132	Os02g0514500	Similar to Glycerophosphoryl diester phosphodisterase (Fragment).
CSA029964	1.43176	9.62805e-14	4.17155e-11	up	283	296	302	146	108	136	mRNA	sc0002486:260580-261024	+
CSA033338	-1.20737	1.19235e-13	5.08539e-11	down	1097	1418	1137	3800	2763	3538	mRNA	sc0001340:265897-267690	+	2e-78	AT3G15810	Protein of unknown function (DUF567) \\ Protein of unknown function (DUF567); CONTAINS InterPro DOMAIN/s: Protein of unknown function DUF567 (InterPro:IPR007612); BEST Arabidopsis thaliana protein match is: Protein of unknown function (DUF567) (TAIR:AT1G80120.1); Has 436 Blast hits to 435 proteins in 18 species: Archae - 0; Bacteria - 0; Metazoa - 0; Fungi - 7; Plants - 429; Viruses - 0; Other Eu…	2e-42	Os01g0771000	Protein of unknown function DUF567 family protein.
CSA023938	-1.01184	1.50784e-13	6.332e-11	down	478	383	389	966	971	1051	mRNA	sc0003899:99866-104811	+	0	GAPCP-1	glyceraldehyde-3-phosphate dehydrogenase of plastid 1 \\ Encodes one of the chloroplast/plastid localized GAPDH isoforms (GAPCp1/At1g79530 and GAPCp2/At1g16300). gapcp double mutants display a drastic phenotype of arrested root development, dwarfism and sterility. GAPCps are important for the synthesis of serine in roots. \\ glyceraldehyde-3-phosphate dehydrogenase of plastid 1 (GAPCP-1); FUNCTIO…	0	Os02g0171100	Similar to Glyceraldehyde-3-phosphate dehydrogenase (EC 1.2.1.12) (GAPDH).
CSA015545	1.67411	1.6223e-13	6.70946e-11	up	345	425	358	169	139	112	mRNA	sc0000763:694746-708453	-	0	CSLG3	cellulose synthase like G3 \\ encodes a protein similar to cellulose synthase \\ cellulose synthase like G3 (CSLG3); FUNCTIONS IN: cellulose synthase activity, transferase activity, transferring glycosyl groups, transferase activity; INVOLVED IN: cellulose biosynthetic process, polysaccharide biosynthetic process; LOCATED IN: membrane; EXPRESSED IN: 13 plant structures; EXPRESSED DURING: 8 growth…	2e-97	LOC_Os09g30130	Similar to Cellulose synthase-like protein E6.
CSA002312	2.18911	1.71258e-13	6.97712e-11	up	130	120	131	36	23	41	mRNA	sc0002816:100199-102707	-	1e-42	CRK8	cysteine-rich RLK (RECEPTOR-like protein kinase) 8 \\ Encodes a cysteine-rich receptor-like protein kinase. \\ cysteine-rich RLK (RECEPTOR-like protein kinase) 8 (CRK8); FUNCTIONS IN: kinase activity; INVOLVED IN: protein amino acid phosphorylation; CONTAINS InterPro DOMAIN/s: Protein kinase, ATP binding site (InterPro:IPR017441), Reverse transcriptase, RNA-dependent DNA polymerase (InterPro:IPR0…	3e-56	loc_os07g41380
CSA020718	-1.77184	2.06026e-13	8.27013e-11	down	350	246	257	820	1024	1625	mRNA	sc0000630:670254-675791	+	6e-172	PRS2	phosphoribosyl pyrophosphate (PRPP) synthase 2 \\ Encodes a P-dependent phosphoribosyl pyrophosphate (PRPP) synthase. \\ phosphoribosyl pyrophosphate (PRPP) synthase 2 (PRS2); FUNCTIONS IN: magnesium ion binding, ribose phosphate diphosphokinase activity; INVOLVED IN: cellular biosynthetic process, nucleotide biosynthetic process, nucleoside metabolic process, ribonucleoside monophosphate biosynt…	5e-156	Os02g0127700	Similar to Ribose-phosphate pyrophosphokinase.
CSA023425	2.45598	2.69109e-13	1.06458e-10	up	108	84	112	21	19	26	mRNA	sc0002991:244421-245065	-	4e-48	AT1G16350	Aldolase-type TIM barrel family protein \\ Aldolase-type TIM barrel family protein; FUNCTIONS IN: IMP dehydrogenase activity, oxidoreductase activity, catalytic activity; INVOLVED IN: oxidation reduction, GMP biosynthetic process, metabolic process; LOCATED IN: cellular_component unknown; EXPRESSED IN: 24 plant structures; EXPRESSED DURING: 13 growth stages; CONTAINS InterPro DOMAIN/s: IMP dehydr…	5e-46	Os03g0780500	Similar to inosine-5-monophosphate dehydrogenase 2.
CSA030449	1.43935	2.85833e-13	1.11459e-10	up	249	264	284	120	112	118	mRNA	sc0004366:39003-40816	-	1e-37	AT5G20080	FAD/NAD(P)-binding oxidoreductase \\ FAD/NAD(P)-binding oxidoreductase; FUNCTIONS IN: cytochrome-b5 reductase activity, copper ion binding; INVOLVED IN: response to salt stress; LOCATED IN: mitochondrion, plant-type cell wall; EXPRESSED IN: 23 plant structures; EXPRESSED DURING: 14 growth stages; CONTAINS InterPro DOMAIN/s: Ferredoxin reductase-type FAD-binding domain (InterPro:IPR017927), Oxidor…	2e-35	Os01g0174300	Flavoprotein pyridine nucleotide cytochrome reductase domain containing protein.
CSA004484	-2.32378	5.19664e-13	1.9701e-10	down	28	27	48	201	158	261	mRNA	xpsc0054182:12359-18368	+	5e-33	AT2G44380	Cysteine/Histidine-rich C1 domain family protein \\ Cysteine/Histidine-rich C1 domain family protein; CONTAINS InterPro DOMAIN/s: DC1 (InterPro:IPR004146), C1-like (InterPro:IPR011424); BEST Arabidopsis thaliana protein match is: Cysteine/Histidine-rich C1 domain family protein (TAIR:AT5G43520.1); Has 1997 Blast hits to 742 proteins in 26 species: Archae - 0; Bacteria - 0; Metazoa - 5; Fungi - 0;…
CSA007453	-1.31059	7.10544e-13	2.65685e-10	down	293	281	244	720	675	1030	mRNA	xfsc0008452:1952-2359	+	9e-58	ECHIA	enoyl-CoA hydratase/isomerase A \\ enoyl-CoA hydratase/isomerase A (ECHIA); FUNCTIONS IN: catalytic activity; INVOLVED IN: metabolic process; LOCATED IN: peroxisome; EXPRESSED IN: 22 plant structures; EXPRESSED DURING: 13 growth stages; CONTAINS InterPro DOMAIN/s: Crotonase, core (InterPro:IPR001753); BEST Arabidopsis thaliana protein match is: enoyl-CoA hydratase/isomerase D (TAIR:AT1G60550.1); …	1e-49	Os03g0310400	Crotonase, core domain containing protein.
CSA014169	1.47699	1.01656e-12	3.74973e-10	up	335	331	260	113	132	150	mRNA	sc0001633:278964-284997	+	0	BGAL1	beta galactosidase 1 \\ beta-galactosidase, glycosyl hydrolase family 35 \\ beta galactosidase 1 (BGAL1); FUNCTIONS IN: beta-galactosidase activity; INVOLVED IN: carbohydrate metabolic process; LOCATED IN: cell wall, plant-type cell wall; EXPRESSED IN: 27 plant structures; EXPRESSED DURING: 13 growth stages; CONTAINS InterPro DOMAIN/s: Glycoside hydrolase, family 35, conserved site (InterPro:IPR0…	0	Os01g0580200	Similar to Beta-galactosidase precursor (EC 3.2.1.23) (Lactase).
CSA006783	1.31467	1.15098e-12	4.18896e-10	up	544	425	537	218	208	296	mRNA	sc0000787:646468-646798	-
CSA027377	-1.21521	1.3189e-12	4.73693e-10	down	372	312	283	976	687	1017	mRNA	sc0000701:764138-765457	-	0	AT2G46210	Fatty acid/sphingolipid desaturase \\ Fatty acid/sphingolipid desaturase; FUNCTIONS IN: oxidoreductase activity, oxidoreductase activity, acting on paired donors, with oxidation of a pair of donors resulting in the reduction of molecular oxygen to two molecules of water, iron ion binding, heme binding; INVOLVED IN: oxidation reduction, fatty acid biosynthetic process, lipid metabolic process; EXP…	5e-160	Os09g0338500	Similar to Desaturase/cytochrome b5 protein.
CSA014040	1.95063	1.63473e-12	5.795e-10	up	197	182	156	74	40	51	mRNA	sc0004630:36541-37067	+				5e-11	Os03g0358200	Similar to transmembrane protein 115.
CSA020058	-1.23514	1.90774e-12	6.67611e-10	down	706	786	948	2006	2138	2726	mRNA	sc0001372:486989-493020	+	6e-108	PIP2;5	plasma membrane intrinsic protein 2;5 \\ plasma membrane intrinsic protein 2;5 (PIP2;5); FUNCTIONS IN: water channel activity; INVOLVED IN: transport, transmembrane transport; LOCATED IN: integral to membrane, membrane; EXPRESSED IN: 17 plant structures; EXPRESSED DURING: 10 growth stages; CONTAINS InterPro DOMAIN/s: Major intrinsic protein, conserved site (InterPro:IPR022357), Aquaporin (InterPr…	3e-102	Os07g0448400	Similar to Aquaporin PIP2-5.
CSA029276	-1.27382	2.79332e-12	9.53081e-10	down	285	219	237	783	537	820	mRNA	sc0003169:28306-29436	+	4e-173	ATPC1	ATPase, F1 complex, gamma subunit protein \\ One of two genes (with ATPC2) encoding the gamma subunit of Arabidopsis chloroplast ATP synthase. \\ ATPC1; FUNCTIONS IN: enzyme regulator activity; INVOLVED IN: photosynthetic electron transport in photosystem II, ATP synthesis coupled proton transport, ATP biosynthetic process; LOCATED IN: in 6 components; EXPRESSED IN: 24 plant structures; EXPRESSED…	8e-152	Os07g0513000	Similar to ATP synthase gamma chain, chloroplast (EC 3.6.1.34) (Fragment).
CSA012042	-1.09218	2.97848e-12	1.00371e-09	down	269	238	274	695	551	742	mRNA	sc0000585:181118-181900	-	3e-23	VAG2	vacuolar ATP synthase subunit G2 \\ vacuolar ATP synthase subunit G2 (VAG2); FUNCTIONS IN: hydrolase activity, acting on acid anhydrides, catalyzing transmembrane movement of substances; INVOLVED IN: proton transport; LOCATED IN: plasma membrane, vacuole; EXPRESSED IN: 25 plant structures; EXPRESSED DURING: 15 growth stages; CONTAINS InterPro DOMAIN/s: Vacuolar (H+)-ATPase G subunit (InterPro:IPR…	3e-29	Os04g0601700	Similar to Vacuolar ATP synthase subunit G 1 (EC 3.6.3.14) (V-ATPase G subunit 1) (Vacuolar proton pump G subunit 1).
CSA031153	1.72265	5.4624e-12	1.79641e-09	up	278	185	234	91	89	69	mRNA	sc0002733:59321-64077	-	0	LAC17	laccase 17 \\ putative laccase, a member of laccase family of genes (17 members in Arabidopsis). \\ laccase 17 (LAC17); FUNCTIONS IN: laccase activity; INVOLVED IN: oxidation reduction, lignin catabolic process; LOCATED IN: endomembrane system, apoplast; EXPRESSED IN: 14 plant structures; EXPRESSED DURING: LP.04 four leaves visible, 4 anthesis, C globular stage, petal differentiation and expansio…	0	Os01g0842400	Similar to Laccase (EC 1.10.3.2).
CSA028495	-1.24848	8.92387e-12	2.86572e-09	down	328	285	206	756	693	862	mRNA	sc0002602:149110-149577	-
CSA006730	1.20233	1.77916e-11	5.64697e-09	up	3799	3188	2995	2016	1189	1988	mRNA	sc0000114:1225512-1226008	+	6e-11	AT5G22580	Stress responsive A/B Barrel Domain \\ Stress responsive A/B Barrel Domain; FUNCTIONS IN: molecular_function unknown; INVOLVED IN: biological_process unknown; LOCATED IN: chloroplast; EXPRESSED IN: 22 plant structures; EXPRESSED DURING: 13 growth stages; CONTAINS InterPro DOMAIN/s: Stress responsive alpha-beta barrel (InterPro:IPR013097), Dimeric alpha-beta barrel (InterPro:IPR011008); BEST Arabi…	5e-11	Os11g0150400	Stress responsive alpha-beta barrel domain containing protein.
CSA017586	-1.39844	1.84665e-11	5.79382e-09	down	142	127	184	519	386	524	mRNA	xfsc0000627:24029-25612	-	3e-165	PLA-I{beta]2	alpha/beta-Hydrolases superfamily protein \\ Encodes a lipase that hydrolyzes phosphatidylcholine, glycolipids as well as triacylglycerols. \\ alpha/beta-Hydrolases superfamily protein; FUNCTIONS IN: galactolipase activity, triglyceride lipase activity, phospholipase A1 activity; INVOLVED IN: lipid metabolic process; LOCATED IN: chloroplast; EXPRESSED IN: sperm cell, cultured cell; CONTAINS Inter…	2e-122	Os02g0653900	Similar to Avr9/Cf-9 rapidly elicited protein 14 (Fragment).
CSA033590	1.40939	3.32886e-11	1.02095e-08	up	244	294	232	123	111	111	mRNA	xfsc0001680:30583-34570	-	0	LAC11	laccase 11 \\ putative laccase, a member of laccase family of genes (17 members in Arabidopsis). \\ laccase 11 (LAC11); FUNCTIONS IN: laccase activity; INVOLVED IN: oxidation reduction, lignin catabolic process; LOCATED IN: endomembrane system, apoplast; EXPRESSED IN: 24 plant structures; EXPRESSED DURING: 13 growth stages; CONTAINS InterPro DOMAIN/s: Multicopper oxidase, type 3 (InterPro:IPR0117…	0	LOC_Os01g44330.1	Similar to Laccase-2.
CSA007665	1.71805	3.43236e-11	1.041e-08	up	146	173	187	58	65	60	mRNA	sc0002637:108673-109434	+
CSA008992	1.3637	3.76954e-11	1.1307e-08	up	224	228	232	121	90	106	mRNA	sc0002404:328350-328787	-
CSA023774	-1.09127	4.35431e-11	1.2919e-08	down	232	194	195	533	532	501	mRNA	sc0001325:299392-301663	+	3e-121	AT2G37790	NAD(P)-linked oxidoreductase superfamily protein \\ NAD(P)-linked oxidoreductase superfamily protein; FUNCTIONS IN: oxidoreductase activity; INVOLVED IN: oxidation reduction; LOCATED IN: cytosol, nucleus; EXPRESSED IN: 22 plant structures; EXPRESSED DURING: 14 growth stages; CONTAINS InterPro DOMAIN/s: Aldo/keto reductase (InterPro:IPR001395), Aldo/keto reductase subgroup (InterPro:IPR020471), Al…	6e-109	Os01g0847700	Similar to Aldose reductase.
CSA028933	-1.13597	4.42336e-11	1.29828e-08	down	934	742	733	1758	1869	2677	mRNA	sc0000676:675451-676577	-	1e-27	EMB1080	Nucleic acid-binding, OB-fold-like protein \\ embryo defective 1080 (EMB1080); FUNCTIONS IN: structural constituent of ribosome; INVOLVED IN: translation, embryo development ending in seed dormancy; LOCATED IN: cytosolic small ribosomal subunit, cytosolic ribosome, cell wall, membrane; EXPRESSED IN: 22 plant structures; EXPRESSED DURING: 13 growth stages; CONTAINS InterPro DOMAIN/s: Nucleic acid-…	4e-28	Os04g0502300	Similar to 40S ribosomal protein S11.
CSA002988	1.63008	4.83968e-11	1.40536e-08	up	262	269	360	132	81	133	mRNA	sc0002015:77463-77893	-
CSA035382	-1.42424	6.11314e-11	1.73817e-08	down	1538	1148	1460	3315	3695	6300	mRNA	sc0001593:84564-85378	-	2e-37	CCR2	cold, circadian rhythm, and rna binding 2 \\ Encodes a small glycine-rich RNA binding protein that is part of a negative-feedback loop through which AtGRP7 regulates the circadian oscillations of its own transcript. Gene expression is induced by cold. GRP7 appears to promote stomatal opening and reduce tolerance under salt and dehydration stress conditions, but, promotes stomatal closing and ther…	3e-37	Os12g0632000	Similar to Glycine-rich RNA-binding protein 1 (Fragment).
CSA033789	-1.31032	6.49493e-11	1.82769e-08	down	101	91	100	272	293	294	mRNA	sc0000698:680533-681115	-	1e-29	AT1G09150	pseudouridine synthase and archaeosine transglycosylase (PUA) domain-containing protein \\ pseudouridine synthase and archaeosine transglycosylase (PUA) domain-containing protein; FUNCTIONS IN: RNA binding; INVOLVED IN: biological_process unknown; LOCATED IN: cellular_component unknown; EXPRESSED IN: 24 plant structures; EXPRESSED DURING: 14 growth stages; CONTAINS InterPro DOMAIN/s: Pseudouridin…	2e-30	Os01g0314300	Uncharacterized domain 2 containing protein.
CSA002318	-2.19391	7.84862e-11	2.164e-08	down	21	20	29	113	112	158	mRNA	sc0005969:7381-9356	-	1e-70	TT10	Laccase/Diphenol oxidase family protein \\ Encodes a protein that is similar to laccase-like polyphenol oxidases. Involved in lignin and flavonoids biosynthesis. It has four conserved copper binding domains. Expressed in developing testa, where it colocalizes with the flavonoid end products proanthocyanidins and flavonols. Mutant plants exhibited a delay in developmentally determined browning of …	6e-70	LOC_Os02g51440.1	Similar to cDNA, clone: J065097H05, full insert sequence.
CSA002161	1.93955	9.35443e-11	2.5281e-08	up	110	104	107	36	25	39	mRNA	sc0002834:144829-146239	-
CSA010899	2.44984	9.93685e-11	2.65918e-08	up	114	80	90	15	16	31	mRNA	sc0001119:267809-269353	-
CSA011329	1.28169	1.11053e-10	2.91472e-08	up	3225	2841	2371	1829	1138	1154	mRNA	sc0000700:321344-322081	+
CSA026371	-1.3668	1.10443e-10	2.91472e-08	down	939	759	545	2356	1669	2883	mRNA	sc0001566:19584-20658	+	2e-70	MIOX1	myo-inositol oxygenase 1 \\ Encodes MIOX1. Belongs to myo-inositol oxygenase gene family. \\ myo-inositol oxygenase 1 (MIOX1); FUNCTIONS IN: inositol oxygenase activity, oxidoreductase activity; INVOLVED IN: syncytium formation; LOCATED IN: cytoplasm; EXPRESSED IN: 6 plant structures; CONTAINS InterPro DOMAIN/s: Protein of unknown function DUF706 (InterPro:IPR007828); BEST Arabidopsis thaliana pr…	3e-51	Os06g0561000	Similar to Myo-inositol oxygenase.
CSA003075	1.1029	1.28181e-10	3.30077e-08	up	4454	3779	4451	2080	1885	3108	mRNA	sc0000628:721547-722458	-	2e-23	AT3G06700	Ribosomal L29e protein family \\ Ribosomal L29e protein family; FUNCTIONS IN: structural constituent of ribosome; INVOLVED IN: translation, ribosome biogenesis; LOCATED IN: ribosome, cytosolic large ribosomal subunit, nucleolus; EXPRESSED IN: 22 plant structures; EXPRESSED DURING: 13 growth stages; CONTAINS InterPro DOMAIN/s: Ribosomal protein L29e (InterPro:IPR002673); BEST Arabidopsis thaliana …	1e-24	Os01g0304000	Similar to Ribosomal protein L29.
CSA026897	1.23384	1.64799e-10	4.14712e-08	up	246	264	267	125	122	147	mRNA	sc0000130:255279-256069	-
CSA004620	-1.18285	1.65605e-10	4.14712e-08	down	165	136	172	435	356	491	mRNA	sc0004406:118280-119435	-
CSA031934	2.58471	2.33725e-10	5.74752e-08	up	72	63	83	12	18	13	mRNA	sc0005320:32661-33505	+	2e-13	AT1G23230	CONTAINS InterPro DOMAIN/s: Mediator complex subunit Med23 (InterPro:IPR021629); Has 187 Blast hits to 184 proteins in 67 species: Archae - 0; Bacteria - 0; Metazoa - 135; Fungi - 0; Plants - 43; Viruses - 0; Other Eukaryotes - 9 (source: NCBI BLink).
CSA022413	1.46904	2.53576e-10	6.08573e-08	up	176	172	205	89	72	77	mRNA	sc0002322:14640-16046	-	4e-19	AT1G70730	Phosphoglucomutase/phosphomannomutase family protein \\ Encodes a cytosolic phosphoglucomutase (PGM). Two Arabidopsis PGM proteins (AT1G70730/PGM2 and AT1G23190/PGM3) have high sequence similarities and redundant functions. Mature plants possessing a single cPGM allele had a major reduction in cPGM activity. Whereas pgm2 and pgm3 single mutants are undistinguishable from the wild type, loss of bo…	8e-20	Os03g0712700	Similar to Phosphoglucomutase, cytoplasmic 2 (EC 5.4.2.2) (Glucose phosphomutase 2) (PGM 2).
CSA022077	1.24756	2.59522e-10	6.15993e-08	up	1963	1808	1451	999	923	670	mRNA	sc0004879:75958-81333	-	0	PLDALPHA1	phospholipase D alpha 1 \\ Encodes phospholipase D alpha 1 (PLD alpha 1). Positive regulator of abscisic acid (ABA) mediated stomatal movements. PLD alpha 1 plays an important role in seed deterioration and aging in Arabidopsis. \\ phospholipase D alpha 1 (PLDALPHA1); FUNCTIONS IN: phospholipase D activity, phosphatidylinositol-4,5-bisphosphate binding; INVOLVED IN: response to cadmium ion, fatty…	0	Os01g0172400	Similar to Phospholipase D alpha 1.
CSA018056	1.90484	3.14293e-10	7.27029e-08	up	130	101	102	35	27	44	mRNA	sc0002775:158784-160822	-
CSA021434	-1.18513	3.59397e-10	8.17507e-08	down	378	229	272	795	679	898	mRNA	sc0003564:210740-212786	+
CSA008212	-2.24983	4.00852e-10	9.04269e-08	down	140	107	122	862	267	1000	mRNA	sc0000674:57858-61847	-	5e-151	AT3G25810	Terpenoid cyclases/Protein prenyltransferases superfamily protein \\ Terpenoid cyclases/Protein prenyltransferases superfamily protein; CONTAINS InterPro DOMAIN/s: Terpene synthase, metal-binding domain (InterPro:IPR005630), Terpenoid synthase (InterPro:IPR008949), Terpenoid cylases/protein prenyltransferase alpha-alpha toroid (InterPro:IPR008930), Terpene synthase-like (InterPro:IPR001906); BEST…	2e-73	Os03g0428200	Similar to Terpene synthase, N-terminal domain containing protein, expressed.
CSA012279	1.63254	5.25569e-10	1.16634e-07	up	207	243	217	89	56	114	mRNA	sc0000336:521570-524194	-
CSA009519	1.62208	5.69365e-10	1.24331e-07	up	156	186	197	84	52	74	mRNA	sc0003599:121966-123304	+
CSA014844	-1.06602	5.90615e-10	1.27948e-07	down	12682	7670	9463	23902	20967	29260	mRNA	sc0005183:17953-22264	+	6e-112	scpl18	serine carboxypeptidase-like 18 \\ serine carboxypeptidase-like 18 (scpl18); FUNCTIONS IN: serine-type carboxypeptidase activity; INVOLVED IN: proteolysis; LOCATED IN: endomembrane system; EXPRESSED IN: root; CONTAINS InterPro DOMAIN/s: Peptidase S10, serine carboxypeptidase (InterPro:IPR001563); BEST Arabidopsis thaliana protein match is: serine carboxypeptidase-like 7 (TAIR:AT3G10450.1); Has 36…	2e-108	Os03g0730400	Similar to Serine carboxypeptidase.
CSA018955	-1.68284	6.52921e-10	1.39235e-07	down	409	401	772	1634	1812	2658	mRNA	sc0000284:639079-639489	-	4e-74	AT3G27360	Histone superfamily protein \\ Histone superfamily protein; FUNCTIONS IN: DNA binding; INVOLVED IN: nucleosome assembly; LOCATED IN: chloroplast, nucleosome; EXPRESSED IN: 22 plant structures; EXPRESSED DURING: 14 growth stages; CONTAINS InterPro DOMAIN/s: Histone H3 (InterPro:IPR000164), Histone-fold (InterPro:IPR009072), Histone core (InterPro:IPR007125); BEST Arabidopsis thaliana protein match…	5e-75	Os04g0419600	Histone H3.
CSA031422	-1.35135	6.91725e-10	1.45241e-07	down	177	278	278	745	648	854	mRNA	sc0005137:42447-44604	+	2e-76	AT4G26220	S-adenosyl-L-methionine-dependent methyltransferases superfamily protein \\ S-adenosyl-L-methionine-dependent methyltransferases superfamily protein; FUNCTIONS IN: O-methyltransferase activity; LOCATED IN: cytosol; EXPRESSED IN: shoot, inflorescence meristem, root, flower; EXPRESSED DURING: petal differentiation and expansion stage, seed development stages; CONTAINS InterPro DOMAIN/s: O-methyltra…	4e-58	Os08g0498400	Similar to Caffeoyl-CoA 3-O-methyltransferase (Fragment).
CSA011390	1.9687	7.79047e-10	1.58693e-07	up	428	206	252	125	62	81	mRNA	sc0002904:116415-116921	+
CSA025343	3.34859	8.95442e-10	1.7972e-07	up	47	49	67	9	7	3	mRNA	xpsc0054404:45476-46156	-	5e-111	BIP2	Heat shock protein 70 (Hsp 70) family protein \\ Luminal binding protein (BiP2) involved in polar nuclei fusion during proliferation of endosperm nuclei. \\ BIP2; FUNCTIONS IN: ATP binding; INVOLVED IN: protein folding, response to cadmium ion, response to heat, polar nucleus fusion, response to endoplasmic reticulum stress; LOCATED IN: in 8 components; EXPRESSED IN: 8 plant structures; EXPRESSED…	3e-91	Os02g0115900	Similar to Endosperm lumenal binding protein.
CSA034128	3.20514	9.90721e-10	1.97392e-07	up	159	96	119	25	2	22	mRNA	sc0004454:100384-106294	-	0	LAC7	laccase 7 \\ putative laccase, a member of laccase family of genes (17 members in Arabidopsis). \\ laccase 7 (LAC7); FUNCTIONS IN: laccase activity; INVOLVED IN: oxidation reduction, lignin catabolic process; LOCATED IN: endomembrane system, apoplast; EXPRESSED IN: 18 plant structures; EXPRESSED DURING: 7 growth stages; CONTAINS InterPro DOMAIN/s: Multicopper oxidase, type 3 (InterPro:IPR011707),…	7e-171	Os01g0827300	Similar to Laccase precursor (EC 1.10.3.2).
CSA025125	1.25298	1.02375e-09	2.02496e-07	up	1345	1675	1734	713	945	702	mRNA	sc0002862:112457-115840	+	0	AT3G01680	CONTAINS InterPro DOMAIN/s: Mediator complex subunit Med28 (InterPro:IPR021640); BEST Arabidopsis thaliana protein match is: unknown protein (TAIR:AT3G01670.1); Has 122 Blast hits to 112 proteins in 13 species: Archae - 0; Bacteria - 0; Metazoa - 0; Fungi - 0; Plants - 122; Viruses - 0; Other Eukaryotes - 0 (source: NCBI BLink).
CSA005984	-1.96667	1.30784e-09	2.49641e-07	down	352	245	210	2057	856	828	mRNA	xpsc0054036:39480-40400	+	1e-112	BG3	beta-1,3-glucanase 3 \\ encodes a member of glycosyl hydrolase family 17 \\ beta-1,3-glucanase 3 (BG3); FUNCTIONS IN: cellulase activity, hydrolase activity, hydrolyzing O-glycosyl compounds; INVOLVED IN: response to bacterium; LOCATED IN: apoplast, cell wall; EXPRESSED IN: 15 plant structures; EXPRESSED DURING: 9 growth stages; CONTAINS InterPro DOMAIN/s: Glycoside hydrolase, catalytic core (Int…	9e-85	Os01g0940700	Similar to Glucan endo-1,3-beta-glucosidase GII precursor (EC 3.2.1.39) ((1->3)- beta-glucan endohydrolase GII) ((1->3)-beta-glucanase isoenzyme GII) (Beta-1,3-endoglucanase GII).
CSA002167	1.51465	1.33711e-09	2.53456e-07	up	149	187	199	74	67	83	mRNA	xfsc0001490:48047-48791	-
CSA009067	7.94014	1.44801e-09	2.72585e-07	up	54	38	23	0	0	0	mRNA	xfsc0000867:96069-96511	-
CSA012712	1.37114	1.46899e-09	2.7354e-07	up	200	179	169	92	84	75	mRNA	sc0003333:32148-32444	+	2e-13	GR1	glutathione-disulfide reductase \\ Encodes a cytosolic glutathione reductase. \\ glutathione-disulfide reductase (GR1); FUNCTIONS IN: NADP or NADPH binding, glutathione-disulfide reductase activity, oxidoreductase activity, FAD binding; INVOLVED IN: oxidation reduction, glutathione metabolic process, cell redox homeostasis; LOCATED IN: peroxisome; EXPRESSED IN: 25 plant structures; EXPRESSED DURI…
CSA035297	1.94232	1.53407e-09	2.82933e-07	up	93	130	113	31	39	34	mRNA	sc0001007:173177-176500	+
CSA007675	-1.10657	1.58022e-09	2.89488e-07	down	1396	1705	1474	4824	3644	3257	mRNA	xpsc0053346:251986-252840	-	1e-114	AT5G22250	Polynucleotidyl transferase, ribonuclease H-like superfamily protein \\ Polynucleotidyl transferase, ribonuclease H-like superfamily protein; FUNCTIONS IN: ribonuclease activity, nucleic acid binding; INVOLVED IN: RNA modification; LOCATED IN: nucleus; EXPRESSED IN: 21 plant structures; EXPRESSED DURING: 11 growth stages; CONTAINS InterPro DOMAIN/s: Ribonuclease CAF1 (InterPro:IPR006941), Polynuc…	2e-82	Os02g0796300	Similar to CCR4-NOT transcription complex subunit 7 (CCR4-associated factor 1) (CAF1) (BTG1 binding factor 1).
CSA001796	2.2783	1.59897e-09	2.9097e-07	up	64	79	80	17	16	22	mRNA	xfsc0000529:41057-41369	-
CSA031737	1.57089	1.68606e-09	3.04786e-07	up	170	227	259	100	81	83	mRNA	sc0000539:694411-695162	-
CSA033227	-1.10805	1.81846e-09	3.25654e-07	down	315	229	322	771	597	861	mRNA	xfsc0025825:80-839	-	2e-20	PCK1	phosphoenolpyruvate carboxykinase 1 \\ Encodes a putative phosphoenolpyruvate carboxykinase (ATP-dependent). \\ phosphoenolpyruvate carboxykinase 1 (PCK1); FUNCTIONS IN: phosphoenolpyruvate carboxykinase activity, purine nucleotide binding, phosphoenolpyruvate carboxykinase (ATP) activity, ATP binding; INVOLVED IN: defense response to fungus, incompatible interaction, response to cadmium ion, cel…	1e-18	Os03g0255500	Similar to Phosphoenolpyruvate carboxykinase 4 (EC 4.1.1.49) (Fragment).
CSA010711	1.33565	1.82536e-09	3.25654e-07	up	321	324	239	117	129	171	mRNA	sc0003814:146259-147086	-
CSA010843	1.42907	2.40748e-09	4.23965e-07	up	303	349	399	188	155	121	mRNA	sc0004901:78099-78462	+
CSA018516	2.37153	2.56376e-09	4.45736e-07	up	62	77	104	18	20	18	mRNA	sc0003761:131807-138653	+	3e-11	AT1G43760	DNAse I-like superfamily protein \\ DNAse I-like superfamily protein; CONTAINS InterPro DOMAIN/s: Endonuclease/exonuclease/phosphatase (InterPro:IPR005135), RNA-directed DNA polymerase (reverse transcriptase), related (InterPro:IPR015706); BEST Arabidopsis thaliana protein match is: DNAse I-like superfamily protein (TAIR:AT1G40390.1); Has 1816 Blast hits to 1744 proteins in 56 species: Archae - 0…	3e-65	loc_os07g33760
CSA016380	-1.40923	2.58678e-09	4.46891e-07	down	503	397	384	1652	1445	911	mRNA	sc0000007:1386846-1388144	+	1e-155	SIP4	SOS3-interacting protein 4 \\ Encodes a SOS2-like protein kinase that is a member of the CBL-interacting protein kinase family.Loss of function mutants show a decrease in sensitivity to high pH.Phosphorylates AHA2, a plasma membrane H+ ATPase.This phosphorylation appears to regulate the activity of the proton transporter. \\ SOS3-interacting protein 4 (SIP4); CONTAINS InterPro DOMAIN/s: Protein k…	4e-127	Os07g0678600	Similar to Serine/threonine protein kinase.
CSA017362	1.24914	3.26251e-09	5.60085e-07	up	264	257	267	149	134	110	mRNA	sc0005089:59759-63737	+	0	LAC17	laccase 17 \\ putative laccase, a member of laccase family of genes (17 members in Arabidopsis). \\ laccase 17 (LAC17); FUNCTIONS IN: laccase activity; INVOLVED IN: oxidation reduction, lignin catabolic process; LOCATED IN: endomembrane system, apoplast; EXPRESSED IN: 14 plant structures; EXPRESSED DURING: LP.04 four leaves visible, 4 anthesis, C globular stage, petal differentiation and expansio…	0	Os01g0842400	Similar to Laccase (EC 1.10.3.2).
CSA011544	-1.416	3.53203e-09	6.02414e-07	down	1494	1144	1320	2766	3699	6151	mRNA	xpsc0053403:250661-251834	-	8e-38	CCR2	cold, circadian rhythm, and rna binding 2 \\ Encodes a small glycine-rich RNA binding protein that is part of a negative-feedback loop through which AtGRP7 regulates the circadian oscillations of its own transcript. Gene expression is induced by cold. GRP7 appears to promote stomatal opening and reduce tolerance under salt and dehydration stress conditions, but, promotes stomatal closing and ther…	7e-39	Os12g0632000	Similar to Glycine-rich RNA-binding protein 1 (Fragment).
CSA014952	-1.27708	3.55322e-09	6.02414e-07	down	535	738	812	2456	1491	2140	mRNA	sc0000051:514944-515585	+	4e-46	AT1G19210	Integrase-type DNA-binding superfamily protein \\ encodes a member of the DREB subfamily A-5 of ERF/AP2 transcription factor family. The protein contains one AP2 domain. There are 15 members in this subfamily including RAP2.1, RAP2.9 and RAP2.10. \\ Integrase-type DNA-binding superfamily protein; FUNCTIONS IN: DNA binding, sequence-specific DNA binding transcription factor activity; INVOLVED IN: …	2e-27	LOC_Os08g35240.1	Pathogenesis-related transcriptional factor/ERF, DNA-binding domain containing protein.
CSA006438	-1.31043	3.60908e-09	6.08108e-07	down	1310	1097	1661	3249	3276	5589	mRNA	xfsc0000660:70272-71700	+	8e-70	GAMMA-H2AX	gamma histone variant H2AX \\ Encodes HTA3, a histone H2A protein. H2AX is a meiosis-specific isoform of histone H2A. Upon DSB formation, rapid accumulation of phosphorylated H2AX (&#947;-H2AX) occurs around the break site. H2AX foci accumulate in early G2. Immunolocalization studies in spread preparations of wild-type meiocytes at G2/early leptotene revealed the accumulation of numerous rather d…	4e-58	Os12g0530000	Similar to Histone H2A.
CSA011135	-1.59866	3.73644e-09	6.25704e-07	down	54	84	50	215	220	244	mRNA	sc0000170:652855-654714	-	4e-91	ATCOAE	dephospho-CoA kinase family \\ AT2G27490 encodes dephospho-CoA kinase. The molecular function was shown to phosphorylate the ribosyl moiety forming CoA. \\ ATCOAE; FUNCTIONS IN: ATP binding, dephospho-CoA kinase activity; INVOLVED IN: coenzyme A biosynthetic process; LOCATED IN: peroxisome, chloroplast, vacuole; EXPRESSED IN: 25 plant structures; EXPRESSED DURING: 15 growth stages; CONTAINS Inter…	3e-88	Os01g0360600	Dephospho-CoA kinase family protein.
CSA005098	-7.59864	4.26844e-09	7.01876e-07	down	0	0	0	50	40	37	mRNA	sc0000245:1112483-1112713	+
CSA019130	-1.06087	4.50481e-09	7.36307e-07	down	1154	1643	1484	3250	3735	3655	mRNA	sc0000565:401889-402893	-	1e-80	MYB73	myb domain protein 73 \\ Member of the R2R3 factor gene family. \\ myb domain protein 73 (MYB73); CONTAINS InterPro DOMAIN/s: SANT, DNA-binding (InterPro:IPR001005), Homeodomain-like (InterPro:IPR009057), Myb, DNA-binding (InterPro:IPR014778), HTH transcriptional regulator, Myb-type, DNA-binding (InterPro:IPR017930), Homeodomain-related (InterPro:IPR012287), Myb transcription factor (InterPro:IPR…	2e-62	Os09g0106700	Similar to Myb proto-oncogene protein (C-myb).
CSA032291	1.84978	4.55729e-09	7.40451e-07	up	89	95	104	28	34	33	mRNA	sc0002719:24148-25448	-
CSA018246	1.00453	5.0304e-09	8.02982e-07	up	2327	2909	2700	1889	1240	1615	mRNA	xfsc0016211:187-1060	+
CSA019597	1.5737	5.01769e-09	8.02982e-07	up	175	175	139	69	73	52	mRNA	sc0003788:15840-16361	+	1e-13	TED6	tracheary element differentiation-related 6 \\ tracheary element differentiation-related 6 (TED6); BEST Arabidopsis thaliana protein match is: tracheary element differentiation-related 7 (TAIR:AT5G48920.1); Has 61 Blast hits to 46 proteins in 10 species: Archae - 0; Bacteria - 0; Metazoa - 0; Fungi - 0; Plants - 61; Viruses - 0; Other Eukaryotes - 0 (source: NCBI BLink).
CSA024414	-1.11499	5.46591e-09	8.67426e-07	down	177	139	135	441	322	399	mRNA	sc0000259:774164-774663	+				1e-13	Os10g0498500	Epoxide hydrolase-like domain containing protein.
CSA010558	2.22725	5.56599e-09	8.73271e-07	up	76	78	65	21	12	23	mRNA	sc0000052:744007-744515	-
CSA010173	-1.84822	5.92642e-09	9.24385e-07	down	41	29	26	167	108	136	mRNA	sc0005622:42640-45032	-	5e-34	AT5G38720	unknown protein; Has 13419 Blast hits to 9093 proteins in 698 species: Archae - 38; Bacteria - 1038; Metazoa - 4949; Fungi - 1086; Plants - 485; Viruses - 44; Other Eukaryotes - 5779 (source: NCBI BLink).	3e-32	Os02g0728700	Ribosomal RNA-processing protein 7 domain containing protein.
CSA011741	-1.04555	7.14343e-09	1.10788e-06	down	985	1402	1216	3245	2913	2707	mRNA	sc0000003:800617-803215	-	8e-31	ERF9	erf domain protein 9 \\ encodes a member of the ERF (ethylene response factor) subfamily B-1 of ERF/AP2 transcription factor family (ATERF-9). The protein contains one AP2 domain. There are 15 members in this subfamily including ATERF-3, ATERF-4, ATERF-7, and leafy petiole. \\ erf domain protein 9 (ERF9); FUNCTIONS IN: transcription repressor activity, DNA binding, sequence-specific DNA binding t…	1e-23	Os01g0797600	AP2/ERF family protein, ERF-associated EAR-motif-containing repressor, Abiotic stress response, Stress signaling
CSA025506	-1.13313	7.24135e-09	1.11672e-06	down	145	194	157	448	372	482	mRNA	sc0000082:224161-225352	+	3e-15	PSK3	PHYTOSULFOKINE 3 PRECURSOR \\ Phytosulfokine 3 precursor, coding for a unique plant peptide growth factor. \\ PHYTOSULFOKINE 3 PRECURSOR (PSK3); FUNCTIONS IN: growth factor activity; INVOLVED IN: cell proliferation; LOCATED IN: endomembrane system, extracellular region; EXPRESSED IN: 26 plant structures; EXPRESSED DURING: 13 growth stages; CONTAINS InterPro DOMAIN/s: Phytosulfokine (InterPro:IPR0…
CSA027922	1.80008	7.76771e-09	1.19117e-06	up	198	175	148	85	35	59	mRNA	sc0004110:122931-124999	+	4e-121	AT5G67210	Protein of unknown function (DUF579) \\ Protein of unknown function (DUF579); CONTAINS InterPro DOMAIN/s: Protein of unknown function DUF579 (InterPro:IPR021148), Conserved hypothetical protein CHP01627 (InterPro:IPR006514); BEST Arabidopsis thaliana protein match is: Protein of unknown function (DUF579) (TAIR:AT3G50220.1); Has 1807 Blast hits to 1807 proteins in 277 species: Archae - 0; Bacteria…	2e-69	Os06g0687600	Protein of unknown function DUF579, plant family protein.
CSA015517	-1.78379	8.47601e-09	1.28534e-06	down	133	141	291	659	649	1038	mRNA	sc0001884:436327-437217	+	5e-39	AT1G57860	Translation protein SH3-like family protein \\ Translation protein SH3-like family protein; FUNCTIONS IN: structural constituent of ribosome; INVOLVED IN: translation; LOCATED IN: ribosome, cytosolic large ribosomal subunit; EXPRESSED IN: juvenile leaf; CONTAINS InterPro DOMAIN/s: Translation protein SH3-like (InterPro:IPR008991), Ribosomal protein L21e (InterPro:IPR001147), Ribosomal protein L21…	4e-41	Os10g0465800	Similar to 60S ribosomal protein L21.
CSA012716	-1.03088	9.16706e-09	1.37486e-06	down	2614	3749	2830	8323	7192	6878	mRNA	sc0003333:84898-85863	+	8e-136	DIC2	dicarboxylate carrier 2 \\ Encodes one of the mitochondrial dicarboxylate carriers (DIC): DIC1 (AT2G22500), DIC2 (AT4G24570), DIC3 (AT5G09470). \\ dicarboxylate carrier 2 (DIC2); FUNCTIONS IN: binding, dicarboxylic acid transmembrane transporter activity; INVOLVED IN: transport, mitochondrial transport; LOCATED IN: mitochondrial inner membrane, membrane; EXPRESSED IN: 24 plant structures; EXPRESS…	2e-129	Os08g0478700	Similar to Mitochondrial uncoupling protein 4.
CSA009125	1.22955	9.3456e-09	1.39397e-06	up	271	256	349	137	146	162	mRNA	sc0002668:213242-213676	-
CSA008686	-1.11788	1.04214e-08	1.54599e-06	down	161	126	161	392	315	454	mRNA	sc0002873:91059-91428	-	1e-30	AT2G21520	Sec14p-like phosphatidylinositol transfer family protein \\ Sec14p-like phosphatidylinositol transfer family protein; FUNCTIONS IN: transporter activity; INVOLVED IN: transport; LOCATED IN: intracellular; EXPRESSED IN: 23 plant structures; EXPRESSED DURING: 15 growth stages; CONTAINS InterPro DOMAIN/s: Cellular retinaldehyde-binding/triple function, C-terminal (InterPro:IPR001251), Cellular retin…	2e-27	Os02g0133100	Similar to Phosphatidylinositol transfer-like protein III.
CSA035481	1.75979	1.15686e-08	1.69772e-06	up	92	115	91	35	32	38	mRNA	sc0000296:839667-841646	-	6e-63	HB21	homeobox protein 21 \\ Encodes a homeodomain leucine zipper class I (HD-Zip I) protein. \\ homeobox protein 21 (HB21); FUNCTIONS IN: DNA binding, sequence-specific DNA binding transcription factor activity; INVOLVED IN: regulation of transcription, DNA-dependent, regulation of transcription; LOCATED IN: nucleus; EXPRESSED IN: 21 plant structures; EXPRESSED DURING: 13 growth stages; CONTAINS Inter…	1e-34	Os07g0581700	Similar to HAHB-7 (Fragment).
CSA025819	-1.06528	1.30004e-08	1.89765e-06	down	128	125	115	300	270	348	mRNA	sc0003283:221740-222309	-	5e-73	AT5G10350	RNA-binding (RRM/RBD/RNP motifs) family protein \\ RNA-binding (RRM/RBD/RNP motifs) family protein; FUNCTIONS IN: protein binding, RNA binding, poly(A) RNA binding; INVOLVED IN: biological_process unknown; LOCATED IN: plasma membrane; EXPRESSED IN: 24 plant structures; EXPRESSED DURING: 13 growth stages; CONTAINS InterPro DOMAIN/s: RNA recognition motif, RNP-1 (InterPro:IPR000504), Nucleotide-bin…	5e-62	Os02g0757900	Similar to Poly(A)-binding protein II-like.
CSA006933	-1.44073	1.3858e-08	2.01207e-06	down	346	516	463	1687	1582	994	mRNA	sc0000212:1097694-1098111	-	5e-11	AT2G07706	unknown protein; BEST Arabidopsis thaliana protein match is: unknown protein (TAIR:ATMG00470.1); Has 35333 Blast hits to 34131 proteins in 2444 species: Archae - 798; Bacteria - 22429; Metazoa - 974; Fungi - 991; Plants - 531; Viruses - 0; Other Eukaryotes - 9610 (source: NCBI BLink).
CSA022849	1.32455	1.64902e-08	2.36903e-06	up	286	265	208	143	86	133	mRNA	sc0004461:44750-46876	-
CSA022408	-1.93647	1.64168e-08	2.36903e-06	down	27	33	17	109	108	134	mRNA	sc0002530:899-1855	+	3e-91	LAC14	laccase 14 \\ putative laccase, a member of laccase family of genes (17 members in Arabidopsis). \\ laccase 14 (LAC14); FUNCTIONS IN: laccase activity; INVOLVED IN: oxidation reduction, lignin catabolic process; LOCATED IN: endomembrane system, apoplast; EXPRESSED IN: central cell, fruit; CONTAINS InterPro DOMAIN/s: Multicopper oxidase, type 3 (InterPro:IPR011707), Laccase (InterPro:IPR017761), M…	8e-87	Os01g0374600	Similar to Laccase-21.
CSA016951	1.04184	1.70087e-08	2.43073e-06	up	295	321	338	183	159	212	mRNA	sc0004470:78733-81606	-
CSA014327	3.39487	1.74075e-08	2.47477e-06	up	37	39	39	3	5	5	mRNA	sc0001554:447268-450030	+
CSA011236	1.42161	2.30548e-08	3.21074e-06	up	278	275	171	125	93	103	mRNA	sc0001258:303510-304052	-
CSA028688	1.84359	2.40142e-08	3.32737e-06	up	116	111	140	35	28	60	mRNA	sc0002625:241134-242741	+	3e-98	AT4G35190	Putative lysine decarboxylase family protein \\ Putative lysine decarboxylase family protein; CONTAINS InterPro DOMAIN/s: Conserved hypothetical protein CHP00730 (InterPro:IPR005269); BEST Arabidopsis thaliana protein match is: lysine decarboxylase family protein (TAIR:AT2G37210.1); Has 30201 Blast hits to 17322 proteins in 780 species: Archae - 12; Bacteria - 1396; Metazoa - 17338; Fungi - 3422;…	1e-89	LOC_Os02g41770.1	Probable cytokinin riboside 5'-monophosphate phosphoribohydrolase LOGL2.
CSA024659	-1.01202	2.59922e-08	3.56525e-06	down	1355	1152	1810	3555	3416	3380	mRNA	sc0000743:38442-38906	+	7e-69	EXO	Phosphate-responsive 1 family protein \\ EXORDIUM (EXO); FUNCTIONS IN: molecular_function unknown; INVOLVED IN: response to brassinosteroid stimulus; LOCATED IN: cell wall, plant-type cell wall; EXPRESSED IN: 21 plant structures; EXPRESSED DURING: 13 growth stages; CONTAINS InterPro DOMAIN/s: Phosphate-induced protein 1 (InterPro:IPR006766); BEST Arabidopsis thaliana protein match is: Phosphate-r…	1e-61	Os02g0756800	Phosphate-induced protein 1 conserved region family protein.
CSA004193	1.36384	2.68715e-08	3.66742e-06	up	219	167	199	88	103	77	mRNA	sc0000430:339887-342645	-	7e-176	GH9B13	glycosyl hydrolase 9B13 \\ glycosyl hydrolase 9B13 (GH9B13); FUNCTIONS IN: hydrolase activity, hydrolyzing O-glycosyl compounds, catalytic activity; INVOLVED IN: carbohydrate metabolic process; LOCATED IN: endomembrane system; EXPRESSED IN: 20 plant structures; EXPRESSED DURING: 9 growth stages; CONTAINS InterPro DOMAIN/s: Six-hairpin glycosidase (InterPro:IPR012341), Glycoside hydrolase, family …	0	Os08g0114200	Similar to CEL5
CSA001560	-1.0135	2.847e-08	3.83506e-06	down	1325	1923	1800	4619	3534	4061	mRNA	xpsc0055691:506-1483	+	7e-132	UCP5	uncoupling protein 5 \\ Encodes one of the mitochondrial dicarboxylate carriers (DIC): DIC1 (AT2G22500), DIC2 (AT4G24570), DIC3 (AT5G09470). \\ uncoupling protein 5 (UCP5); FUNCTIONS IN: binding, dicarboxylic acid transmembrane transporter activity; INVOLVED IN: transport, mitochondrial transport; LOCATED IN: mitochondrion, mitochondrial inner membrane, membrane; EXPRESSED IN: 23 plant structures…	3e-127	Os08g0478700	Similar to Mitochondrial uncoupling protein 4.
CSA012617	1.25135	3.18775e-08	4.24453e-06	up	483	556	395	299	168	255	mRNA	sc0000805:471721-473420	-	3e-82	GLP5	germin-like protein 5 \\ germin-like protein (GLP5) \\ germin-like protein 5 (GLP5); FUNCTIONS IN: manganese ion binding, nutrient reservoir activity; INVOLVED IN: response to cold; LOCATED IN: cell wall, nucleus; EXPRESSED IN: 22 plant structures; EXPRESSED DURING: 14 growth stages; CONTAINS InterPro DOMAIN/s: Cupin, RmlC-type (InterPro:IPR011051), Cupin 1 (InterPro:IPR006045), Germin (InterPro:…	6e-81	Os05g0277500	Similar to Germin-like protein subfamily 2 member 4 precursor.
CSA031152	-2.87557	3.27794e-08	4.34343e-06	down	9	7	10	103	39	88	mRNA	sc0000402:945616-946572	-	2e-116	NAS3	nicotianamine synthase 3 \\ Encodes a nicotianamine synthase. \\ nicotianamine synthase 3 (NAS3); CONTAINS InterPro DOMAIN/s: Nicotianamine synthase (InterPro:IPR004298); BEST Arabidopsis thaliana protein match is: nicotianamine synthase 4 (TAIR:AT1G56430.1); Has 198 Blast hits to 195 proteins in 46 species: Archae - 20; Bacteria - 10; Metazoa - 0; Fungi - 20; Plants - 147; Viruses - 0; Other Euk…	7e-92	Os07g0689600	Nicotianamine synthase 3 (EC 2.5.1.43) (S-adenosyl-L-methionine:S- adenosyl-L-methionine:S-adenosyl-methionine 3-amino-3- carboxypropyltransferase 3) (OsNAS3).
CSA009437	-1.36051	4.08216e-08	5.35704e-06	down	90	73	56	251	181	237	mRNA	sc0001143:78319-80654	+	2e-94	MYB94	myb domain protein 94 \\ Encodes a putative transcription factor (MYB94). \\ myb domain protein 94 (MYB94); CONTAINS InterPro DOMAIN/s: SANT, DNA-binding (InterPro:IPR001005), Homeodomain-like (InterPro:IPR009057), Myb, DNA-binding (InterPro:IPR014778), HTH transcriptional regulator, Myb-type, DNA-binding (InterPro:IPR017930), Homeodomain-related (InterPro:IPR012287), Myb transcription factor (In…	4e-87	LOC_Os08g33940.1	Similar to Typical P-type R2R3 Myb protein (Fragment).
CSA026059	1.89287	4.16203e-08	5.40985e-06	up	100	69	105	27	24	37	mRNA	sc0004388:111645-112130	-	3e-15	AT5G11810	unknown protein; Has 1807 Blast hits to 1807 proteins in 277 species: Archae - 0; Bacteria - 0; Metazoa - 736; Fungi - 347; Plants - 385; Viruses - 0; Other Eukaryotes - 339 (source: NCBI BLink).
CSA027550	1.1158	4.28869e-08	5.52189e-06	up	1074	1095	987	620	662	434	mRNA	sc0004419:108733-120831	-
CSA029005	1.35009	4.42417e-08	5.66958e-06	up	177	246	249	95	104	116	mRNA	sc0002510:255179-257313	-	2e-73	ROP9	RHO-related protein from plants 9 \\ A member of ROP GTPase gene family. \\ RHO-related protein from plants 9 (ROP9); FUNCTIONS IN: GTP binding; INVOLVED IN: protein transport, small GTPase mediated signal transduction; LOCATED IN: plasma membrane; EXPRESSED IN: 16 plant structures; EXPRESSED DURING: 11 growth stages; CONTAINS InterPro DOMAIN/s: Ras GTPase (InterPro:IPR001806), Small GTP-binding …	6e-71	Os05g0513800	Small GTP-binding protein OsRac2.
CSA027772	-1.61781	4.83021e-08	6.161e-06	down	36	36	39	130	108	170	mRNA	sc0000463:160577-163199	-	9e-38	CRK8	cysteine-rich RLK (RECEPTOR-like protein kinase) 8 \\ Encodes a cysteine-rich receptor-like protein kinase. \\ cysteine-rich RLK (RECEPTOR-like protein kinase) 8 (CRK8); FUNCTIONS IN: kinase activity; INVOLVED IN: protein amino acid phosphorylation; CONTAINS InterPro DOMAIN/s: Protein kinase, ATP binding site (InterPro:IPR017441), Reverse transcriptase, RNA-dependent DNA polymerase (InterPro:IPR0…	6e-72	loc_os09g19810
CSA009536	2.40519	5.2927e-08	6.71951e-06	up	120	67	58	16	12	27	mRNA	xfsc0001205:14834-24377	+
CSA015384	1.54624	5.56766e-08	7.00345e-06	up	177	146	106	67	52	55	mRNA	xfsc0000717:49052-51868	-	2e-176	AT5G01930	Glycosyl hydrolase superfamily protein \\ Glycosyl hydrolase superfamily protein; FUNCTIONS IN: cation binding, hydrolase activity, hydrolyzing O-glycosyl compounds, catalytic activity; INVOLVED IN: carbohydrate metabolic process; LOCATED IN: endomembrane system; EXPRESSED IN: 19 plant structures; EXPRESSED DURING: 10 growth stages; CONTAINS InterPro DOMAIN/s: Glycoside hydrolase, catalytic core …	3e-128	LOC_Os05g25480.1	Putative mannan endo-1,4-beta-mannosidase 5.
CSA014687	-1.95903	6.04788e-08	7.46981e-06	down	64	44	29	304	165	161	mRNA	sc0000058:509084-512955	-	3e-66	AT1G14340	RNA-binding (RRM/RBD/RNP motifs) family protein \\ RNA-binding (RRM/RBD/RNP motifs) family protein; FUNCTIONS IN: oxidoreductase activity, nucleotide binding, nucleic acid binding; INVOLVED IN: oxidation reduction; EXPRESSED IN: 22 plant structures; EXPRESSED DURING: 13 growth stages; CONTAINS InterPro DOMAIN/s: Aldo/keto reductase (InterPro:IPR001395), RNA recognition motif, RNP-1 (InterPro:IPR0…	6e-70	Os04g0641400	Similar to H0423H10.3 protein.
CSA000230	1.21413	6.02348e-08	7.46981e-06	up	978	784	660	318	356	570	mRNA	sc0001265:437183-438307	-
CSA000240	-1.18981	6.41839e-08	7.7865e-06	down	112	145	152	359	309	452	mRNA	sc0000568:809812-810785	+	9e-31	AT4G02840	Small nuclear ribonucleoprotein family protein \\ Small nuclear ribonucleoprotein family protein; FUNCTIONS IN: molecular_function unknown; LOCATED IN: nucleolus, nucleus, small nucleolar ribonucleoprotein complex, plasma membrane, membrane; EXPRESSED IN: 23 plant structures; EXPRESSED DURING: 13 growth stages; CONTAINS InterPro DOMAIN/s: Like-Sm ribonucleoprotein (LSM) domain (InterPro:IPR001163…	1e-31	loc_os04g39444
CSA005169	-1.04292	6.3923e-08	7.7865e-06	down	409	462	623	1168	1138	1377	mRNA	sc0004135:5269-5463	+	6e-25	CAM7	calmodulin 7 \\ EF hand domain protein encodes a calmodulin. Can functionally complement a yeast CaM mutant. \\ calmodulin 7 (CAM7); FUNCTIONS IN: calcium ion binding; INVOLVED IN: detection of calcium ion, calcium-mediated signaling, regulation of photomorphogenesis; LOCATED IN: cellular_component unknown; EXPRESSED IN: 25 plant structures; EXPRESSED DURING: 15 growth stages; CONTAINS InterPro D…	2e-24	Os07g0687200	Similar to Auxin-regulated calmodulin.
CSA035372	-1.1622	6.55971e-08	7.92273e-06	down	186	239	177	498	432	687	mRNA	sc0000593:428526-432856	-	3e-51	AT1G20580	Small nuclear ribonucleoprotein family protein \\ Small nuclear ribonucleoprotein family protein; FUNCTIONS IN: molecular_function unknown; LOCATED IN: nucleolus, nucleus, small nucleolar ribonucleoprotein complex; EXPRESSED IN: 22 plant structures; EXPRESSED DURING: 13 growth stages; CONTAINS InterPro DOMAIN/s: Like-Sm ribonucleoprotein (LSM) domain (InterPro:IPR001163), Like-Sm ribonucleoprotei…	1e-52	Os02g0102700	Similar to AGL157Cp.
CSA011966	-1.17063	6.61581e-08	7.95529e-06	down	419	543	543	1505	914	1672	mRNA	sc0000508:804807-805439	+	2e-30	AT1G01170	Protein of unknown function (DUF1138) \\ Protein of unknown function (DUF1138); FUNCTIONS IN: molecular_function unknown; INVOLVED IN: response to stress; LOCATED IN: mitochondrion, membrane; EXPRESSED IN: 23 plant structures; EXPRESSED DURING: 13 growth stages; CONTAINS InterPro DOMAIN/s: Protein of unknown function DUF1138 (InterPro:IPR009515); BEST Arabidopsis thaliana protein match is: Protei…	4e-30	Os06g0114500	Similar to ATOZI1 protein (Stress-induced protein OZI1) (AT0ZI1 protein).
CSA035532	-1.89867	6.70084e-08	8.0222e-06	down	21	24	18	107	80	93	mRNA	sc0000605:780405-781249	+	5e-73	ARFA1F	ADP-ribosylation factor A1F \\ A member of ARF GTPase family. A thaliana has 21 members of this family, known to be essential for vesicle coating and uncoating and functions in GTP-binding. Gene encoding ADP-ribosylation factor and similar to other ARFs and ARF-like proteins. The gene is shown to play a role in cell division, cell expansion and cellulose production using antisense construct. \\ A…	7e-73	Os03g0811900	Similar to ADP-ribosylation factor.
CSA001998	-1.11259	7.31497e-08	8.68128e-06	down	895	707	976	1729	1955	2979	mRNA	sc0000904:174-629	+	3e-70	AT5G09500	Ribosomal protein S19 family protein \\ Ribosomal protein S19 family protein; CONTAINS InterPro DOMAIN/s: Ribosomal protein S15, eukaryotic/archaeal (InterPro:IPR005713), Ribosomal protein S19/S15 (InterPro:IPR002222), Ribosomal protein S19 conserved site (InterPro:IPR020934); BEST Arabidopsis thaliana protein match is: Ribosomal protein S19 family protein (TAIR:AT5G09490.1); Has 7968 Blast hits …	3e-74	Os07g0184300	Non-protein coding transcript.
CSA024687	-1.01834	7.36948e-08	8.70811e-06	down	253	311	341	660	672	862	mRNA	sc0000345:990449-995043	-	0	ETR2	Signal transduction histidine kinase, hybrid-type, ethylene sensor \\ Involved in ethylene perception in Arabidopsis \\ ethylene response 2 (ETR2); FUNCTIONS IN: ethylene binding, protein histidine kinase activity, receptor activity, glycogen synthase kinase 3 activity; INVOLVED IN: negative regulation of ethylene mediated signaling pathway; LOCATED IN: endomembrane system, endoplasmic reticulum …	0	Os04g0169100	Similar to Ethylene receptor-like protein 1.
CSA012908	1.5647	7.61085e-08	8.95456e-06	up	129	101	101	54	36	43	mRNA	sc0000280:870336-875138	+	0	AT1G59740	Major facilitator superfamily protein \\ Major facilitator superfamily protein; FUNCTIONS IN: transporter activity; INVOLVED IN: oligopeptide transport, response to nematode; LOCATED IN: plasma membrane, membrane; EXPRESSED IN: 19 plant structures; EXPRESSED DURING: 10 growth stages; CONTAINS InterPro DOMAIN/s: PTR2 family proton/oligopeptide symporter, conserved site (InterPro:IPR018456), Oligop…	0	Os04g0441800	TGF-beta receptor, type I/II extracellular region family protein.
CSA003221	-1.65643	8.97966e-08	1.04302e-05	down	207	222	321	643	1342	789	mRNA	sc0000715:676626-676958	+	9e-53	AT3G21360	2-oxoglutarate (2OG) and Fe(II)-dependent oxygenase superfamily protein \\ 2-oxoglutarate (2OG) and Fe(II)-dependent oxygenase superfamily protein; FUNCTIONS IN: oxidoreductase activity; INVOLVED IN: oxidation reduction; LOCATED IN: nucleus; EXPRESSED IN: 21 plant structures; EXPRESSED DURING: 13 growth stages; CONTAINS InterPro DOMAIN/s: Taurine catabolism dioxygenase TauD/TfdA (InterPro:IPR0038…	4e-46	Os01g0190000	Similar to oxidoreductase.
CSA016651	-1.07532	9.02104e-08	1.04338e-05	down	375	320	364	919	615	1146	mRNA	sc0001231:569794-571074	+	5e-150	SR1	serine/threonine protein kinase 1 \\ Encodes a CBL-interacting serine/threonine protein kinase. \\ serine/threonine protein kinase 1 (SR1); FUNCTIONS IN: protein serine/threonine kinase activity, protein kinase activity, kinase activity, ATP binding; INVOLVED IN: signal transduction, protein amino acid phosphorylation; LOCATED IN: vacuole; EXPRESSED IN: 23 plant structures; EXPRESSED DURING: 15 g…	4e-132	Os05g0514200	OsPK4.
CSA013419	-1.11712	9.89567e-08	1.13018e-05	down	91	78	86	217	211	229	mRNA	sc0000834:608315-609839	-
CSA021437	-1.30548	9.97328e-08	1.13429e-05	down	98	102	127	411	269	285	mRNA	sc0002164:13244-13646	+				4e-30	Os01g0731100	Similar to Pathogen-related protein.
CSA019032	1.05672	1.02724e-07	1.16346e-05	up	279	242	304	179	132	162	mRNA	sc0001821:227216-231880	+	0	AT5G19670	Exostosin family protein \\ Exostosin family protein; FUNCTIONS IN: catalytic activity; INVOLVED IN: biological_process unknown; LOCATED IN: membrane; EXPRESSED IN: 10 plant structures; EXPRESSED DURING: 6 growth stages; CONTAINS InterPro DOMAIN/s: Exostosin-like (InterPro:IPR004263); BEST Arabidopsis thaliana protein match is: Exostosin family protein (TAIR:AT5G25820.1); Has 1807 Blast hits to 1…	1e-146	Os01g0107700	Similar to LIMONENE cyclase like protein.
CSA001233	-1.04431	1.07163e-07	1.20872e-05	down	142	141	116	370	272	339	mRNA	sc0003807:199618-199927	+	3e-25	AT2G33180	unknown protein; FUNCTIONS IN: molecular_function unknown; INVOLVED IN: biological_process unknown; LOCATED IN: chloroplast stroma; EXPRESSED IN: 22 plant structures; EXPRESSED DURING: 13 growth stages; Has 57 Blast hits to 57 proteins in 22 species: Archae - 0; Bacteria - 8; Metazoa - 0; Fungi - 0; Plants - 35; Viruses - 0; Other Eukaryotes - 14 (source: NCBI BLink).	1e-23	Os09g0481800	Nitrogen-fixing NifU, C-terminal domain containing protein.
CSA002580	1.51471	1.10017e-07	1.23581e-05	up	145	112	147	60	62	45	mRNA	sc0000889:392046-396458	+	4e-136	AT2G28315	Nucleotide/sugar transporter family protein \\ Nucleotide/sugar transporter family protein; CONTAINS InterPro DOMAIN/s: Protein of unknown function DUF250 (InterPro:IPR004853); BEST Arabidopsis thaliana protein match is: nodulin MtN21 /EamA-like transporter family protein (TAIR:AT1G06890.2); Has 30201 Blast hits to 17322 proteins in 780 species: Archae - 12; Bacteria - 1396; Metazoa - 17338; Fung…	2e-122	Os02g0628200	Protein of unknown function DUF250 domain containing protein.
CSA030380	1.73204	1.13521e-07	1.26995e-05	up	109	84	78	39	25	33	mRNA	sc0000315:243042-243305	-
CSA024007	1.21052	1.20991e-07	1.34251e-05	up	817	456	678	350	248	407	mRNA	sc0001940:167578-170094	-	1e-20	SR33	SC35-like splicing factor 33 \\ Encodes a SR spliceosome protein that is localized to nuclear specks, interacts with SR45 and the U1-70K protein of the U1 snRNP, has sequence similar to human SC35 protein. \\ SC35-like splicing factor 33 (SR33); FUNCTIONS IN: protein binding, RNA binding; INVOLVED IN: nuclear mRNA splicing, via spliceosome, RNA splicing; LOCATED IN: interchromatin granule, nuclea…
CSA000382	-1.64898	1.24279e-07	1.36617e-05	down	716	338	350	1329	1220	2696	mRNA	sc0001890:229091-230744	+	1e-149	SSI2	Plant stearoyl-acyl-carrier-protein desaturase family protein \\ Encodes a stearoyl-ACP desaturase, involved in fatty acid desaturation. The ssi2 mutants have increased 18:0 and reduced 18:1 fatty acids. Exogenous application of glycerol to wild type plants mimics the ssi2 mutant phenotype. The altered 18:1 fatty acid content in the ssi2 mutants has an impact on SA- and JA-mediated defense signal…	6e-149	Os01g0919900	Similar to Acyl-[acyl-carrier-protein] desaturase, chloroplast precursor (EC 1.14.19.2) (Stearoyl-ACP desaturase) (Delta(9) stearoyl-acyl carrier protein desaturase).
CSA017325	-1.04269	1.32641e-07	1.44246e-05	down	227	152	217	519	479	455	mRNA	sc0000030:144837-155036	+	5e-39	AT5G55140	ribosomal protein L30 family protein \\ ribosomal protein L30 family protein; FUNCTIONS IN: structural constituent of ribosome; INVOLVED IN: translation, ribosome biogenesis; LOCATED IN: ribosome, large ribosomal subunit; EXPRESSED IN: 22 plant structures; EXPRESSED DURING: 13 growth stages; CONTAINS InterPro DOMAIN/s: Ribosomal protein L30p/L7e, conserved region (InterPro:IPR000517), Ribosomal p…	9e-34	Os08g0110100	Ribosomal protein L30 family protein.
CSA021638	-3.43513	1.33743e-07	1.44867e-05	down	2	5	8	51	37	110	mRNA	sc0000278:620050-625735	+	7e-77	AT3G23600	alpha/beta-Hydrolases superfamily protein \\ alpha/beta-Hydrolases superfamily protein; FUNCTIONS IN: hydrolase activity; INVOLVED IN: response to salt stress; LOCATED IN: apoplast, nucleus, plasma membrane, cytoplasm; EXPRESSED IN: 24 plant structures; EXPRESSED DURING: 14 growth stages; CONTAINS InterPro DOMAIN/s: Dienelactone hydrolase (InterPro:IPR002925); BEST Arabidopsis thaliana protein ma…	1e-74	Os05g0399100	Similar to Endo-1,3
CSA032279	-1.02976	1.54437e-07	1.65314e-05	down	185	137	132	412	312	377	mRNA	sc0000093:296976-297341	+	2e-25	AT2G35290	unknown protein; Has 39 Blast hits to 39 proteins in 10 species: Archae - 0; Bacteria - 0; Metazoa - 0; Fungi - 0; Plants - 39; Viruses - 0; Other Eukaryotes - 0 (source: NCBI BLink).	2e-17	Os03g0170100	Conserved hypothetical protein.
CSA013379	1.21756	1.5845e-07	1.6829e-05	up	175	170	201	96	74	111	mRNA	sc0000308:800033-801271	+
CSA005814	-1.05558	1.77147e-07	1.85202e-05	down	178	113	152	353	349	389	mRNA	xpsc0054064:102966-103460	+	2e-23	AT2G31810	ACT domain-containing small subunit of acetolactate synthase protein \\ ACT domain-containing small subunit of acetolactate synthase protein; FUNCTIONS IN: acetolactate synthase activity, amino acid binding; INVOLVED IN: branched chain family amino acid biosynthetic process; LOCATED IN: chloroplast; EXPRESSED IN: 24 plant structures; EXPRESSED DURING: 13 growth stages; CONTAINS InterPro DOMAIN/s:…	1e-23	Os02g0608600	Amino acid-binding ACT domain containing protein.
CSA033617	1.69794	1.77766e-07	1.85202e-05	up	129	131	161	32	61	61	mRNA	sc0000167:639774-640835	-
CSA013581	1.28674	1.93923e-07	2.01267e-05	up	180	146	160	78	60	100	mRNA	sc0001827:438225-438583	+	8e-34	AT3G04840	Ribosomal protein S3Ae \\ Ribosomal protein S3Ae; FUNCTIONS IN: structural constituent of ribosome; INVOLVED IN: translation; LOCATED IN: cytosolic small ribosomal subunit, cytosolic ribosome, plasma membrane, chloroplast; EXPRESSED IN: 27 plant structures; EXPRESSED DURING: 16 growth stages; CONTAINS InterPro DOMAIN/s: Ribosomal protein S3Ae, conserved site (InterPro:IPR018281), Ribosomal protei…	9e-34	Os03g0200500	40S ribosomal protein S3a (CYC07 protein).
CSA000470	-1.80166	1.95112e-07	2.0166e-05	down	35	21	21	100	90	129	mRNA	xfsc0000085:93036-95829	-	4e-82	SPX3	SPX domain gene 3 \\ SPX domain gene 3 (SPX3); CONTAINS InterPro DOMAIN/s: SPX, N-terminal (InterPro:IPR004331); BEST Arabidopsis thaliana protein match is: SPX domain gene 1 (TAIR:AT5G20150.1); Has 942 Blast hits to 942 proteins in 190 species: Archae - 0; Bacteria - 0; Metazoa - 232; Fungi - 375; Plants - 276; Viruses - 0; Other Eukaryotes - 59 (source: NCBI BLink).	3e-74	Os03g0406100	Similar to ids4-like protein.
CSA028701	2.57217	1.99543e-07	2.04765e-05	up	40	87	74	14	8	19	mRNA	sc0004777:95929-97101	+
CSA016739	1.50022	2.02704e-07	2.07228e-05	up	682	1341	1571	585	498	440	mRNA	sc0004946:47762-57933	-	0	PHO2	phosphate 2 \\ Encodes a ubiquitin-conjugating E2 enzyme. UBC24 mRNA accumulation is suppressed by miR399f, miR399b and miR399c. Involved in phosphate starvation response. \\ phosphate 2 (PHO2); CONTAINS InterPro DOMAIN/s: Ubiquitin-conjugating enzyme/RWD-like (InterPro:IPR016135), Ubiquitin-conjugating enzyme, E2 (InterPro:IPR000608); BEST Arabidopsis thaliana protein match is: ubiquitin-conjuga…	0	Os05g0557700	Conserved hypothetical protein.
CSA025389	-1.33685	2.26729e-07	2.28369e-05	down	52	58	67	157	174	202	mRNA	sc0000998:413887-417543	+	5e-39	USPL1	unknown seed protein like 1 \\ Encodes USPL1, a BURP domain protein targeted to the protein storage vacuoles. Overexpression of USPL1 affects seed development, protein storage vacuoles and lipid vesicles morphology and function. \\ unknown seed protein like 1 (USPL1); CONTAINS InterPro DOMAIN/s: BURP (InterPro:IPR004873); BEST Arabidopsis thaliana protein match is: BURP domain-containing protein …	1e-29	Os01g0733500	Similar to Dehydration-induced protein RD22-like protein 1.
CSA002945	-1.08979	2.32569e-07	2.31686e-05	down	1343	2179	1804	5000	4606	3905	mRNA	sc0004003:57420-58025	+	2e-62	CML42	calmodulin like 42 \\ Calcium sensor involved in trichome branching. \\ calmodulin like 42 (CML42); FUNCTIONS IN: calcium ion binding; INVOLVED IN: trichome branching; LOCATED IN: cellular_component unknown; EXPRESSED IN: 23 plant structures; EXPRESSED DURING: 13 growth stages; CONTAINS InterPro DOMAIN/s: EF-Hand 1, calcium-binding site (InterPro:IPR018247), EF-HAND 2 (InterPro:IPR018249), EF-han…	2e-50	Os03g0331700	Similar to cDNA clone:002-120-A09, full insert sequence.
CSA003978	-1.86569	2.32323e-07	2.31686e-05	down	61	29	47	275	120	201	mRNA	sc0000289:458574-459566	+	6e-50	UGT73B4	UDP-glycosyltransferase 73B4 \\ UDP-glycosyltransferase 73B4 (UGT73B4); FUNCTIONS IN: quercetin 3-O-glucosyltransferase activity, UDP-glycosyltransferase activity, quercetin 7-O-glucosyltransferase activity, UDP-glucosyltransferase activity, transferase activity, transferring glycosyl groups; INVOLVED IN: response to other organism; LOCATED IN: endomembrane system; EXPRESSED IN: root; CONTAINS In…	7e-63	Os04g0565200	Similar to Cis-zeatin O-glucosyltransferase 1 (EC 2.4.1.215) (cisZOG1).
CSA024052	-1.38078	2.3563e-07	2.33883e-05	down	55	56	53	207	151	150	mRNA	xpsc0054259:3608-4403	-	3e-11	AT2G21195	unknown protein; Has 28 Blast hits to 28 proteins in 11 species: Archae - 0; Bacteria - 0; Metazoa - 0; Fungi - 0; Plants - 28; Viruses - 0; Other Eukaryotes - 0 (source: NCBI BLink).	5e-15	Os07g0265100	Conserved hypothetical protein.
CSA009473	-7.00086	2.43698e-07	2.40143e-05	down	0	0	0	28	19	38	mRNA	sc0002207:130880-132430	-	9e-38	SPX3	SPX domain gene 3 \\ SPX domain gene 3 (SPX3); CONTAINS InterPro DOMAIN/s: SPX, N-terminal (InterPro:IPR004331); BEST Arabidopsis thaliana protein match is: SPX domain gene 1 (TAIR:AT5G20150.1); Has 942 Blast hits to 942 proteins in 190 species: Archae - 0; Bacteria - 0; Metazoa - 232; Fungi - 375; Plants - 276; Viruses - 0; Other Eukaryotes - 59 (source: NCBI BLink).	8e-33	Os03g0406100	Similar to ids4-like protein.
CSA018515	-2.85948	2.46203e-07	2.4174e-05	down	13	6	11	63	47	153	mRNA	sc0003761:78634-81387	-	2e-129	RPM1	NB-ARC domain-containing disease resistance protein \\ Contains an N-terminal tripartite nucleotide binding site and a C-terminal tandem array of leucine-rich repeats. Confers resistance to Pseudomonas syringae strains that carry the avirulence genes avrB and avrRpm1. \\ RESISTANCE TO P. SYRINGAE PV MACULICOLA 1 (RPM1); FUNCTIONS IN: protein binding, nucleotide binding; INVOLVED IN: defense respo…	2e-152	Os08g0424700	NB-ARC domain containing protein.
CSA029980	-1.68101	2.50025e-07	2.44612e-05	down	32	29	25	97	94	138	mRNA	sc0002823:197332-197959	-
CSA007562	-1.40369	2.56454e-07	2.49116e-05	down	47	63	44	158	142	187	mRNA	sc0001046:591373-592153	+	1e-15	AT5G13720	Uncharacterised protein family (UPF0114) \\ Uncharacterised protein family (UPF0114); LOCATED IN: chloroplast, chloroplast inner membrane, chloroplast envelope; EXPRESSED IN: 21 plant structures; EXPRESSED DURING: 13 growth stages; CONTAINS InterPro DOMAIN/s: Uncharacterised protein family UPF0114, plant (InterPro:IPR016804), Uncharacterised protein family UPF0114 (InterPro:IPR005134); BEST Arabi…	3e-16	Os07g0656700	Uncharacterised conserved protein UCP022348 domain containing protein.
CSA000347	-1.03833	2.59075e-07	2.5077e-05	down	769	475	584	1835	1140	1488	mRNA	sc0001145:186629-201275	-	0	AT5G11170	DEAD/DEAH box RNA helicase family protein \\ DEAD/DEAH box RNA helicase family protein ; FUNCTIONS IN: helicase activity, ATP-dependent helicase activity, nucleic acid binding, ATP binding; INVOLVED IN: response to cadmium ion; LOCATED IN: nucleolus; EXPRESSED IN: guard cell, root, cultured cell; CONTAINS InterPro DOMAIN/s: DNA/RNA helicase, DEAD/DEAH box type, N-terminal (InterPro:IPR011545), RN…	8e-170	Os01g0550000	DEAD-like helicase, N-terminal domain containing protein.
CSA009249	1.92679	2.70305e-07	2.59797e-05	up	63	75	82	29	21	19	mRNA	sc0001175:449528-456097	+				2e-33	loc_os05g38260
CSA000789	1.42777	2.83706e-07	2.7077e-05	up	151	210	177	75	94	68	mRNA	sc0000486:885173-887354	+
CSA034163	-1.54757	2.98233e-07	2.82659e-05	down	36	36	28	127	110	110	mRNA	sc0003830:39679-40144	+				2e-11	Os06g0567000	Uncharacterised protein family UPF0197 domain containing protein.
CSA006776	2.05164	3.08107e-07	2.89007e-05	up	68	53	64	13	18	22	mRNA	sc0000787:687330-687586	+
CSA019633	-1.65779	3.1641e-07	2.95778e-05	down	29	33	34	104	101	158	mRNA	sc0000639:731949-732654	+	2e-11	Y14	RNA-binding (RRM/RBD/RNP motifs) family protein \\ This gene is predicted to encode a protein involved in the exon junction complex. Though there is a predicted RNA binding motif, in the Drosophila ortholog (33% identity), this motif mediates interactions with Mago and is not available for RNA binding. The Arabidopsis Y14 protein appears to be predominantly nucleolar, but there is also some evide…	5e-16	Os05g0140500	RNA binding motif protein 8 family protein.
CSA019978	1.93688	3.2733e-07	3.04942e-05	up	65	72	77	18	18	31	mRNA	sc0003163:239960-240707	+
CSA012023	-1.54789	3.46475e-07	3.19507e-05	down	34	36	30	103	120	124	mRNA	xpsc0055578:2533-4045	+	1e-49	PPC1	phosphoenolpyruvate carboxylase 1 \\ Encodes one of four Arabidopsis phosphoenolpyruvate carboxylase proteins. \\ phosphoenolpyruvate carboxylase 1 (PPC1); FUNCTIONS IN: protein binding, phosphoenolpyruvate carboxylase activity; INVOLVED IN: response to salt stress, tricarboxylic acid cycle; LOCATED IN: cytosol, apoplast; EXPRESSED IN: 26 plant structures; EXPRESSED DURING: 13 growth stages; CONT…	2e-51	Os09g0315700	Phosphoenolpyruvate carboxylase family protein.
CSA015474	4.16945	3.53949e-07	3.25299e-05	up	38	22	31	4	1	1	mRNA	xpsc0053453:64387-66778	+	1e-148	EMB3011	RNA helicase family protein \\ embryo defective 3011 (EMB3011); FUNCTIONS IN: RNA helicase activity, helicase activity, nucleic acid binding, ATP-dependent helicase activity, ATP binding; INVOLVED IN: embryo development ending in seed dormancy; LOCATED IN: cellular_component unknown; EXPRESSED IN: 25 plant structures; EXPRESSED DURING: 15 growth stages; CONTAINS InterPro DOMAIN/s: Helicase-associ…	7e-128	Os07g0508000	Similar to ADR224Wp.
CSA028508	1.63438	4.00783e-07	3.64659e-05	up	137	131	217	62	73	50	mRNA	sc0000392:441940-443251	-
CSA020483	2.59805	4.32042e-07	3.89209e-05	up	45	41	37	7	10	7	mRNA	sc0005399:76732-77436	-
CSA012452	2.29991	4.36641e-07	3.92057e-05	up	63	65	66	26	11	10	mRNA	sc0004100:159342-159929	+	5e-41	bZIP42	basic leucine-zipper 42 \\ basic leucine-zipper 42 (bZIP42); FUNCTIONS IN: DNA binding, protein homodimerization activity, protein heterodimerization activity, sequence-specific DNA binding transcription factor activity; INVOLVED IN: regulation of transcription, DNA-dependent; EXPRESSED IN: inflorescence meristem, flower; EXPRESSED DURING: petal differentiation and expansion stage; CONTAINS Inter…	1e-20	LOC_Os02g49560.1	Similar to G-box-binding factor 1.
CSA009999	1.651	4.46222e-07	3.98042e-05	up	78	71	78	28	27	31	mRNA	sc0001561:470609-471422	-
CSA021632	-2.69337	4.69114e-07	4.15745e-05	down	54	30	10	150	135	443	mRNA	sc0000278:97838-98226	+	8e-42	AT5G56710	Ribosomal protein L31e family protein \\ Ribosomal protein L31e family protein; FUNCTIONS IN: structural constituent of ribosome; INVOLVED IN: translation, ribosome biogenesis; LOCATED IN: cytosolic ribosome, ribosome, cytosolic large ribosomal subunit, cell wall; EXPRESSED IN: 23 plant structures; EXPRESSED DURING: 13 growth stages; CONTAINS InterPro DOMAIN/s: Ribosomal protein L31e (InterPro:IP…	2e-34	Os08g0505300	Similar to 60S ribosomal protein L31.
CSA010454	-1.2808	5.69807e-07	4.95333e-05	down	79	109	100	295	201	347	mRNA	sc0000271:1048985-1052916	-	6e-51	AT5G60335	Thioesterase superfamily protein \\ Thioesterase superfamily protein; FUNCTIONS IN: oxidoreductase activity; INVOLVED IN: metabolic process; CONTAINS InterPro DOMAIN/s: MaoC-like dehydratase (InterPro:IPR002539).
CSA024792	2.32869	5.72113e-07	4.95668e-05	up	39	55	49	11	11	12	mRNA	sc0002979:255242-255892	+
CSA034949	-1.55695	6.15703e-07	5.30165e-05	down	90	91	82	378	160	397	mRNA	sc0002721:39756-40081	+	8e-25	AT4G21105	cytochrome-c oxidases;electron carriers \\ cytochrome-c oxidases;electron carriers; FUNCTIONS IN: electron carrier activity, cytochrome-c oxidase activity; LOCATED IN: mitochondrion, plasma membrane; EXPRESSED IN: 25 plant structures; EXPRESSED DURING: 16 growth stages; CONTAINS InterPro DOMAIN/s: Cytochrome c oxidase, subunit VIIa (InterPro:IPR003177); Has 30201 Blast hits to 17322 proteins in 7…	2e-26	Os07g0647500	Cytochrome c oxidase, subunit VIIa domain containing protein.
CSA004039	-1.09344	6.63143e-07	5.65661e-05	down	155	138	147	290	358	470	mRNA	sc0000381:555280-574147	-	1e-107	AT5G52820	WD-40 repeat family protein / notchless protein, putative \\ WD-40 repeat family protein / notchless protein, putative; CONTAINS InterPro DOMAIN/s: WD40 repeat 2 (InterPro:IPR019782), WD40 repeat, conserved site (InterPro:IPR019775), NLE (InterPro:IPR012972), WD40 repeat (InterPro:IPR001680), G-protein, beta subunit (InterPro:IPR001632), G-protein beta WD-40 repeat, region (InterPro:IPR020472), W…	3e-107	Os11g0594200	Similar to Notchless gene homolog.
CSA035965	1.73906	6.79067e-07	5.7744e-05	up	67	80	66	27	24	25	mRNA	sc0000059:1412122-1412679	-	5e-64	DMP2	DUF679 domain membrane protein 2 \\ DUF679 domain membrane protein 2 (DMP2); CONTAINS InterPro DOMAIN/s: Protein of unknown function DUF679 (InterPro:IPR007770); BEST Arabidopsis thaliana protein match is: DUF679 domain membrane protein 1 (TAIR:AT3G21520.1); Has 265 Blast hits to 257 proteins in 17 species: Archae - 0; Bacteria - 0; Metazoa - 0; Fungi - 0; Plants - 265; Viruses - 0; Other Eukaryo…	2e-47	Os03g0370400	Protein of unknown function DUF679 family protein.
CSA008454	2.11	7.12968e-07	6.00653e-05	up	117	76	54	18	17	33	mRNA	sc0002578:325646-327152	-	6e-136	AT1G68400	leucine-rich repeat transmembrane protein kinase family protein \\ leucine-rich repeat transmembrane protein kinase family protein; FUNCTIONS IN: protein serine/threonine kinase activity, kinase activity, ATP binding; INVOLVED IN: transmembrane receptor protein tyrosine kinase signaling pathway, protein amino acid phosphorylation; LOCATED IN: endomembrane system; EXPRESSED IN: 21 plant structures…	7e-100	Os01g0133900	Similar to predicted protein.
CSA003726	-1.26033	7.25112e-07	6.07285e-05	down	218	263	140	498	671	588	mRNA	sc0004843:25421-26781	-	2e-21	SAG21	senescence-associated gene 21 \\ Encodes AtLEA5 (late embryogenesis abundant like protein). Also known as SENESCENCE-ASSOCIATED GENE 21 (SAG21). Has a role on oxidative stress tolerance. mRNA levels are elevated in response to various stresses. \\ senescence-associated gene 21 (SAG21); CONTAINS InterPro DOMAIN/s: Late embryogenesis abundant protein, group 3 (InterPro:IPR004926); BEST Arabidopsis …
CSA028275	2.07104	7.25289e-07	6.07285e-05	up	71	56	61	25	16	12	mRNA	sc0003974:59386-64556	+	1e-70	AT5G24580	Heavy metal transport/detoxification superfamily protein \\ Heavy metal transport/detoxification superfamily protein ; FUNCTIONS IN: copper ion binding, metal ion binding; INVOLVED IN: copper ion transport, metal ion transport; LOCATED IN: cellular_component unknown; EXPRESSED IN: 20 plant structures; EXPRESSED DURING: 13 growth stages; CONTAINS InterPro DOMAIN/s: Heavy metal transport/detoxifica…	8e-46	Os03g0861400	Hypothetical conserved gene.
CSA020867	1.12452	7.83697e-07	6.46278e-05	up	1022	906	975	689	521	364	mRNA	sc0000841:23604-29304	+
CSA000475	1.2693	8.52635e-07	6.96812e-05	up	179	193	263	121	100	93	mRNA	xfsc0000085:306140-306969	-	1e-66	AT5G06570	alpha/beta-Hydrolases superfamily protein \\ alpha/beta-Hydrolases superfamily protein; FUNCTIONS IN: hydrolase activity; INVOLVED IN: metabolic process; LOCATED IN: cellular_component unknown; EXPRESSED IN: 6 plant structures; EXPRESSED DURING: petal differentiation and expansion stage; CONTAINS InterPro DOMAIN/s: Alpha/beta hydrolase fold-3 (InterPro:IPR013094); BEST Arabidopsis thaliana protei…	1e-61	Os07g0162900	Lipase, GDXG, active site domain containing protein.
CSA026076	3.18407	8.57631e-07	6.98802e-05	up	40	34	25	6	2	5	mRNA	sc0000128:193931-194593	-	1e-10	SK42	shaggy-like kinase 42 \\ shaggy-like kinase 42 (SK42); FUNCTIONS IN: protein serine/threonine kinase activity, protein kinase activity, ATP binding; INVOLVED IN: response to salt stress, hyperosmotic response; LOCATED IN: cytosol; EXPRESSED IN: 24 plant structures; EXPRESSED DURING: 13 growth stages; CONTAINS InterPro DOMAIN/s: Protein kinase, ATP binding site (InterPro:IPR017441), Protein kinase…
CSA009882	-1.25295	8.61051e-07	6.99502e-05	down	146	228	204	416	618	606	mRNA	sc0000616:454167-457193	-	1e-25	JAZ6	jasmonate-zim-domain protein 6 \\ JAZ6 transcript levels rise in response to a jasmonate stimulus and a GFP:JAZ6 fusion protein localizes to the nucleus. Application of jasmonate methyl ester to Arabidopsis roots reduces the levels of a JAZ6:GUS fusion protein, presumably by stimulating ubiquitin-proteasome-mediated degradation. \\ jasmonate-zim-domain protein 6 (JAZ6); CONTAINS InterPro DOMAIN/s…	3e-25	Os03g0402800	Tify domain containing protein.
CSA019515	1.62075	8.86584e-07	7.15982e-05	up	121	114	189	61	37	68	mRNA	sc0001990:310674-311036	-	4e-30	AT1G48440	B-cell receptor-associated 31-like \\ B-cell receptor-associated 31-like; FUNCTIONS IN: molecular_function unknown; INVOLVED IN: intracellular protein transport; LOCATED IN: endomembrane system, integral to membrane, endoplasmic reticulum; EXPRESSED IN: 24 plant structures; EXPRESSED DURING: 15 growth stages; CONTAINS InterPro DOMAIN/s: B-cell receptor-associated 31-like (InterPro:IPR008417); BES…	1e-24	Os03g0240700	Similar to Erwinia induced protein 2.
CSA001770	2.14465	9.01831e-07	7.26147e-05	up	56	48	79	15	20	14	mRNA	sc0000272:601288-601989	+
CSA015685	1.10978	9.05977e-07	7.2734e-05	up	199	174	208	109	83	130	mRNA	sc0000398:494745-495766	+
CSA008339	2.28527	9.88233e-07	7.85347e-05	up	40	63	51	13	9	16	mRNA	sc0001302:410984-411967	-
CSA015904	-1.02812	1.06723e-06	8.39516e-05	down	695	1027	841	2634	1781	1840	mRNA	sc0000395:165369-165806	+	7e-35	GRX480	Thioredoxin superfamily protein \\ Encodes GRX480, a member of the glutaredoxin family that regulates protein redox state. GRX480 interacts with TGA factors and suppresses JA-responsive PDF1.2 transcription. GRX480 transcription is SA-inducible and requires NPR1. Maybe involved in SA/JA cross-talk. \\ GRX480; FUNCTIONS IN: electron carrier activity, protein disulfide oxidoreductase activity; INVO…	4e-29	Os01g0667900	Thioredoxin fold domain containing protein.
CSA013395	-1.55643	1.15034e-06	8.97137e-05	down	91	51	70	180	201	363	mRNA	sc0004469:36444-38097	-	1e-55	GSTU7	glutathione S-transferase tau 7 \\ Encodes glutathione transferase belonging to the tau class of GSTs. Naming convention according to Wagner et al. (2002). Induced by Salicylic acid. Independent of NPR1 for their induction by salicylic acid. \\ glutathione S-transferase tau 7 (GSTU7); CONTAINS InterPro DOMAIN/s: Thioredoxin fold (InterPro:IPR012335), Glutathione S-transferase, C-terminal (InterPr…	1e-53	Os09g0467200	Similar to Glutathione S-transferase GST 23 (EC 2.5.1.18) (Fragment).
CSA028013	-1.22196	1.17054e-06	9.07703e-05	down	155	122	225	551	382	467	mRNA	xpsc0053713:71905-72840	+	9e-35	GGR	geranylgeranyl reductase \\ geranylgeranyl reductase (GGR); INVOLVED IN: isoprenoid biosynthetic process; LOCATED IN: chloroplast; EXPRESSED IN: 24 plant structures; EXPRESSED DURING: 13 growth stages; CONTAINS InterPro DOMAIN/s: Polyprenyl synthetase-related (InterPro:IPR017446), Terpenoid synthase (InterPro:IPR008949), Polyprenyl synthetase (InterPro:IPR000092); BEST Arabidopsis thaliana protei…	1e-32	Os02g0668100	Similar to Geranylgeranyl-diphosphate synthase.
CSA028691	-2.52233	1.3268e-06	0.000101446	down	42	49	5	209	248	190	mRNA	sc0000943:522661-525196	+	8e-176	CYP79A2	cytochrome p450 79a2 \\ Encodes cytochrome P450 CYP79A2. \\ cytochrome p450 79a2 (CYP79A2); CONTAINS InterPro DOMAIN/s: Cytochrome P450 (InterPro:IPR001128), Cytochrome P450, E-class, group I (InterPro:IPR002401), Cytochrome P450, conserved site (InterPro:IPR017972); BEST Arabidopsis thaliana protein match is: cytochrome P450, family 79, subfamily A, polypeptide 3 pseudogene (TAIR:AT5G35917.1); H…	7e-164	Os04g0171800	Similar to Cytochrome P450 79A1 (EC 1.14.13.41) (Tyrosine N-monooxygenase) (Cytochrome P450Tyr).
CSA008832	-6.73821	1.34475e-06	0.000102096	down	0	0	0	15	25	30	mRNA	sc0000618:245416-255281	-
CSA001219	-1.24241	1.47096e-06	0.000110306	down	170	281	187	759	436	622	mRNA	sc0004153:23361-26301	-	1e-16	AT2G17787	unknown protein; BEST Arabidopsis thaliana protein match is: unknown protein (TAIR:AT4G35940.2); Has 35333 Blast hits to 34131 proteins in 2444 species: Archae - 798; Bacteria - 22429; Metazoa - 974; Fungi - 991; Plants - 531; Viruses - 0; Other Eukaryotes - 9610 (source: NCBI BLink).
CSA032348	1.09763	1.46777e-06	0.000110306	up	210	228	282	138	139	123	mRNA	xpsc0053259:247721-248635	-	2e-119	AT1G09610	Protein of unknown function (DUF579) \\ Protein of unknown function (DUF579); FUNCTIONS IN: molecular_function unknown; INVOLVED IN: biological_process unknown; LOCATED IN: endomembrane system; EXPRESSED IN: 8 plant structures; EXPRESSED DURING: 4 anthesis, petal differentiation and expansion stage; CONTAINS InterPro DOMAIN/s: Protein of unknown function DUF579 (InterPro:IPR021148), Conserved hyp…	1e-77	Os12g0204500	Protein of unknown function DUF579, plant family protein.
CSA018967	1.39838	1.49928e-06	0.000112122	up	241	215	253	66	103	152	mRNA	sc0002036:11928-14660	+	7e-44	PCAP1	plasma-membrane associated cation-binding protein 1 \\ Encodes a Ca2+ and Cu2+ binding protein. N-terminal myristylation on glycine 2 appears to enable it to associate tightly with the plasma membrane. Recombinant PCaP1 interacts strongly with phosphatidylinositol 3,5-bisphosphate (PtdIns(3,5)P2) and PtdIns (3,4,5)P3, and weakly with PtdIns(3,5)P2 and PtdIns(4,5). It also interacts with calmoduli…	5e-33	Os02g0285300	DREPP plasma membrane polypeptide family protein.
CSA033055	-1.16825	1.61408e-06	0.000119723	down	460	673	399	1737	965	1438	mRNA	sc0001321:510429-512249	-	3e-57	NUDT18	nudix hydrolase homolog 18 \\ nudix hydrolase homolog 18 (NUDT18); FUNCTIONS IN: hydrolase activity; INVOLVED IN: biological_process unknown; CONTAINS InterPro DOMAIN/s: NUDIX hydrolase domain-like (InterPro:IPR015797), NUDIX hydrolase, conserved site (InterPro:IPR020084), NUDIX hydrolase domain (InterPro:IPR000086); BEST Arabidopsis thaliana protein match is: nudix hydrolase homolog 17 (TAIR:AT2…	3e-41	Os02g0734300	Similar to Nudix hydrolase 18, mitochondrial precursor (EC 3.6.1.-) (AtNUDT18).
CSA008167	-1.01566	1.65106e-06	0.000122133	down	90	98	107	228	233	249	mRNA	sc0003517:30995-33965	-	6e-56	AT3G12760	CONTAINS InterPro DOMAIN/s: Defective-in-cullin neddylation protein (InterPro:IPR014764), Protein of unknown function DUF298 (InterPro:IPR005176), UBA-like (InterPro:IPR009060); BEST Arabidopsis thaliana protein match is: Domain of unknown function (DUF298) (TAIR:AT1G15860.2); Has 857 Blast hits to 855 proteins in 202 species: Archae - 0; Bacteria - 0; Metazoa - 482; Fungi - 154; Plants - 139; Vi…	3e-26	Os06g0233400	Defective in cullin neddylation domain containing protein.
CSA001006	1.25837	1.74081e-06	0.000127734	up	269	309	491	170	169	196	mRNA	xpsc0053811:70131-72267	-	9e-24	FHIT	FRAGILE HISTIDINE TRIAD \\ Encodes a Fhit protein. Has nucleoside phosphoramidase and adenylylsulfatase activities. \\ FRAGILE HISTIDINE TRIAD (FHIT); CONTAINS InterPro DOMAIN/s: Histidine triad-like motif (InterPro:IPR011146), Histidine triad, conserved site (InterPro:IPR019808), Histidine triad (HIT) protein (InterPro:IPR001310), Histidine triad motif (InterPro:IPR011151); Has 5210 Blast hits t…	2e-21	Os12g0120200	Similar to ATPase-like protein.
CSA010909	1.48306	1.73911e-06	0.000127734	up	109	102	74	37	39	45	mRNA	sc0006006:55768-57886	+	1e-34	AT5G51300	splicing factor-related \\ splicing factor-related; FUNCTIONS IN: RNA binding, nucleotide binding, zinc ion binding, nucleic acid binding; INVOLVED IN: RNA splicing; EXPRESSED IN: 24 plant structures; EXPRESSED DURING: 13 growth stages; CONTAINS InterPro DOMAIN/s: K Homology (InterPro:IPR004087), K Homology, type 1, subgroup (InterPro:IPR018111), RNA recognition motif, RNP-1 (InterPro:IPR000504),…	1e-19	Os04g0385700	Similar to splicing factor-related.
CSA035324	-1.19423	1.79572e-06	0.000131059	down	448	922	655	2077	1747	1729	mRNA	sc0000825:212577-213323	+	1e-57	ERF-1	ethylene responsive element binding factor 1 \\ Encodes a member of the ERF (ethylene response factor) subfamily B-3 of ERF/AP2 transcription factor family (ATERF-1). The protein contains one AP2 domain. There are 18 members in this subfamily including ATERF-1, ATERF-2, AND ATERF-5. \\ ethylene responsive element binding factor 1 (ERF-1); CONTAINS InterPro DOMAIN/s: DNA-binding, integrase-type (I…	2e-47	Os02g0654700	Putative AP2-related transcription factor
CSA003500	-1.01959	1.95482e-06	0.00014229	down	125	97	90	279	228	243	mRNA	sc0002614:149494-150764	+	8e-76	AT3G46540	ENTH/VHS family protein \\ ENTH/VHS family protein; FUNCTIONS IN: binding; INVOLVED IN: biological_process unknown; LOCATED IN: cellular_component unknown; EXPRESSED IN: 22 plant structures; EXPRESSED DURING: 13 growth stages; CONTAINS InterPro DOMAIN/s: Epsin, N-terminal (InterPro:IPR001026), Epsin-like, N-terminal (InterPro:IPR013809), ENTH/VHS (InterPro:IPR008942); BEST Arabidopsis thaliana pr…	1e-42	Os01g0841000	ENTH/VHS domain containing protein.
CSA016662	1.45711	2.03805e-06	0.000147562	up	143	85	111	57	45	44	mRNA	sc0000096:138308-142908	-	0	GAUT12	galacturonosyltransferase 12 \\ Encodes a protein with putative galacturonosyltransferase activity. Mutants defective in this gene displayed a notable reduction in xylose (>50%) in the cell walls from stems and roots and a reduction in cellulose (~25%). \\ galacturonosyltransferase 12 (GAUT12); CONTAINS InterPro DOMAIN/s: Glycosyl transferase, family 8 (InterPro:IPR002495); BEST Arabidopsis thali…	2e-173	Os12g0578500	Glycosyl transferase, family 8 protein.
CSA015554	6.34099	2.05812e-06	0.00014862	up	20	26	27	0	0	1	mRNA	sc0001734:353909-354618	-
CSA031820	1.76276	2.09528e-06	0.000150905	up	74	133	90	45	28	32	mRNA	sc0004333:142215-145388	-
CSA008635	-1.04263	2.40111e-06	0.000169356	down	170	202	203	527	330	569	mRNA	sc0005834:34502-35632	+	8e-63	AT1G22500	RING/U-box superfamily protein \\ RING/U-box superfamily protein; FUNCTIONS IN: zinc ion binding; LOCATED IN: endomembrane system; EXPRESSED IN: stem, cotyledon, root, leaf; EXPRESSED DURING: LP.06 six leaves visible, LP.04 four leaves visible; CONTAINS InterPro DOMAIN/s: Zinc finger, RING-type (InterPro:IPR001841), Zinc finger, C3HC4 RING-type (InterPro:IPR018957); BEST Arabidopsis thaliana prot…	6e-39	Os02g0759400	Zinc finger, RING/FYVE/PHD-type domain containing protein.
CSA001472	-2.01275	2.4169e-06	0.00017003	down	13	12	13	68	50	65	mRNA	xpsc0053987:19901-20925	+	1e-29	AT1G47830	SNARE-like superfamily protein \\ SNARE-like superfamily protein; FUNCTIONS IN: protein transporter activity; INVOLVED IN: intracellular protein transport, transport, protein transport; LOCATED IN: clathrin vesicle coat; EXPRESSED IN: 23 plant structures; EXPRESSED DURING: 15 growth stages; CONTAINS InterPro DOMAIN/s: Adaptor protein complex, sigma subunit (InterPro:IPR016635), Longin-like (Inter…	8e-31	Os12g0207300	Similar to Clathrin coat assembly protein AP17 (Clathrin coat associated protein AP17) (Plasma membrane adaptor AP-2 17 kDa protein) (HA2 17 kDa subunit) (Clathrin assembly protein 2 small chain).
CSA013316	2.97225	2.6419e-06	0.000182104	up	29	45	25	4	6	5	mRNA	sc0002654:220217-220510	-
CSA017361	1.39088	2.63575e-06	0.000182104	up	227	158	211	116	92	60	mRNA	sc0005089:50610-53435	+	0	LAC17	laccase 17 \\ putative laccase, a member of laccase family of genes (17 members in Arabidopsis). \\ laccase 17 (LAC17); FUNCTIONS IN: laccase activity; INVOLVED IN: oxidation reduction, lignin catabolic process; LOCATED IN: endomembrane system, apoplast; EXPRESSED IN: 14 plant structures; EXPRESSED DURING: LP.04 four leaves visible, 4 anthesis, C globular stage, petal differentiation and expansio…	0	Os01g0842400	Similar to Laccase (EC 1.10.3.2).
CSA019132	-1.29806	2.96613e-06	0.000201904	down	86	71	55	244	143	236	mRNA	sc0000565:709509-736880	-	0	SKOR	STELAR K+ outward rectifier \\ Encodes SKOR, a member of Shaker family potassium ion (K+) channel. This family includes five groups based on phylogenetic analysis (FEBS Letters (2007) 581: 2357): I (inward rectifying channel): AKT1 (AT2G26650), AKT5 (AT4G32500) and SPIK (also known as AKT6, AT2G25600); II (inward rectifying channel): KAT1 (AT5G46240) and KAT2 (AT4G18290); III (weakly inward recti…	0	Os06g0250600	Ankyrin domain containing protein.
CSA018782	1.18676	3.05877e-06	0.000207692	up	157	134	137	73	84	65	mRNA	sc0000707:381986-383183	-	2e-42	UBP14	ubiquitin-specific protease 14 \\ Encodes a ubiquitin-specific protease. Identical to TTN6. Loss of function mutations are embryo lethals, having development arrested at the preglobular/globular stage. Also involved in root responses to phosphate deficiency. \\ ubiquitin-specific protease 14 (UBP14); CONTAINS InterPro DOMAIN/s: Zinc finger, UBP-type (InterPro:IPR001607), Ubiquitin-associated/tran…	4e-37	Os01g0177200	Similar to Ubiquitin-specific protease 14.
CSA000474	1.29793	3.20028e-06	0.000215691	up	106	110	127	62	43	62	mRNA	xfsc0000085:300738-301058	-	3e-31	AT5G06570	alpha/beta-Hydrolases superfamily protein \\ alpha/beta-Hydrolases superfamily protein; FUNCTIONS IN: hydrolase activity; INVOLVED IN: metabolic process; LOCATED IN: cellular_component unknown; EXPRESSED IN: 6 plant structures; EXPRESSED DURING: petal differentiation and expansion stage; CONTAINS InterPro DOMAIN/s: Alpha/beta hydrolase fold-3 (InterPro:IPR013094); BEST Arabidopsis thaliana protei…	2e-27	Os07g0162900	Lipase, GDXG, active site domain containing protein.
CSA020534	-6.36911	3.31109e-06	0.000219368	down	1	0	0	43	13	52	mRNA	sc0001326:531807-535294	-				1e-15	Os10g0494200	Similar to N-acetyl-gamma-glutamyl-phosphate reductase.
CSA012466	3.03198	3.40921e-06	0.000224778	up	41	25	30	3	3	8	mRNA	sc0000088:1050131-1051030	-	5e-14	ACA1	alpha carbonic anhydrase 1 \\ Encodes a putative alpha carbonic anhydrase (CAH1) located in the chloroplast stroma. Most chloroplast proteins are encoded by the nuclear genome and imported with the help of sorting signals that are intrinsic parts of the polypeptides. CAH1 takes an alternative route through the secretory pathway, and becomes N-glycosylated before entering the chloroplast. \\ alpha…	2e-16	Os02g0533300	Carbonic anhydrase, CAH1-like domain containing protein.
CSA007561	-1.14383	3.43545e-06	0.000225962	down	86	68	54	184	168	193	mRNA	sc0001046:590152-590463	+	2e-12	AT5G13720	Uncharacterised protein family (UPF0114) \\ Uncharacterised protein family (UPF0114); LOCATED IN: chloroplast, chloroplast inner membrane, chloroplast envelope; EXPRESSED IN: 21 plant structures; EXPRESSED DURING: 13 growth stages; CONTAINS InterPro DOMAIN/s: Uncharacterised protein family UPF0114, plant (InterPro:IPR016804), Uncharacterised protein family UPF0114 (InterPro:IPR005134); BEST Arabi…	4e-11	Os07g0656600	Uncharacterised conserved protein UCP022348 domain containing protein.
CSA027691	-1.31643	3.60051e-06	0.000235682	down	61	71	94	213	169	296	mRNA	sc0004393:74998-75737	+	5e-35	AT1G29670	GDSL-like Lipase/Acylhydrolase superfamily protein \\ GDSL-like Lipase/Acylhydrolase superfamily protein; FUNCTIONS IN: hydrolase activity, acting on ester bonds, carboxylesterase activity; INVOLVED IN: lipid metabolic process; LOCATED IN: apoplast, cell wall, chloroplast; EXPRESSED IN: 23 plant structures; EXPRESSED DURING: 14 growth stages; CONTAINS InterPro DOMAIN/s: Lipase, GDSL (InterPro:IPR…	1e-33	Os01g0748500	Similar to anther-specific proline-rich protein APG.
CSA010397	-4.7261	3.7447e-06	0.000243179	down	0	2	5	29	167	16	mRNA	sc0001089:547238-547725	-	5e-62	AT3G11320	Nucleotide-sugar transporter family protein \\ Nucleotide-sugar transporter family protein; FUNCTIONS IN: organic anion transmembrane transporter activity; LOCATED IN: endomembrane system, membrane; EXPRESSED IN: 19 plant structures; EXPRESSED DURING: 11 growth stages; CONTAINS InterPro DOMAIN/s: Protein of unknown function DUF6, transmembrane (InterPro:IPR000620), Protein of unknown function DUF…	2e-61	Os03g0286300	Similar to Phosphate/phosphoenolpyruvate translocator protein-like.
CSA035248	2.75793	3.96323e-06	0.00025376	up	36	41	57	13	2	9	mRNA	sc0001810:30084-30503	-
CSA014630	1.05474	3.96964e-06	0.00025376	up	706	942	1152	643	507	460	mRNA	sc0003078:159340-160937	+
CSA027089	1.22805	4.05223e-06	0.000257832	up	114	120	111	66	46	64	mRNA	xpsc0053485:98619-101580	-
CSA017675	-1.3042	4.14031e-06	0.000261607	down	256	192	397	1060	567	882	mRNA	sc0002646:137816-138379	+	2e-33	AT1G13360	unknown protein; BEST Arabidopsis thaliana protein match is: unknown protein (TAIR:AT3G25870.1); Has 69 Blast hits to 69 proteins in 16 species: Archae - 0; Bacteria - 0; Metazoa - 6; Fungi - 0; Plants - 63; Viruses - 0; Other Eukaryotes - 0 (source: NCBI BLink).	1e-11	Os01g0131300	Conserved hypothetical protein.
CSA027312	1.19683	4.38775e-06	0.000274697	up	4418	5902	5923	4002	2595	1842	mRNA	xpsc0055332:8684-15756	-	1e-28	PSAE-2	photosystem I subunit E-2 \\ Encodes subunit E of photosystem I. \\ photosystem I subunit E-2 (PSAE-2); FUNCTIONS IN: catalytic activity; INVOLVED IN: photosynthesis; LOCATED IN: thylakoid, chloroplast thylakoid membrane, chloroplast, plastoglobule, photosystem I reaction center; EXPRESSED IN: 25 plant structures; EXPRESSED DURING: 13 growth stages; CONTAINS InterPro DOMAIN/s: Photosystem I react…	3e-29	Os07g0435300	Photosystem I reaction center subunit IV, chloroplast precursor (PSI- E) (Photosystem I 10.8 kDa polypeptide).
CSA013341	-1.38823	4.46237e-06	0.000276201	down	297	142	245	552	941	591	mRNA	sc0000400:223457-227701	-	2e-72	CA1	carbonic anhydrase 1 \\ Encodes a putative beta-carbonic anhydrase betaCA1. Together with betaCA4 (At1g70410) regulates CO2-controlled stomatal movements in guard cells. \\ carbonic anhydrase 1 (CA1); FUNCTIONS IN: carbonate dehydratase activity, zinc ion binding; INVOLVED IN: in 6 processes; LOCATED IN: in 8 components; EXPRESSED IN: 22 plant structures; EXPRESSED DURING: 14 growth stages; CONTA…	2e-60	Os01g0639900	Similar to Carbonic anhydrase, chloroplast precursor (EC 4.2.1.1) (Carbonate dehydratase).
CSA035270	3.51103	4.48044e-06	0.000276693	up	33	44	26	3	0	8	mRNA	sc0000471:545921-546213	-	7e-14	AT5G56670	Ribosomal protein S30 family protein \\ Ribosomal protein S30 family protein; FUNCTIONS IN: structural constituent of ribosome; INVOLVED IN: translation; LOCATED IN: cytosolic small ribosomal subunit, ribosome; EXPRESSED IN: 23 plant structures; EXPRESSED DURING: 15 growth stages; CONTAINS InterPro DOMAIN/s: Ribosomal protein S30 (InterPro:IPR006846); BEST Arabidopsis thaliana protein match is: R…	2e-14	LOC_Os02g56014.1	Similar to predicted protein.
CSA011993	1.36927	4.5653e-06	0.00027993	up	87	86	93	41	34	48	mRNA	sc0000525:16641-17349	-	3e-11	ERD2B	endoplasmic reticulum retention defective 2B \\ Encodes ERD2b. a homolog of the yeast endoplasmic reticulum retention receptor ERD2. Mutations in ERD2b compromise EFR but not FLS2 signaling. \\ endoplasmic reticulum retention defective 2B (ERD2B); FUNCTIONS IN: ER retention sequence binding, receptor activity; INVOLVED IN: defense response signaling pathway, resistance gene-independent, protein t…
CSA019472	2.10042	4.58767e-06	0.000280146	up	44	50	39	11	11	15	mRNA	xpsc0053258:113664-115007	-
CSA016346	-1.20879	4.94224e-06	0.00029912	down	177	120	155	573	283	391	mRNA	sc0003675:156540-156883	+	3e-16	AT4G34190	stress enhanced protein 1 \\ Encodes a stress enhanced protein that localizes to the thylakoid membrane and whose mRNA is upregulated in response to high light intensity. It may be involved in chlorophyll binding. \\ stress enhanced protein 1 (SEP1); Has 30201 Blast hits to 17322 proteins in 780 species: Archae - 12; Bacteria - 1396; Metazoa - 17338; Fungi - 3422; Plants - 5037; Viruses - 0; Othe…
CSA005186	1.0263	5.1225e-06	0.000308662	up	169	150	164	92	99	90	mRNA	sc0000795:23829-24473	+
CSA006193	-1.02929	5.3334e-06	0.000318916	down	255	314	246	880	503	608	mRNA	sc0000127:707513-708070	+	1e-75	AT3G20820	Leucine-rich repeat (LRR) family protein \\ Leucine-rich repeat (LRR) family protein; INVOLVED IN: signal transduction, defense response; LOCATED IN: apoplast, cell wall, chloroplast, membrane; EXPRESSED IN: 23 plant structures; EXPRESSED DURING: 13 growth stages; CONTAINS InterPro DOMAIN/s: Leucine-rich repeat-containing N-terminal domain, type 2 (InterPro:IPR013210), Leucine-rich repeat (InterP…	3e-60	Os08g0505900	Similar to DNA-damage-repair/toleration protein DRT100 precursor.
CSA013860	-2.46239	5.46444e-06	0.000324961	down	13	4	10	67	36	75	mRNA	sc0000686:604528-605525	-
CSA006924	-1.09225	5.5378e-06	0.000328531	down	633	1024	845	2604	2138	1610	mRNA	sc0000212:1096456-1097649	-
CSA033616	1.44128	5.72729e-06	0.000336923	up	121	142	160	47	81	56	mRNA	sc0000167:633033-636957	-	8e-123	SDRB	short-chain dehydrogenase-reductase B \\ short-chain dehydrogenase-reductase B (SDRB); FUNCTIONS IN: oxidoreductase activity, binding, catalytic activity; INVOLVED IN: oxidation reduction, metabolic process; LOCATED IN: peroxisome, plasma membrane; EXPRESSED IN: 24 plant structures; EXPRESSED DURING: 13 growth stages; CONTAINS InterPro DOMAIN/s: NAD(P)-binding domain (InterPro:IPR016040), Glucose…	3e-130	Os04g0614000	Similar to Peroxisomal 2,4-dienoyl-CoA reductase (EC 1.3.1.34).
CSA033090	-1.23295	6.01671e-06	0.00035243	down	100	62	53	219	182	196	mRNA	sc0000016:2092454-2093021	-	4e-33	AT5G24760	GroES-like zinc-binding dehydrogenase family protein \\ GroES-like zinc-binding dehydrogenase family protein; FUNCTIONS IN: oxidoreductase activity, zinc ion binding; INVOLVED IN: oxidation reduction; LOCATED IN: chloroplast; EXPRESSED IN: 22 plant structures; EXPRESSED DURING: 13 growth stages; CONTAINS InterPro DOMAIN/s: GroES-like (InterPro:IPR011032), Polyketide synthase, enoylreductase (Inte…	3e-17	Os11g0210300	Similar to Alcohol dehydrogenase 1.
CSA004800	-1.14875	6.12667e-06	0.000357337	down	55	52	50	135	130	149	mRNA	sc0000741:519017-519318	-
CSA014619	-2.3881	6.22561e-06	0.000361562	down	5	7	18	61	61	66	mRNA	sc0002315:140274-141140	+	2e-22	AT2G03710	K-box region and MADS-box transcription factor family protein \\ This gene belongs to the family of SEP genes. It is involved in the development of sepals, petals, stamens and carpels. Additionally, it plays a central role in the determination of flower meristem and organ identity. \\ SEPALLATA 4 (SEP4); FUNCTIONS IN: DNA binding, sequence-specific DNA binding transcription factor activity; INVOL…	1e-22	Os09g0507200	MADS box protein.
CSA005937	1.25943	6.25531e-06	0.000362516	up	135	104	119	70	58	49	mRNA	sc0001006:516989-518679	-	1e-69	AT4G27435	Protein of unknown function (DUF1218) \\ Protein of unknown function (DUF1218); FUNCTIONS IN: molecular_function unknown; INVOLVED IN: biological_process unknown; LOCATED IN: endomembrane system; EXPRESSED IN: 23 plant structures; EXPRESSED DURING: 13 growth stages; CONTAINS InterPro DOMAIN/s: Protein of unknown function DUF1218 (InterPro:IPR009606); BEST Arabidopsis thaliana protein match is: Pr…	4e-53	Os07g0462200	Protein of unknown function DUF1218 family protein.
CSA012663	2.82922	6.34647e-06	0.000367019	up	72	36	24	5	5	12	mRNA	sc0000923:355328-357622	-
CSA035384	1.56662	6.40236e-06	0.00036869	up	119	185	148	57	81	42	mRNA	sc0001593:329066-332925	-	0	ASN3	asparagine synthetase 3 \\ Encodes asparagine synthetase (ASN3). \\ asparagine synthetase 3 (ASN3); FUNCTIONS IN: asparagine synthase (glutamine-hydrolyzing) activity; INVOLVED IN: asparagine biosynthetic process; EXPRESSED IN: 23 plant structures; EXPRESSED DURING: 13 growth stages; CONTAINS InterPro DOMAIN/s: Rossmann-like alpha/beta/alpha sandwich fold (InterPro:IPR014729), Asparagine synthase…	0	Os06g0265000	Similar to Asparagine synthetase.
CSA033505	-7.17636	6.47711e-06	0.000371427	down	0	0	0	6	74	10	mRNA	sc0004719:111893-118258	-	1e-28	AT4G31980	unknown protein; CONTAINS InterPro DOMAIN/s: Protein of unknown function DUF247, plant (InterPro:IPR004158), Protein of unknown function DUF862, eukaryotic (InterPro:IPR008580); BEST Arabidopsis thaliana protein match is: Plant protein of unknown function (DUF247) (TAIR:AT5G11290.1); Has 1967 Blast hits to 1844 proteins in 183 species: Archae - 0; Bacteria - 6; Metazoa - 223; Fungi - 83; Plants -…	2e-16	Os11g0541600	Protein of unknown function DUF247, plant domain containing protein.
CSA017068	1.2393	6.60966e-06	0.000378233	up	134	132	173	68	59	96	mRNA	sc0001284:393082-393771	+
CSA034421	-1.00644	6.70434e-06	0.000382849	down	802	1025	932	2949	1986	1669	mRNA	sc0000988:154957-156610	-	4e-112	RPI2	ribose-5-phosphate isomerase 2 \\ Cytosolic ribose-5-phosphate isomerase. Knockout mutation causes chloroplast dysfunction, late flowering and premature cell death. \\ ribose-5-phosphate isomerase 2 (RPI2); CONTAINS InterPro DOMAIN/s: Ribose-5-phosphate isomerase, type A, subgroup (InterPro:IPR020672), Ribose 5-phosphate isomerase, type A (InterPro:IPR004788); BEST Arabidopsis thaliana protein ma…	4e-86	Os07g0176900	Similar to Ribose-5-phosphate isomerase precursor (EC 5.3.1.6).
CSA007942	1.41412	6.73407e-06	0.000383744	up	78	105	96	37	41	47	mRNA	sc0002484:3421-4146	+
CSA004109	-1.04722	6.78027e-06	0.000385571	down	912	1188	642	2823	1919	2012	mRNA	xfsc0002745:14391-14813	-	4e-37	AT4G32480	Protein of unknown function (DUF506) \\ Protein of unknown function (DUF506) ; FUNCTIONS IN: molecular_function unknown; INVOLVED IN: biological_process unknown; LOCATED IN: cellular_component unknown; EXPRESSED IN: cultured cell; CONTAINS InterPro DOMAIN/s: Protein of unknown function DUF506, plant (InterPro:IPR006502); BEST Arabidopsis thaliana protein match is: Protein of unknown function (DUF…	6e-31	Os01g0747300	Similar to Plant-specific domain TIGR01615 family protein.
CSA004457	-1.40732	6.89765e-06	0.000389005	down	126	298	135	644	543	592	mRNA	xfsc0004206:4675-6027	+	1e-107	ATAF1	NAC (No Apical Meristem) domain transcriptional regulator superfamily protein \\ Belongs to a large family of putative transcriptional activators with NAC domain. Transcript level increases in response to wounding and abscisic acid. ATAF1 attentuates ABA signaling and sythesis. Mutants are hyposensitive to ABA. \\ ATAF1; CONTAINS InterPro DOMAIN/s: No apical meristem (NAM) protein (InterPro:IPR00…	3e-79	Os11g0184900	Similar to OsNAC5 protein [imported]-rice.
CSA008039	-1.25101	7.24049e-06	0.000404165	down	82	75	46	210	149	217	mRNA	sc0003044:145287-146077	-	5e-64	PTR3	peptide transporter 3 \\ Encodes a di- and tri-peptide transporter involved in responses to wounding, virulent bacterial pathogens, and high NaCl concentrations. The protein is predicted to have 12 transmembrane helicies. \\ peptide transporter 3 (PTR3); FUNCTIONS IN: dipeptide transporter activity, tripeptide transporter activity, transporter activity; INVOLVED IN: in 12 processes; LOCATED IN: m…	1e-67	Os10g0470700	Similar to Peptide transporter.
CSA015737	-1.63924	7.79384e-06	0.000431523	down	29	17	20	77	73	94	mRNA	sc0000186:1053613-1055605	-	5e-44	AT2G32380	Transmembrane protein 97, predicted \\ Transmembrane protein 97, predicted; FUNCTIONS IN: molecular_function unknown; INVOLVED IN: biological_process unknown; LOCATED IN: endomembrane system; EXPRESSED IN: 24 plant structures; EXPRESSED DURING: 15 growth stages; CONTAINS InterPro DOMAIN/s: Transmembrane protein 97, predicted (InterPro:IPR016964); BEST Arabidopsis thaliana protein match is: Transm…	5e-37	Os07g0458500	Hypothetical conserved gene.
CSA034849	1.32356	7.86983e-06	0.00043397	up	902	599	382	401	245	241	mRNA	sc0002515:5478-8318	-	1e-148	AT5G07050	nodulin MtN21 /EamA-like transporter family protein \\ nodulin MtN21 /EamA-like transporter family protein; LOCATED IN: membrane; CONTAINS InterPro DOMAIN/s: Protein of unknown function DUF6, transmembrane (InterPro:IPR000620); BEST Arabidopsis thaliana protein match is: nodulin MtN21 /EamA-like transporter family protein (TAIR:AT2G40900.1); Has 30201 Blast hits to 17322 proteins in 780 species: …	3e-155	Os05g0409500	Similar to MtN21 protein.
CSA016400	1.08196	7.92675e-06	0.000435349	up	260	264	185	118	110	172	mRNA	sc0000141:143799-145571	-	4e-66	FER1	ferretin 1 \\ Encodes a ferretin protein that is targeted to the chloroplast. Member of a Ferritin gene family. Gene expression is induced in response to iron overload and by nitric oxide. Expression of the gene is downregulated in the presence of paraquat, an inducer of photoxidative stress. \\ ferretin 1 (FER1); FUNCTIONS IN: ferric iron binding, iron ion binding; INVOLVED IN: in 12 processes; …	1e-59	Os12g0106000	Similar to Ferritin 1, chloroplast precursor (EC 1.16.3.1) (ZmFer1).
CSA004099	1.3259	7.92439e-06	0.000435349	up	96	100	112	60	37	50	mRNA	sc0002007:242131-242809	+	2e-21	ZW18	Putative serine esterase family protein \\ ZW18; INVOLVED IN: biological_process unknown; LOCATED IN: mitochondrion; CONTAINS InterPro DOMAIN/s: Protein of unknown function DUF3657 (InterPro:IPR022122), Protein of unknown function DUF676, hydrolase-like (InterPro:IPR007751); BEST Arabidopsis thaliana protein match is: Putative serine esterase family protein (TAIR:AT1G09980.1); Has 500 Blast hits …	3e-16	Os12g0164800	Hypothetical conserved gene.
CSA008901	-2.57324	8.29128e-06	0.000452638	down	12	28	8	92	51	207	mRNA	sc0000033:270412-274570	-	7e-171	AT3G19230	Leucine-rich repeat (LRR) family protein \\ Leucine-rich repeat (LRR) family protein; INVOLVED IN: biological_process unknown; LOCATED IN: endomembrane system; EXPRESSED IN: 18 plant structures; EXPRESSED DURING: 8 growth stages; CONTAINS InterPro DOMAIN/s: Leucine-rich repeat (InterPro:IPR001611); BEST Arabidopsis thaliana protein match is: Leucine-rich repeat (LRR) family protein (TAIR:AT3G0599…	2e-173	Os03g0184400	Leucine-rich repeat, plant specific containing protein.
CSA002251	-1.16	8.4041e-06	0.000456969	down	155	219	192	690	353	478	mRNA	xfsc0001451:57685-59309	+	1e-62	MYB14	myb domain protein 14 \\ Member of the R2R3 factor gene family. \\ myb domain protein 14 (MYB14); CONTAINS InterPro DOMAIN/s: SANT, DNA-binding (InterPro:IPR001005), Homeodomain-like (InterPro:IPR009057), Myb, DNA-binding (InterPro:IPR014778), HTH transcriptional regulator, Myb-type, DNA-binding (InterPro:IPR017930), Homeodomain-related (InterPro:IPR012287), Myb transcription factor (InterPro:IPR…	5e-61	Os04g0517100	Similar to OSIGBa0145M07.4 protein.
CSA003312	-1.58298	9.43036e-06	0.000508258	down	38	34	28	166	80	112	mRNA	xpsc0055518:126-604	+
CSA008428	1.66637	9.44045e-06	0.000508258	up	85	57	79	37	19	27	mRNA	sc0000800:162783-163802	+	2e-100	AT1G68620	alpha/beta-Hydrolases superfamily protein \\ alpha/beta-Hydrolases superfamily protein; FUNCTIONS IN: hydrolase activity; INVOLVED IN: metabolic process; LOCATED IN: cellular_component unknown; EXPRESSED IN: 11 plant structures; EXPRESSED DURING: LP.06 six leaves visible, LP.04 four leaves visible, 4 anthesis, C globular stage, petal differentiation and expansion stage; CONTAINS InterPro DOMAIN/s…	1e-105	Os03g0258200	Alpha/beta hydrolase fold-3 domain containing protein.
CSA014512	1.1191	9.70706e-06	0.000517508	up	153	151	137	71	93	76	mRNA	sc0004247:147272-148013	+
CSA033501	-1.23431	1.01704e-05	0.000540102	down	824	1839	1507	5046	2987	3821	mRNA	sc0002310:230083-234650	-	5e-117	AT4G28940	Phosphorylase superfamily protein \\ Phosphorylase superfamily protein; FUNCTIONS IN: catalytic activity; INVOLVED IN: nucleoside metabolic process; LOCATED IN: endomembrane system; EXPRESSED IN: hypocotyl, root, flower; EXPRESSED DURING: 4 anthesis; CONTAINS InterPro DOMAIN/s: Nucleoside phosphorylase (InterPro:IPR000845), Nucleoside phosphorylase, family 1 (InterPro:IPR018017); BEST Arabidopsis…	2e-106	Os01g0229800	Similar to Vegetative storage protein PNI288.
CSA026568	-4.20151	1.1095e-05	0.000585784	down	95	31	17	392	1937	617	mRNA	sc0001945:229181-232479	+	1e-116	AT3G19000	2-oxoglutarate (2OG) and Fe(II)-dependent oxygenase superfamily protein \\ 2-oxoglutarate (2OG) and Fe(II)-dependent oxygenase superfamily protein; FUNCTIONS IN: oxidoreductase activity, acting on paired donors, with incorporation or reduction of molecular oxygen, 2-oxoglutarate as one donor, and incorporation of one atom each of oxygen into both donors, oxidoreductase activity, iron ion binding;…	4e-110	Os03g0618300	Isopenicillin N synthase family protein.
CSA027232	1.09835	1.14745e-05	0.000603481	up	189	228	189	119	126	90	mRNA	sc0000230:718069-719829	+	2e-31	AT5G08650	Small GTP-binding protein \\ Small GTP-binding protein; FUNCTIONS IN: GTP binding, translation elongation factor activity, GTPase activity; LOCATED IN: chloroplast; EXPRESSED IN: 23 plant structures; EXPRESSED DURING: 13 growth stages; CONTAINS InterPro DOMAIN/s: Small GTP-binding protein (InterPro:IPR005225), Translation elongation factor EFTu/EF1A, domain 2 (InterPro:IPR004161), Translation elo…	9e-31	Os02g0157700	Non-protein coding transcript.
CSA003035	1.46782	1.15115e-05	0.000604265	up	156	251	270	108	118	64	mRNA	sc0001977:289184-289606	-
CSA027758	-1.14044	1.18746e-05	0.000618566	down	88	74	68	220	141	246	mRNA	xfsc0001267:46770-47333	+	1e-23	AT5G56940	Ribosomal protein S16 family protein \\ Ribosomal protein S16 family protein; FUNCTIONS IN: structural constituent of ribosome; INVOLVED IN: translation, ribosome biogenesis; LOCATED IN: mitochondrion, ribosome, plastid; EXPRESSED IN: 22 plant structures; EXPRESSED DURING: 13 growth stages; CONTAINS InterPro DOMAIN/s: Ribosomal protein S16 (InterPro:IPR000307); BEST Arabidopsis thaliana protein m…	3e-19	Os09g0498100	Similar to 30S ribosomal protein S16.
CSA016275	1.3488	1.20481e-05	0.000624034	up	137	97	82	44	45	58	mRNA	sc0003753:61157-63470	+	2e-87	AT5G40020	Pathogenesis-related thaumatin superfamily protein \\ Pathogenesis-related thaumatin superfamily protein; FUNCTIONS IN: molecular_function unknown; INVOLVED IN: response to other organism; LOCATED IN: endomembrane system; EXPRESSED IN: 13 plant structures; EXPRESSED DURING: 6 growth stages; CONTAINS InterPro DOMAIN/s: Thaumatin, pathogenesis-related (InterPro:IPR001938); BEST Arabidopsis thaliana…	2e-68	Os10g0412700	Thaumatin, pathogenesis-related family protein.
CSA014010	1.37051	1.20458e-05	0.000624034	up	84	138	115	52	49	55	mRNA	sc0000910:575604-578540	+
CSA012463	-1.38219	1.27456e-05	0.000653114	down	35	34	27	91	90	117	mRNA	sc0000088:921968-925610	+	0	NOP56	homolog of nucleolar protein NOP56 \\ NOP56-like protein \\ homolog of nucleolar protein NOP56 (NOP56); LOCATED IN: nucleolus, cell wall; EXPRESSED IN: 22 plant structures; EXPRESSED DURING: 13 growth stages; CONTAINS InterPro DOMAIN/s: Pre-mRNA processing ribonucleoprotein, snoRNA-binding domain (InterPro:IPR002687), NOP5, N-terminal (InterPro:IPR012974), NOSIC (InterPro:IPR012976); BEST Arabido…	0	Os03g0352300	Similar to Nucleolar protein.
CSA010500	-1.39965	1.28331e-05	0.000655976	down	51	32	52	108	140	175	mRNA	sc0001025:237304-240315	+	0	ETR2	Signal transduction histidine kinase, hybrid-type, ethylene sensor \\ Involved in ethylene perception in Arabidopsis \\ ethylene response 2 (ETR2); FUNCTIONS IN: ethylene binding, protein histidine kinase activity, receptor activity, glycogen synthase kinase 3 activity; INVOLVED IN: negative regulation of ethylene mediated signaling pathway; LOCATED IN: endomembrane system, endoplasmic reticulum …	0	Os04g0169100	Similar to Ethylene receptor-like protein 1.
CSA013717	1.13514	1.33633e-05	0.000680529	up	187	223	275	151	90	134	mRNA	sc0002309:170185-173227	-	6e-16	FQR1	flavodoxin-like quinone reductase 1 \\ Encodes a flavin mononucleotide-binding flavodoxin-like quinone reductase that is a primary auxin-response gene. \\ flavodoxin-like quinone reductase 1 (FQR1); FUNCTIONS IN: FMN binding, oxidoreductase activity, acting on NADH or NADPH, quinone or similar compound as acceptor; INVOLVED IN: oxidation reduction, response to auxin stimulus; LOCATED IN: plasma m…	2e-15	Os01g0784800	Flavodoxin/nitric oxide synthase domain containing protein.
CSA033643	1.01469	1.346e-05	0.000682909	up	155	158	136	79	89	96	mRNA	sc0002482:106289-106680	-	8e-21	AT5G45620	Proteasome component (PCI) domain protein \\ Proteasome component (PCI) domain protein; CONTAINS InterPro DOMAIN/s: Proteasome component (PCI) domain (InterPro:IPR000717); BEST Arabidopsis thaliana protein match is: Proteasome component (PCI) domain protein (TAIR:AT4G19006.1); Has 30201 Blast hits to 17322 proteins in 780 species: Archae - 12; Bacteria - 1396; Metazoa - 17338; Fungi - 3422; Plant…	9e-11	Os03g0214600	Similar to 26S proteasome subunit-like protein (26S proteasome subunit RPN9a).
CSA004851	-1.06885	1.43478e-05	0.000722577	down	186	153	177	550	272	477	mRNA	sc0000622:104433-104999	+	7e-52	AT2G23910	NAD(P)-binding Rossmann-fold superfamily protein \\ NAD(P)-binding Rossmann-fold superfamily protein; FUNCTIONS IN: coenzyme binding, binding, cinnamoyl-CoA reductase activity, catalytic activity; INVOLVED IN: lignin biosynthetic process, response to karrikin; LOCATED IN: cellular_component unknown; EXPRESSED IN: 19 plant structures; EXPRESSED DURING: 13 growth stages; CONTAINS InterPro DOMAIN/s:…	2e-28	Os10g0576900	NAD(P)-binding domain containing protein.
CSA021795	-3.13092	1.43427e-05	0.000722577	down	4	0	8	39	40	46	mRNA	sc0000636:102779-104324	+
CSA032340	-3.36134	1.48247e-05	0.000741127	down	5	2	1	33	22	43	mRNA	xpsc0053259:75544-77101	+	4e-33	AT2G39630	Nucleotide-diphospho-sugar transferases superfamily protein \\ Encodes a putative dolichyl-phosphate &beta;-glucosyltransferase. \\ Nucleotide-diphospho-sugar transferases superfamily protein; FUNCTIONS IN: transferase activity, transferring glycosyl groups; INVOLVED IN: biosynthetic process, protein amino acid glycosylation; LOCATED IN: endoplasmic reticulum; EXPRESSED IN: 22 plant structures; E…	3e-32	Os03g0821800	Glycosyl transferase, family 2 domain containing protein.
CSA029399	-2.36075	1.54643e-05	0.000770278	down	31	12	5	135	68	87	mRNA	sc0001027:38316-39552	+	2e-47	SKU5	Cupredoxin superfamily protein \\ Encodes a protein of unknown function involved in directed root tip growth. It is a member of 19-member gene family and is distantly related structurally to the multiple-copper oxidases ascorbate oxidase and laccase, though it lacks the copper-binding domains. The protein is glycosylated and GPI-anchored. It is localized to the plasma membrane and the cell wall. …	9e-36	Os06g0104300	Similar to Pectinesterase-like protein.
CSA006132	1.32489	1.62591e-05	0.00080272	up	126	108	78	58	40	50	mRNA	sc0001736:44383-48757	-	0	LAC17	laccase 17 \\ putative laccase, a member of laccase family of genes (17 members in Arabidopsis). \\ laccase 17 (LAC17); FUNCTIONS IN: laccase activity; INVOLVED IN: oxidation reduction, lignin catabolic process; LOCATED IN: endomembrane system, apoplast; EXPRESSED IN: 14 plant structures; EXPRESSED DURING: LP.04 four leaves visible, 4 anthesis, C globular stage, petal differentiation and expansio…	0	Os01g0842400	Similar to Laccase (EC 1.10.3.2).
CSA004926	-1.39086	1.71565e-05	0.000840763	down	48	27	33	130	93	113	mRNA	sc0002295:102923-103837	+	9e-27	PRP40A	pre-mRNA-processing protein 40A \\ Binds the carboxyl-terminal domain (CTD) of the largest subunit of RNA polymerase II and functions as a scaffold for RNA processing machineries. \\ pre-mRNA-processing protein 40A (PRP40A); CONTAINS InterPro DOMAIN/s: FF domain (InterPro:IPR002713), WW/Rsp5/WWP (InterPro:IPR001202); BEST Arabidopsis thaliana protein match is: pre-mRNA-processing protein 40B (TAI…	4e-31	Os01g0532200	FF domain domain containing protein.
CSA023341	1.0276	1.73419e-05	0.000845296	up	321	231	244	191	106	169	mRNA	sc0000026:476316-476720	-	4e-20	AT2G28410	unknown protein; Has 18 Blast hits to 18 proteins in 5 species: Archae - 0; Bacteria - 0; Metazoa - 0; Fungi - 0; Plants - 18; Viruses - 0; Other Eukaryotes - 0 (source: NCBI BLink).
CSA035916	-6.40995	1.77057e-05	0.00086149	down	0	0	0	12	10	35	mRNA	sc0006793:19442-26850	-				1e-20	loc_os07g20330
CSA000339	-6.24767	1.80221e-05	0.000875321	down	0	0	0	12	16	22	mRNA	sc0002201:214805-218917	-	1e-22	RGTB1	RAB geranylgeranyl transferase beta subunit 1 \\ RAB geranylgeranyl transferase beta subunit 1 (RGTB1); FUNCTIONS IN: catalytic activity; EXPRESSED IN: 22 plant structures; EXPRESSED DURING: 13 growth stages; CONTAINS InterPro DOMAIN/s: Terpenoid cylases/protein prenyltransferase alpha-alpha toroid (InterPro:IPR008930), Prenyltransferase/squalene oxidase (InterPro:IPR001330); BEST Arabidopsis tha…	2e-21	Os08g0512300	Similar to Rab geranylgeranyl transferase beta subunit (Fragment).
CSA021197	-1.00101	1.84444e-05	0.000892658	down	220	218	363	593	631	689	mRNA	sc0003711:77664-81897	+	3e-44	NIT4	nitrilase 4 \\ encodes a nitrilase isomer. The purified enzyme shows a strong substrate specificity for beta-cyano-L-alanine, a intermediate product of the cyanide detoxification pathway. \\ nitrilase 4 (NIT4); CONTAINS InterPro DOMAIN/s: Nitrilase/cyanide hydratase and apolipoprotein N-acyltransferase (InterPro:IPR003010), Nitrilase/cyanide hydratase, conserved site (InterPro:IPR000132); BEST Ar…	7e-45	Os02g0635200	Similar to Nitrilase 2 (EC 3.5.5.1).
CSA029184	2.18631	1.92291e-05	0.00092571	up	59	40	49	7	20	11	mRNA	sc0000856:543040-545505	-	3e-107	SULTR3;4	sulfate transporter 3;4 \\ Encodes sulfate transporter Sultr3;4. \\ sulfate transporter 3;4 (SULTR3;4); FUNCTIONS IN: sulfate transmembrane transporter activity; INVOLVED IN: sulfate transport, transport, transmembrane transport; LOCATED IN: integral to membrane, membrane; EXPRESSED IN: 10 plant structures; EXPRESSED DURING: 4 anthesis, C globular stage, petal differentiation and expansion stage,…	3e-98	Os06g0143700	Similar to Sulfate transporter 2.
CSA011310	1.85097	1.98201e-05	0.000942713	up	103	90	184	60	42	22	mRNA	sc0001331:480322-481293	+	5e-124	AT5G67210	Protein of unknown function (DUF579) \\ Protein of unknown function (DUF579); CONTAINS InterPro DOMAIN/s: Protein of unknown function DUF579 (InterPro:IPR021148), Conserved hypothetical protein CHP01627 (InterPro:IPR006514); BEST Arabidopsis thaliana protein match is: Protein of unknown function (DUF579) (TAIR:AT3G50220.1); Has 1807 Blast hits to 1807 proteins in 277 species: Archae - 0; Bacteria…	9e-72	Os06g0687600	Protein of unknown function DUF579, plant family protein.
CSA024431	-1.15893	2.02699e-05	0.000957245	down	137	109	76	216	301	332	mRNA	sc0000206:908264-913347	+	2e-162	AT2G33840	Tyrosyl-tRNA synthetase, class Ib, bacterial/mitochondrial \\ Tyrosyl-tRNA synthetase, class Ib, bacterial/mitochondrial; FUNCTIONS IN: tyrosine-tRNA ligase activity, nucleotide binding, aminoacyl-tRNA ligase activity, ATP binding; INVOLVED IN: translation, tRNA aminoacylation for protein translation, tyrosyl-tRNA aminoacylation; LOCATED IN: cytoplasm; CONTAINS InterPro DOMAIN/s: Rossmann-like al…	2e-161	Os08g0150800	Similar to Tyrosyl-tRNA synthetase (Tyrosyl-tRNA ligase
CSA031391	-3.54577	2.16462e-05	0.00101174	down	5	3	0	46	17	49	mRNA	sc0000452:613306-614409	-	2e-96	AT1G66910	Protein kinase superfamily protein \\ Protein kinase superfamily protein; FUNCTIONS IN: kinase activity; INVOLVED IN: protein amino acid phosphorylation; LOCATED IN: endomembrane system; CONTAINS InterPro DOMAIN/s: Protein kinase, ATP binding site (InterPro:IPR017441), Serine/threonine-protein kinase domain (InterPro:IPR002290), Serine-threonine/tyrosine-protein kinase (InterPro:IPR001245), Serin…	1e-113	Os01g0115900	Similar to Receptor-like protein kinase.
CSA015401	-1.2977	2.33982e-05	0.00107885	down	199	158	77	375	345	548	mRNA	sc0003785:142444-150836	+	0	CIPK23	CBL-interacting protein kinase 23 \\ Arabidopsis thaliana CBL-interacting protein kinase 23. CIPK23 serves as a positive regulator of the potassium transporter AKT1 by directly phosphorylating AKT1. CIPK23 is activated by the binding of two calcineurin B-like proteins, CBL1 and CBL9. \\ CBL-interacting protein kinase 23 (CIPK23); CONTAINS InterPro DOMAIN/s: Protein kinase, ATP binding site (Inter…	0	Os07g0150700	CBL-interacting protein kinase 23
CSA032605	-5.5015	2.3376e-05	0.00107885	down	0	2	0	9	37	63	mRNA	sc0005887:41623-44941	-	1e-12	AT2G36430	Plant protein of unknown function (DUF247) \\ Plant protein of unknown function (DUF247); CONTAINS InterPro DOMAIN/s: Protein of unknown function DUF247, plant (InterPro:IPR004158); BEST Arabidopsis thaliana protein match is: Plant protein of unknown function (DUF247) (TAIR:AT5G22550.2); Has 1137 Blast hits to 1027 proteins in 18 species: Archae - 0; Bacteria - 0; Metazoa - 0; Fungi - 0; Plants -…	7e-12	LOC_Os08g02820.1	Protein of unknown function DUF247, plant domain containing protein.
CSA033670	-3.19952	2.39394e-05	0.00110008	down	1	6	4	62	19	42	mRNA	sc0000174:945628-946023	+
CSA028428	-6.31588	2.53465e-05	0.00114546	down	0	0	0	13	28	10	mRNA	sc0001168:585486-586475	-	2e-20	AT2G18690	unknown protein; FUNCTIONS IN: molecular_function unknown; INVOLVED IN: biological_process unknown; LOCATED IN: membrane; EXPRESSED IN: 17 plant structures; EXPRESSED DURING: 9 growth stages; CONTAINS InterPro DOMAIN/s: Protein of unknown function DUF975 (InterPro:IPR010380); BEST Arabidopsis thaliana protein match is: unknown protein (TAIR:AT2G18680.1); Has 213 Blast hits to 211 proteins in 20 s…
CSA020463	-5.73319	2.55307e-05	0.00114998	down	0	1	0	21	22	25	mRNA	sc0000350:779463-779962	-	7e-24	AT1G17350	NADH:ubiquinone oxidoreductase intermediate-associated protein 30 \\ NADH:ubiquinone oxidoreductase intermediate-associated protein 30; CONTAINS InterPro DOMAIN/s: NADH:ubiquinone oxidoreductase intermediate-associated protein 30 (InterPro:IPR013857); BEST Arabidopsis thaliana protein match is: NADH:ubiquinone oxidoreductase intermediate-associated protein 30 (TAIR:AT1G72420.1); Has 552 Blast hit…	7e-25	Os01g0727400	NADH:ubiquinone oxidoreductase complex I intermediate-associated protein 30 domain containing protein.
CSA013479	1.58435	2.5768e-05	0.00115875	up	56	67	70	33	20	24	mRNA	sc0003582:69180-69845	-
CSA012244	1.47801	2.61281e-05	0.00117301	up	134	68	102	55	37	37	mRNA	sc0004641:47287-49794	+	0	LAC11	laccase 11 \\ putative laccase, a member of laccase family of genes (17 members in Arabidopsis). \\ laccase 11 (LAC11); FUNCTIONS IN: laccase activity; INVOLVED IN: oxidation reduction, lignin catabolic process; LOCATED IN: endomembrane system, apoplast; EXPRESSED IN: 24 plant structures; EXPRESSED DURING: 13 growth stages; CONTAINS InterPro DOMAIN/s: Multicopper oxidase, type 3 (InterPro:IPR0117…	0	LOC_Os01g44330.1	Similar to Laccase-2.
CSA004545	1.26506	2.67336e-05	0.00119197	up	161	131	211	101	85	62	mRNA	sc0001543:215572-216021	-
CSA004192	-6.17599	2.67687e-05	0.00119197	down	0	0	0	18	10	20	mRNA	sc0000430:229006-229417	+	4e-38	AT3G05940	Protein of unknown function (DUF300) \\ Protein of unknown function (DUF300); INVOLVED IN: biological_process unknown; LOCATED IN: endomembrane system; EXPRESSED IN: 22 plant structures; EXPRESSED DURING: 13 growth stages; CONTAINS InterPro DOMAIN/s: Protein of unknown function DUF300 (InterPro:IPR005178); BEST Arabidopsis thaliana protein match is: Protein of unknown function (DUF300) (TAIR:AT5G…	2e-38	Os07g0244300	Protein of unknown function DUF300 family protein.
CSA014188	-1.357	2.71324e-05	0.00120424	down	70	33	52	155	118	200	mRNA	xpsc0053233:313008-325132	-	2e-58	WRKY57	WRKY DNA-binding protein 57 \\ member of WRKY Transcription Factor; Group II-c \\ WRKY DNA-binding protein 57 (WRKY57); CONTAINS InterPro DOMAIN/s: DNA-binding WRKY (InterPro:IPR003657); BEST Arabidopsis thaliana protein match is: WRKY DNA-binding protein 48 (TAIR:AT5G49520.1); Has 3531 Blast hits to 3086 proteins in 203 species: Archae - 2; Bacteria - 2; Metazoa - 6; Fungi - 13; Plants - 3487; V…	2e-51	Os07g0111400	WRKY transcription factor 29.
CSA014784	1.28548	2.75038e-05	0.00121538	up	159	119	110	47	78	62	mRNA	sc0000183:493686-504673	+	0	AT1G23230	CONTAINS InterPro DOMAIN/s: Mediator complex subunit Med23 (InterPro:IPR021629); Has 187 Blast hits to 184 proteins in 67 species: Archae - 0; Bacteria - 0; Metazoa - 135; Fungi - 0; Plants - 43; Viruses - 0; Other Eukaryotes - 9 (source: NCBI BLink).	1e-47	Os02g0732700	Mediator complex, subunit Med23 domain containing protein.
CSA019574	-1.1552	2.81426e-05	0.001239	down	173	173	340	659	584	582	mRNA	sc0000527:239957-240322	-	3e-55	AT3G08890	Protein of unknown function, DUF538 \\ Protein of unknown function, DUF538; CONTAINS InterPro DOMAIN/s: Protein of unknown function DUF538 (InterPro:IPR007493); BEST Arabidopsis thaliana protein match is: Protein of unknown function, DUF538 (TAIR:AT5G37070.1); Has 520 Blast hits to 520 proteins in 25 species: Archae - 0; Bacteria - 0; Metazoa - 0; Fungi - 0; Plants - 520; Viruses - 0; Other Eukar…	5e-51	Os05g0346400	Protein of unknown function DUF538 family protein.
CSA032735	1.01223	2.85895e-05	0.00125665	up	159	146	118	91	76	82	mRNA	sc0003069:217695-219984	-	6e-33	AT5G52660	Homeodomain-like superfamily protein \\ Homeodomain-like superfamily protein; CONTAINS InterPro DOMAIN/s: SANT, DNA-binding (InterPro:IPR001005), Homeodomain-like (InterPro:IPR009057), Myb, DNA-binding (InterPro:IPR014778), HTH transcriptional regulator, Myb-type, DNA-binding (InterPro:IPR017930), Myb-like DNA-binding domain, SHAQKYF class (InterPro:IPR006447); BEST Arabidopsis thaliana protein m…	8e-25	Os06g0669700	Similar to DNA binding protein.
CSA013689	-1.87974	2.87153e-05	0.00126015	down	34	20	26	87	67	201	mRNA	sc0000216:351195-352441	-	5e-52	AT3G62550	Adenine nucleotide alpha hydrolases-like superfamily protein \\ Adenine nucleotide alpha hydrolases-like superfamily protein; FUNCTIONS IN: molecular_function unknown; INVOLVED IN: response to stress; LOCATED IN: vacuole; EXPRESSED IN: 21 plant structures; EXPRESSED DURING: 13 growth stages; CONTAINS InterPro DOMAIN/s: UspA (InterPro:IPR006016), Rossmann-like alpha/beta/alpha sandwich fold (Inter…	3e-38	Os01g0303800	UspA domain containing protein.
CSA022729	-1.22225	2.88238e-05	0.00126086	down	50	34	53	135	106	140	mRNA	sc0000295:234733-238777	+	3e-64	AT2G35120	Single hybrid motif superfamily protein \\ Single hybrid motif superfamily protein; FUNCTIONS IN: glycine dehydrogenase (decarboxylating) activity, ATP binding; INVOLVED IN: glycine catabolic process, glycine decarboxylation via glycine cleavage system; LOCATED IN: mitochondrion, glycine cleavage complex; EXPRESSED IN: 22 plant structures; EXPRESSED DURING: 13 growth stages; CONTAINS InterPro DOM…	2e-60	Os06g0667600	Similar to Glycine decarboxylase complex H-protein.
CSA019162	-1.65997	2.9522e-05	0.00128113	down	117	228	69	772	414	379	mRNA	sc0002657:318350-322296	-	5e-21	AT4G19390	Uncharacterised protein family (UPF0114) \\ Uncharacterised protein family (UPF0114); FUNCTIONS IN: molecular_function unknown; INVOLVED IN: biological_process unknown; LOCATED IN: chloroplast; EXPRESSED IN: 23 plant structures; EXPRESSED DURING: 13 growth stages; CONTAINS InterPro DOMAIN/s: Uncharacterised protein family UPF0114, plant (InterPro:IPR016804), Uncharacterised protein family UPF0114…	3e-25	Os03g0739700	Uncharacterised protein family UPF0114 domain containing protein.
CSA008621	1.01567	2.94292e-05	0.00128113	up	1170	576	673	432	405	578	mRNA	sc0000135:1308483-1309328	-	2e-41	AT3G22142	Bifunctional inhibitor/lipid-transfer protein/seed storage 2S albumin superfamily protein \\ Encodes a Protease inhibitor/seed storage/LTP family protein \\ Bifunctional inhibitor/lipid-transfer protein/seed storage 2S albumin superfamily protein; INVOLVED IN: lipid transport; LOCATED IN: cellular_component unknown; CONTAINS InterPro DOMAIN/s: Bifunctional inhibitor/plant lipid transfer protein/s…	2e-25	Os06g0643500	Similar to ADR11 protein (Fragment).
CSA006938	-1.52666	3.01971e-05	0.00130421	down	48	56	22	115	151	164	mRNA	sc0003188:136907-137983	+	5e-20	SAG21	senescence-associated gene 21 \\ Encodes AtLEA5 (late embryogenesis abundant like protein). Also known as SENESCENCE-ASSOCIATED GENE 21 (SAG21). Has a role on oxidative stress tolerance. mRNA levels are elevated in response to various stresses. \\ senescence-associated gene 21 (SAG21); CONTAINS InterPro DOMAIN/s: Late embryogenesis abundant protein, group 3 (InterPro:IPR004926); BEST Arabidopsis …
CSA017195	1.61642	3.10695e-05	0.00133555	up	56	77	56	25	18	31	mRNA	sc0000588:817449-818585	+
CSA011044	-1.23805	3.12202e-05	0.00133572	down	73	123	86	236	200	367	mRNA	sc0001034:641035-642668	-	4e-82	GSTU25	glutathione S-transferase TAU 25 \\ Encodes glutathione transferase belonging to the tau class of GSTs. Naming convention according to Wagner et al. (2002). \\ glutathione S-transferase TAU 25 (GSTU25); CONTAINS InterPro DOMAIN/s: Thioredoxin fold (InterPro:IPR012335), Glutathione S-transferase, C-terminal (InterPro:IPR004046), Glutathione S-transferase, C-terminal-like (InterPro:IPR010987), Glut…	1e-63	Os09g0367700	Similar to GST6 protein (EC 2.5.1.18).
CSA025502	-1.25357	3.25992e-05	0.00138603	down	202	80	103	395	290	399	mRNA	xfsc0000270:146528-146996	+	5e-23	AT5G09500	Ribosomal protein S19 family protein \\ Ribosomal protein S19 family protein; CONTAINS InterPro DOMAIN/s: Ribosomal protein S15, eukaryotic/archaeal (InterPro:IPR005713), Ribosomal protein S19/S15 (InterPro:IPR002222), Ribosomal protein S19 conserved site (InterPro:IPR020934); BEST Arabidopsis thaliana protein match is: Ribosomal protein S19 family protein (TAIR:AT5G09490.1); Has 7968 Blast hits …	1e-27	Os07g0184300	Non-protein coding transcript.
CSA001320	1.18528	3.29184e-05	0.00139742	up	217	187	140	81	71	134	mRNA	sc0001037:468363-470563	+
CSA031109	1.58074	3.38863e-05	0.00143183	up	69	84	48	29	24	27	mRNA	xfsc0001081:6340-8715	+	0	LPR1	Cupredoxin superfamily protein \\ Encodes a protein with multicopper oxidase activity. Located in ER. Function together with LPR2 (AT1G71040) and a P5-type ATPase (At5g23630/PDR2) in a common pathway that adjusts root meristem activity to Pi (inorganic phosphate) availability. \\ Low Phosphate Root1 (LPR1); CONTAINS InterPro DOMAIN/s: Multicopper oxidase, type 3 (InterPro:IPR011707), Multicopper …	4e-180	Os01g0126100	Cupredoxin domain containing protein.
CSA013322	-1.55387	3.40747e-05	0.00143756	down	36	18	23	97	67	105	mRNA	sc0004284:96562-100135	-	9e-110	AT2G33205	Serinc-domain containing serine and sphingolipid biosynthesis protein \\ Serinc-domain containing serine and sphingolipid biosynthesis protein; FUNCTIONS IN: molecular_function unknown; INVOLVED IN: biological_process unknown; LOCATED IN: membrane; CONTAINS InterPro DOMAIN/s: TMS membrane protein/tumour differentially expressed protein (InterPro:IPR005016); BEST Arabidopsis thaliana protein match…	2e-93	Os04g0506300	TMS membrane protein/tumour differentially expressed protein family protein.
CSA033591	-3.48245	3.42423e-05	0.0014424	down	0	2	5	40	27	27	mRNA	sc0002212:92997-93875	+	3e-34	CBF4	C-repeat-binding factor 4 \\ encodes a member of the DREB subfamily A-1 of ERF/AP2 transcription factor family (CBF4). The protein contains one AP2 domain. There are six members in this subfamily, including CBF1, CBF2, and CBF3. This gene is involved in response to drought stress and abscisic acid treatment, but not to low temperature. \\ C-repeat-binding factor 4 (CBF4); FUNCTIONS IN: DNA bindin…	6e-35	Os01g0968800	Similar to Dehydration responsive element binding protein 1F (DREB1F protein).
CSA026263	-1.10575	3.76596e-05	0.00156462	down	75	83	51	201	167	166	mRNA	sc0003172:81432-95439	-
CSA018831	-4.25173	3.82759e-05	0.00157759	down	2	4	2	74	2	113	mRNA	sc0003075:60450-60726	-	2e-11	AT2G20450	Ribosomal protein L14 \\ Ribosomal protein L14; FUNCTIONS IN: structural constituent of ribosome; INVOLVED IN: translation, ribosome biogenesis; LOCATED IN: ribosome, cytosolic large ribosomal subunit, endoplasmic reticulum, vacuole; EXPRESSED IN: 23 plant structures; EXPRESSED DURING: 13 growth stages; CONTAINS InterPro DOMAIN/s: Ribosomal protein L14 (InterPro:IPR002784); BEST Arabidopsis thali…	3e-12	Os02g0622300	Ribosomal protein L14 family protein.
CSA008038	-1.13436	3.83185e-05	0.00157759	down	162	110	82	359	218	348	mRNA	sc0003044:143929-144912	-	6e-90	PTR3	peptide transporter 3 \\ Encodes a di- and tri-peptide transporter involved in responses to wounding, virulent bacterial pathogens, and high NaCl concentrations. The protein is predicted to have 12 transmembrane helicies. \\ peptide transporter 3 (PTR3); FUNCTIONS IN: dipeptide transporter activity, tripeptide transporter activity, transporter activity; INVOLVED IN: in 12 processes; LOCATED IN: m…	1e-92	Os10g0470700	Similar to Peptide transporter.
CSA009765	3.12493	3.85012e-05	0.00158273	up	22	36	15	3	3	4	mRNA	sc0003314:119809-120587	+
CSA035963	1.06841	3.90164e-05	0.0015955	up	415	442	345	260	132	299	mRNA	sc0000059:1179561-1181001	+	1e-26	AT1G15270	Translation machinery associated TMA7 \\ Translation machinery associated TMA7; FUNCTIONS IN: molecular_function unknown; INVOLVED IN: biological_process unknown; LOCATED IN: plasma membrane; EXPRESSED IN: 24 plant structures; EXPRESSED DURING: 15 growth stages; CONTAINS InterPro DOMAIN/s: Translation machinery associated TMA7 (InterPro:IPR015157); BEST Arabidopsis thaliana protein match is: Tran…
CSA012583	1.15636	4.13442e-05	0.00166943	up	221	123	163	110	69	91	mRNA	sc0000442:373647-373952	-	8e-31	AT4G38840	SAUR-like auxin-responsive protein family \\ SAUR-like auxin-responsive protein family ; FUNCTIONS IN: molecular_function unknown; INVOLVED IN: response to auxin stimulus, response to cold; LOCATED IN: plasma membrane; EXPRESSED IN: 21 plant structures; EXPRESSED DURING: 13 growth stages; CONTAINS InterPro DOMAIN/s: Auxin responsive SAUR protein (InterPro:IPR003676); BEST Arabidopsis thaliana pro…	4e-16	Os06g0702000	Auxin responsive SAUR protein family protein.
CSA021401	1.1497	4.17721e-05	0.00168421	up	115	109	141	68	71	56	mRNA	sc0002527:111350-116274	+	1e-62	AT3G50590	Transducin/WD40 repeat-like superfamily protein \\ Transducin/WD40 repeat-like superfamily protein; FUNCTIONS IN: nucleotide binding; INVOLVED IN: biological_process unknown; LOCATED IN: plasma membrane; EXPRESSED IN: 23 plant structures; EXPRESSED DURING: 13 growth stages; CONTAINS InterPro DOMAIN/s: WD40 repeat 2 (InterPro:IPR019782), WD40 repeat-like-containing domain (InterPro:IPR011046), WD4…	5e-57	LOC_Os09g24260.1	Similar to transducin family protein / WD-40 repeat family protein.
CSA031236	-1.15943	4.20536e-05	0.00168857	down	129	232	111	392	391	479	mRNA	sc0000233:869611-871906	+	8e-30	AT3G05550	Hypoxia-responsive family protein \\ Hypoxia-responsive family protein; CONTAINS InterPro DOMAIN/s: Hypoxia induced protein, conserved region (InterPro:IPR007667); BEST Arabidopsis thaliana protein match is: Hypoxia-responsive family protein (TAIR:AT5G27760.1); Has 144 Blast hits to 144 proteins in 38 species: Archae - 0; Bacteria - 0; Metazoa - 0; Fungi - 45; Plants - 99; Viruses - 0; Other Euka…	1e-32	Os02g0592400	Hypoxia induced protein conserved region family protein.
CSA001977	-6.01662	4.27351e-05	0.00171292	down	0	1	0	42	5	38	mRNA	sc0000739:706420-717085	+	9e-19	AT1G48870	Transducin/WD40 repeat-like superfamily protein \\ Transducin/WD40 repeat-like superfamily protein; FUNCTIONS IN: protein phosphatase type 2A regulator activity, signal transducer activity; INVOLVED IN: signal transduction; LOCATED IN: protein phosphatase type 2A complex, heterotrimeric G-protein complex; EXPRESSED IN: sperm cell; CONTAINS InterPro DOMAIN/s: Protein phosphatase 2A, regulatory sub…	1e-18	Os02g0539900	WD40 repeat domain containing protein.
CSA004757	1.11316	4.32309e-05	0.00172772	up	139	120	97	63	54	79	mRNA	sc0003704:92843-99591	-
CSA011835	1.0697	4.40346e-05	0.0017547	up	148	139	125	83	55	97	mRNA	sc0001588:352411-356167	-	5e-101	AT3G59830	Integrin-linked protein kinase family \\ Integrin-linked protein kinase family; FUNCTIONS IN: protein serine/threonine/tyrosine kinase activity, kinase activity; INVOLVED IN: regulation of signal transduction, protein amino acid phosphorylation; LOCATED IN: chloroplast; EXPRESSED IN: 6 plant structures; EXPRESSED DURING: L mature pollen stage, M germinated pollen stage, 4 anthesis; CONTAINS Inter…	3e-74	Os01g0892800	Similar to Ankyrin-kinase.
CSA027763	-1.1273	4.47711e-05	0.00177369	down	89	112	89	209	196	357	mRNA	xfsc0001267:79186-82667	+	1e-57	AT5G56940	Ribosomal protein S16 family protein \\ Ribosomal protein S16 family protein; FUNCTIONS IN: structural constituent of ribosome; INVOLVED IN: translation, ribosome biogenesis; LOCATED IN: mitochondrion, ribosome, plastid; EXPRESSED IN: 22 plant structures; EXPRESSED DURING: 13 growth stages; CONTAINS InterPro DOMAIN/s: Ribosomal protein S16 (InterPro:IPR000307); BEST Arabidopsis thaliana protein m…	1e-53	Os09g0498100	Similar to 30S ribosomal protein S16.
CSA024175	-2.74807	4.58942e-05	0.0018103	down	13	6	3	88	21	68	mRNA	sc0000226:24870-25617	+
CSA005268	-1.39186	4.63628e-05	0.00182379	down	34	79	57	170	196	166	mRNA	sc0000323:46751-47062	-	4e-12	RHA2B	RING-H2 finger protein 2B \\ Encodes a RING-H2 finger protein that is expressed in vascular tissue, root tips, embryos and pistils. \\ RING-H2 finger protein 2B (RHA2B); CONTAINS InterPro DOMAIN/s: Zinc finger, RING-type (InterPro:IPR001841), Zinc finger, C3HC4 RING-type (InterPro:IPR018957); BEST Arabidopsis thaliana protein match is: RING-H2 finger A2A (TAIR:AT1G15100.1); Has 8536 Blast hits to…	1e-12	Os07g0686300	Zinc finger, RING/FYVE/PHD-type domain containing protein.
CSA018365	1.30874	4.74881e-05	0.00185707	up	82	101	76	43	45	36	mRNA	sc0001686:175337-176001	-	9e-63	ATCG01110.1	NAD(P)H dehydrogenase subunit H \\ Encodes the 49KDa plastid NAD(P)H dehydrogenase subunit H protein. Its transcription is regulated by an ndhF-specific plastid sigma factor, SIG4. \\ NAD(P)H dehydrogenase subunit H (NDHH); FUNCTIONS IN: NADPH dehydrogenase activity; INVOLVED IN: photosynthetic electron transport in photosystem II; LOCATED IN: chloroplast thylakoid membrane, chloroplast; EXPRESSE…	4e-57	loc_os10g21394
CSA033352	1.06934	4.94997e-05	0.00191652	up	1137	2094	2070	1297	746	1008	mRNA	xpsc0054219:14833-15210	+	9e-39	UBQ1	ubiquitin extension protein 1 \\ Ubiquitin extension protein \\ ubiquitin extension protein 1 (UBQ1); FUNCTIONS IN: structural constituent of ribosome; INVOLVED IN: response to water deprivation, protein ubiquitination, embryo development ending in seed dormancy; LOCATED IN: ribosome, intracellular; EXPRESSED IN: 25 plant structures; EXPRESSED DURING: 14 growth stages; CONTAINS InterPro DOMAIN/s:…	2e-38	Os09g0568400	Similar to 60S ribosomal protein L40 (CEP52).
CSA025482	-1.28253	5.06907e-05	0.00194061	down	90	180	133	548	280	354	mRNA	sc0000991:131152-131748	-	9e-26	AT3G43110	unknown protein; FUNCTIONS IN: molecular_function unknown; INVOLVED IN: biological_process unknown; LOCATED IN: endomembrane system; EXPRESSED IN: petal, flower; EXPRESSED DURING: 4 anthesis, petal differentiation and expansion stage; BEST Arabidopsis thaliana protein match is: unknown protein (TAIR:AT5G20790.1); Has 30 Blast hits to 30 proteins in 10 species: Archae - 0; Bacteria - 0; Metazoa - …
CSA003860	-3.96934	5.0566e-05	0.00194061	down	3	1	0	29	21	24	mRNA	xpsc0053419:173159-173785	+	1e-77	CYP79B2	cytochrome P450, family 79, subfamily B, polypeptide 2 \\ Belongs to cytochrome P450 and is involved in tryptophan metabolism. Converts Trp to indo-3-acetaldoxime (IAOx), a precursor to IAA and indole glucosinolates. \\ cytochrome P450, family 79, subfamily B, polypeptide 2 (CYP79B2); FUNCTIONS IN: electron carrier activity, monooxygenase activity, iron ion binding, oxygen binding, heme binding; …	4e-79	Os04g0171800	Similar to Cytochrome P450 79A1 (EC 1.14.13.41) (Tyrosine N-monooxygenase) (Cytochrome P450Tyr).
CSA030104	1.12437	5.04935e-05	0.00194061	up	366	238	181	128	160	134	mRNA	sc0004979:23383-27722	+	0	ATBFRUCT1	Glycosyl hydrolases family 32 protein \\ Encodes a protein with invertase activity. \\ ATBFRUCT1; FUNCTIONS IN: hydrolase activity, hydrolyzing O-glycosyl compounds, beta-fructofuranosidase activity; INVOLVED IN: response to karrikin, response to wounding; LOCATED IN: cell wall; EXPRESSED IN: 21 plant structures; EXPRESSED DURING: 13 growth stages; CONTAINS InterPro DOMAIN/s: Glycoside hydrolase,…	2e-173	Os04g0413200	Similar to Cell wall invertase (EC 3.2.1.26).
CSA002079	-4.63094	5.10448e-05	0.00194598	down	2	0	1	9	31	48	mRNA	sc0002060:201080-202995	+	5e-48	AT4G37850	basic helix-loop-helix (bHLH) DNA-binding superfamily protein \\ basic helix-loop-helix (bHLH) DNA-binding superfamily protein; FUNCTIONS IN: DNA binding, sequence-specific DNA binding transcription factor activity; INVOLVED IN: regulation of transcription; LOCATED IN: nucleus; CONTAINS InterPro DOMAIN/s: Helix-loop-helix DNA-binding domain (InterPro:IPR001092), Helix-loop-helix DNA-binding (Inte…	1e-57	Os03g0725800	Helix-loop-helix DNA-binding domain containing protein.
CSA017862	1.14522	5.2892e-05	0.00200073	up	375	231	275	155	198	112	mRNA	sc0005784:47704-51786	+				1e-10	Os12g0155300	Conserved hypothetical protein.
CSA028668	-1.05354	5.29209e-05	0.00200073	down	754	1248	993	3525	1927	2011	mRNA	sc0003378:33134-37302	+	0	emb1075	Pyridoxal phosphate (PLP)-dependent transferases superfamily protein \\ embryo defective 1075 (emb1075); FUNCTIONS IN: pyridoxal phosphate binding, carboxy-lyase activity, catalytic activity; INVOLVED IN: cellular amino acid metabolic process, embryo development ending in seed dormancy; LOCATED IN: cellular_component unknown; EXPRESSED IN: 25 plant structures; EXPRESSED DURING: 15 growth stages; …	0	Os02g0541300	Hypothetical conserved gene.
CSA028282	1.96991	5.39153e-05	0.00202989	up	34	48	45	17	8	14	mRNA	sc0002079:35447-36726	-
CSA024790	2.84719	5.77436e-05	0.0021507	up	33	20	20	6	3	3	mRNA	sc0003670:138033-139142	+
CSA007699	-1.06155	6.36535e-05	0.00232284	down	119	142	103	383	198	332	mRNA	sc0003156:241023-242390	-
CSA003336	1.12183	6.46733e-05	0.00234128	up	97	108	106	66	44	61	mRNA	sc0002452:197830-198228	+	5e-61	VAMP726	vesicle-associated membrane protein 726 \\ member of Synaptobrevin -like protein family \\ vesicle-associated membrane protein 726 (VAMP726); FUNCTIONS IN: molecular_function unknown; INVOLVED IN: transport, vesicle-mediated transport; LOCATED IN: endosome, plasma membrane, chloroplast, membrane; EXPRESSED IN: 22 plant structures; EXPRESSED DURING: 13 growth stages; CONTAINS InterPro DOMAIN/s: Lo…	3e-56	Os03g0165800	Similar to Vesicle-associated membrane protein 725 (AtVAMP725).
CSA025530	1.19417	6.66277e-05	0.00239299	up	112	102	73	52	44	53	mRNA	sc0000347:408027-408287	+	3e-19	OWL1	DNAJ heat shock N-terminal domain-containing protein \\ Encodes OWL1, a J-domain protein involved in perception of very low light fluences. \\ ORIENTATION UNDER VERY LOW FLUENCES OF LIGHT 1 (OWL1); FUNCTIONS IN: heat shock protein binding; INVOLVED IN: protein folding, vegetative to reproductive phase transition of meristem, response to very low light intensity stimulus; EXPRESSED IN: 24 plant st…	5e-14	Os10g0507800	Similar to chaperone protein dnaJ 13.
CSA025464	1.28867	6.6842e-05	0.00239753	up	198	274	198	157	60	114	mRNA	sc0003339:56971-57276	-	3e-31	AT4G38840	SAUR-like auxin-responsive protein family \\ SAUR-like auxin-responsive protein family ; FUNCTIONS IN: molecular_function unknown; INVOLVED IN: response to auxin stimulus, response to cold; LOCATED IN: plasma membrane; EXPRESSED IN: 21 plant structures; EXPRESSED DURING: 13 growth stages; CONTAINS InterPro DOMAIN/s: Auxin responsive SAUR protein (InterPro:IPR003676); BEST Arabidopsis thaliana pro…	2e-17	LOC_Os08g02530.1	Similar to SAUR31 - auxin-responsive SAUR family member.
CSA029834	2.07791	7.31677e-05	0.00256902	up	37	28	35	8	11	9	mRNA	xpsc0055129:3458-4263	+
CSA022003	1.20383	7.33172e-05	0.00256902	up	141	100	193	73	74	77	mRNA	sc0001969:133144-134172	-	8e-90	MTO2	Pyridoxal-5'-phosphate-dependent enzyme family protein \\ threonine synthase \\ METHIONINE OVER-ACCUMULATOR 2 (MTO2); FUNCTIONS IN: threonine synthase activity; INVOLVED IN: threonine biosynthetic process, metabolic process, cellular amino acid metabolic process; LOCATED IN: chloroplast; EXPRESSED IN: 24 plant structures; EXPRESSED DURING: 16 growth stages; CONTAINS InterPro DOMAIN/s: Threonine s…	3e-73	Os01g0693800	Similar to Threonine synthase, chloroplast precursor (EC 4.2.3.1) (TS).
CSA014288	-1.16126	7.32783e-05	0.00256902	down	67	95	63	206	229	160	mRNA	sc0003690:178356-179610	+	1e-63	AT2G45360	Protein of unknown function (DUF1442) \\ Protein of unknown function (DUF1442); CONTAINS InterPro DOMAIN/s: Protein of unknown function DUF1442 (InterPro:IPR009902); BEST Arabidopsis thaliana protein match is: Protein of unknown function (DUF1442) (TAIR:AT3G60780.1); Has 113 Blast hits to 112 proteins in 16 species: Archae - 0; Bacteria - 6; Metazoa - 0; Fungi - 0; Plants - 107; Viruses - 0; Othe…	1e-32	Os02g0455400	Hypothetical conserved gene.
CSA013391	-4.04621	7.52204e-05	0.00261556	down	1	3	0	19	17	44	mRNA	sc0004544:51411-51794	+	5e-42	GSTU19	glutathione S-transferase TAU 19 \\ Encodes a glutathione transferase that is a member of Tau GST gene family. Expression is induced by drought stress, oxidative stress, and high doses of auxin and cytokinin. naming convention according to Wagner et al. (2002) The expression of this gene is upregulated by herbicide safeners such as benoxacor and fenclorim. \\ glutathione S-transferase TAU 19 (GST…	2e-35	Os09g0367700	Similar to GST6 protein (EC 2.5.1.18).
CSA031361	-1.30654	7.64355e-05	0.00264434	down	44	27	40	93	95	139	mRNA	sc0004627:30565-34021	+
CSA020369	-3.28086	7.71164e-05	0.00266115	down	4	1	6	13	40	75	mRNA	sc0000001:1564169-1569250	+	2e-63	AT5G16140	Peptidyl-tRNA hydrolase family protein \\ Peptidyl-tRNA hydrolase family protein; FUNCTIONS IN: aminoacyl-tRNA hydrolase activity; INVOLVED IN: translation; EXPRESSED IN: 22 plant structures; EXPRESSED DURING: 13 growth stages; CONTAINS InterPro DOMAIN/s: Peptidyl-tRNA hydrolase, conserved site (InterPro:IPR018171), Peptidyl-tRNA hydrolase (InterPro:IPR001328); BEST Arabidopsis thaliana protein m…	4e-33	Os01g0693900	Peptidyl-tRNA hydrolase family protein.
CSA007316	-1.04168	7.84633e-05	0.00269721	down	180	180	92	409	352	340	mRNA	sc0003611:101511-103052	+	6e-64	AVA-P4	vacuolar H+-pumping ATPase 16 kDa proteolipid subunit 4 \\ vacuolar H+-pumping ATPase 16 kD proteolipid (ava-p) mRNA, \\ vacuolar H+-pumping ATPase 16 kDa proteolipid subunit 4 (AVA-P4); FUNCTIONS IN: ATPase activity; INVOLVED IN: ATP synthesis coupled proton transport; LOCATED IN: plasma membrane, vacuole; EXPRESSED IN: male gametophyte, cultured cell, pollen tube; EXPRESSED DURING: L mature pol…	2e-44	Os11g0169900	Similar to Vacuolar ATP synthase 16 kDa proteolipid subunit (EC 3.6.3.14) (V- ATPase 16 kDa proteolipid subunit) (Fragment).
CSA014938	-2.48306	8.12124e-05	0.00276406	down	18	9	14	26	73	176	mRNA	sc0000445:750273-758532	+	7e-11	PPI1	proton pump interactor 1 \\ interacts with H+-ATPase, and regulates its activity \\ proton pump interactor 1 (PPI1); FUNCTIONS IN: protein binding; INVOLVED IN: regulation of proton transport; LOCATED IN: endoplasmic reticulum, plasma membrane; EXPRESSED IN: 25 plant structures; EXPRESSED DURING: 15 growth stages; BEST Arabidopsis thaliana protein match is: unknown protein (TAIR:AT5G36690.1); Has…
CSA016164	-2.80963	8.14045e-05	0.00276468	down	7	4	8	27	97	29	mRNA	sc0004616:36656-36934	+	9e-24	AT4G10265	Wound-responsive family protein \\ Wound-responsive family protein; CONTAINS InterPro DOMAIN/s: Protein of unknown function wound-induced (InterPro:IPR022251); BEST Arabidopsis thaliana protein match is: Wound-responsive family protein (TAIR:AT4G10270.1); Has 164 Blast hits to 163 proteins in 16 species: Archae - 0; Bacteria - 0; Metazoa - 0; Fungi - 0; Plants - 164; Viruses - 0; Other Eukaryotes…	3e-18	Os04g0635100	Similar to H0315F07.12 protein.
CSA036051	-2.94545	8.20093e-05	0.00277733	down	9	4	5	15	44	107	mRNA	sc0001327:525665-527239	+	8e-175	AATP1	AAA-ATPase 1 \\ AAA-ATPase 1 (AATP1); FUNCTIONS IN: nucleoside-triphosphatase activity, ATPase activity, nucleotide binding, ATP binding; EXPRESSED IN: stem, inflorescence meristem, root, flower, stamen; EXPRESSED DURING: 4 anthesis, petal differentiation and expansion stage; CONTAINS InterPro DOMAIN/s: ATPase, AAA-type, core (InterPro:IPR003959), ATPase, AAA+ type, core (InterPro:IPR003593), ATP…	5e-164	Os12g0431100	ATPase, AAA-type, core domain containing protein.
CSA024439	1.13714	8.22032e-05	0.00278044	up	152	280	186	102	113	121	mRNA	sc0000120:1033940-1034200	+	1e-24	AT3G06700	Ribosomal L29e protein family \\ Ribosomal L29e protein family; FUNCTIONS IN: structural constituent of ribosome; INVOLVED IN: translation, ribosome biogenesis; LOCATED IN: ribosome, cytosolic large ribosomal subunit, nucleolus; EXPRESSED IN: 22 plant structures; EXPRESSED DURING: 13 growth stages; CONTAINS InterPro DOMAIN/s: Ribosomal protein L29e (InterPro:IPR002673); BEST Arabidopsis thaliana …	7e-26	Os01g0304000	Similar to Ribosomal protein L29.
CSA011735	-1.84053	8.40875e-05	0.00282667	down	24	35	15	106	143	61	mRNA	sc0000003:278606-285313	+	0	GDH2	glutamate dehydrogenase 2 \\ Encodes the beta-subunit of the glutamate dehydrogenase. The enzyme is almost exclusively found in the mitochondria of stem and leaf companion cells. \\ glutamate dehydrogenase 2 (GDH2); FUNCTIONS IN: in 7 functions; INVOLVED IN: response to cadmium ion, response to salt stress; LOCATED IN: mitochondrion, plasma membrane; EXPRESSED IN: 27 plant structures; EXPRESSED D…	0	Os02g0650900	Similar to Glutamate dehydrogenase 2 (EC 1.4.1.3) (GDH 2).
CSA021305	-1.02656	8.85438e-05	0.00295825	down	95	91	93	302	185	190	mRNA	sc0005488:28724-29200	+	2e-14	AT4G21740	unknown protein; BEST Arabidopsis thaliana protein match is: unknown protein (TAIR:AT1G30515.1); Has 20 Blast hits to 20 proteins in 4 species: Archae - 0; Bacteria - 0; Metazoa - 0; Fungi - 0; Plants - 20; Viruses - 0; Other Eukaryotes - 0 (source: NCBI BLink).
CSA005995	-1.0544	9.08338e-05	0.00302337	down	200	349	264	671	802	527	mRNA	xfsc0000804:9768-10376	+	7e-46	MYB73	myb domain protein 73 \\ Member of the R2R3 factor gene family. \\ myb domain protein 73 (MYB73); CONTAINS InterPro DOMAIN/s: SANT, DNA-binding (InterPro:IPR001005), Homeodomain-like (InterPro:IPR009057), Myb, DNA-binding (InterPro:IPR014778), HTH transcriptional regulator, Myb-type, DNA-binding (InterPro:IPR017930), Homeodomain-related (InterPro:IPR012287), Myb transcription factor (InterPro:IPR…	5e-46	Os09g0106700	Similar to Myb proto-oncogene protein (C-myb).
CSA020922	1.40572	9.07439e-05	0.00302337	up	91	219	151	66	59	85	mRNA	sc0006811:17097-20401	-	8e-160	CSLG3	cellulose synthase like G3 \\ encodes a protein similar to cellulose synthase \\ cellulose synthase like G3 (CSLG3); FUNCTIONS IN: cellulose synthase activity, transferase activity, transferring glycosyl groups, transferase activity; INVOLVED IN: cellulose biosynthetic process, polysaccharide biosynthetic process; LOCATED IN: membrane; EXPRESSED IN: 13 plant structures; EXPRESSED DURING: 8 growth…	2e-83	Os09g0478100	Cellulose synthase family protein.
CSA016970	-1.22394	9.24514e-05	0.00306608	down	96	46	59	158	157	242	mRNA	sc0000720:650584-652673	-	3e-90	TLP-3	thaumatin-like protein 3 \\ encodes a PR5-like protein \\ thaumatin-like protein 3 (TLP-3); FUNCTIONS IN: molecular_function unknown; INVOLVED IN: response to other organism; LOCATED IN: endomembrane system; EXPRESSED IN: 21 plant structures; EXPRESSED DURING: 13 growth stages; CONTAINS InterPro DOMAIN/s: Thaumatin, conserved site (InterPro:IPR017949), Thaumatin, pathogenesis-related (InterPro:IP…	6e-72	Os03g0233200	Similar to Thaumatin-like protein
CSA016241	-1.26951	9.25574e-05	0.00306608	down	200	358	161	992	512	576	mRNA	sc0000161:456338-462226	+	3e-50	AT1G14730	Cytochrome b561/ferric reductase transmembrane protein family \\ Cytochrome b561/ferric reductase transmembrane protein family; LOCATED IN: endomembrane system, integral to membrane; EXPRESSED IN: 16 plant structures; EXPRESSED DURING: 7 growth stages; CONTAINS InterPro DOMAIN/s: Cytochrome b561, eukaryote (InterPro:IPR004877), Cytochrome b561/ferric reductase transmembrane (InterPro:IPR006593); …	5e-51	Os02g0642300	Cytochrome b561 family protein.
CSA021917	1.02031	9.53712e-05	0.00314431	up	212	199	164	91	91	157	mRNA	sc0006117:39719-45274	+	1e-163	CMT3	chromomethylase 3 \\ Encodes a chromomethylase involved in methylating cytosine residues at non-CG sites. Involved in preferentially methylating transposon-related sequences, reducing their mobility. CMT3 interacts with an Arabidopsis homologue of HP1 (heterochromatin protein 1), which in turn interacts with methylated histones. Involved in gene silencing. \\ chromomethylase 3 (CMT3); FUNCTIONS I…	5e-169	Os03g0226800	Similar to Cytosine-specific methyltransferase.
CSA002670	1.13779	9.56169e-05	0.00314493	up	111	128	135	83	67	52	mRNA	xfsc0001395:17651-23314	-	2e-80	CRK8	cysteine-rich RLK (RECEPTOR-like protein kinase) 8 \\ Encodes a cysteine-rich receptor-like protein kinase. \\ cysteine-rich RLK (RECEPTOR-like protein kinase) 8 (CRK8); FUNCTIONS IN: kinase activity; INVOLVED IN: protein amino acid phosphorylation; CONTAINS InterPro DOMAIN/s: Protein kinase, ATP binding site (InterPro:IPR017441), Reverse transcriptase, RNA-dependent DNA polymerase (InterPro:IPR0…	3e-97	loc_os07g10850
CSA025853	-1.41755	9.60809e-05	0.00315599	down	99	208	117	709	320	334	mRNA	sc0000712:584399-586384	+	2e-62	AT3G57630	exostosin family protein \\ exostosin family protein; FUNCTIONS IN: catalytic activity; LOCATED IN: endomembrane system, membrane; EXPRESSED IN: 21 plant structures; EXPRESSED DURING: 13 growth stages; CONTAINS InterPro DOMAIN/s: EGF, extracellular (InterPro:IPR013111), Exostosin-like (InterPro:IPR004263), EGF-like (InterPro:IPR006210), EGF-like, type 3 (InterPro:IPR000742), EGF-like region, cons…	3e-32	Os03g0174300	Exostosin-like family protein.
CSA027773	-1.20056	9.658e-05	0.00316857	down	55	53	78	168	119	228	mRNA	sc0000463:182183-183197	-	6e-17	AT5G10780	CONTAINS InterPro DOMAIN/s: Uncharacterised conserved protein UCP017207, transmembrane protein 85 (InterPro:IPR016687), Protein of unknown function DUF1077 (InterPro:IPR009445); Has 30201 Blast hits to 17322 proteins in 780 species: Archae - 12; Bacteria - 1396; Metazoa - 17338; Fungi - 3422; Plants - 5037; Viruses - 0; Other Eukaryotes - 2996 (source: NCBI BLink).	5e-16	Os03g0360500	Protein of unknown function DUF1077 family protein.
CSA036103	-1.98673	9.74613e-05	0.00319364	down	1032	1304	1014	2612	8034	4866	mRNA	sc0002705:92068-96165	+	0	AT4G21990	APS reductase 3 \\ Encodes a protein disulfide isomerase-like (PDIL) protein, a member of a multigene family within the thioredoxin (TRX) superfamily. This protein also belongs to the adenosine 5'-phosphosulfate reductase-like (APRL) group. \\ APS reductase 3 (APR3); FUNCTIONS IN: adenylyl-sulfate reductase activity; INVOLVED IN: sulfate assimilation; LOCATED IN: chloroplast; EXPRESSED IN: 23 pla…	2e-177	Os07g0509800	Similar to adenosine 5'-phosphosulfate reductase 2.
CSA007842	-1.37891	9.78031e-05	0.003201	down	46	46	20	114	111	120	mRNA	sc0000152:87145-88653	+	2e-61	GSTU8	glutathione S-transferase TAU 8 \\ Encodes glutathione transferase belonging to the tau class of GSTs. Naming convention according to Wagner et al. (2002). \\ glutathione S-transferase TAU 8 (GSTU8); FUNCTIONS IN: glutathione transferase activity; INVOLVED IN: response to cadmium ion, toxin catabolic process; LOCATED IN: cytoplasm; EXPRESSED IN: 7 plant structures; EXPRESSED DURING: LP.06 six lea…	2e-55	Os01g0949800	Similar to Glutathione S-transferase GST 28 (EC 2.5.1.18) (Fragment).
CSA017676	2.10223	9.88768e-05	0.0032284	up	30	35	29	10	9	7	mRNA	sc0002646:259333-260215	+
CSA007067	1.2323	9.95926e-05	0.00323939	up	88	81	69	34	43	43	mRNA	sc0000654:356028-362674	+	1e-137	AT2G34930	disease resistance family protein / LRR family protein \\ disease resistance family protein / LRR family protein; INVOLVED IN: signal transduction, defense response to fungus, defense response; LOCATED IN: cell wall; EXPRESSED IN: 10 plant structures; EXPRESSED DURING: 7 growth stages; CONTAINS InterPro DOMAIN/s: Leucine-rich repeat-containing N-terminal domain, type 2 (InterPro:IPR013210), Leuci…	2e-138	Os01g0601675	Leucine-rich repeat, N-terminal domain containing protein.
CSA023232	1.7101	0.000102779	0.00331223	up	129	73	100	17	32	61	mRNA	xfsc0005531:4482-6130	-
CSA022171	-1.43177	0.000105782	0.00339698	down	30	20	23	75	61	99	mRNA	sc0000311:675507-678970	+	4e-18	AT4G18930	RNA ligase/cyclic nucleotide phosphodiesterase family protein \\ RNA ligase/cyclic nucleotide phosphodiesterase family protein; CONTAINS InterPro DOMAIN/s: RNA ligase/cyclic nucleotide phosphodiesterase (InterPro:IPR009097), 2&apos;,3&apos;-cyclic-nucleotide 3&apos;-phosphodiesterase (InterPro:IPR012386); BEST Arabidopsis thaliana protein match is: RNA ligase/cyclic nucleotide phosphodiesterase f…	2e-16	Os05g0517900	2 , 3 cyclic phosphodiesterase, plant domain containing protein.
CSA025126	1.04607	0.000110148	0.00351459	up	381	525	558	313	331	195	mRNA	sc0002862:128298-131353	+	0	AT3G01680	CONTAINS InterPro DOMAIN/s: Mediator complex subunit Med28 (InterPro:IPR021640); BEST Arabidopsis thaliana protein match is: unknown protein (TAIR:AT3G01670.1); Has 122 Blast hits to 112 proteins in 13 species: Archae - 0; Bacteria - 0; Metazoa - 0; Fungi - 0; Plants - 122; Viruses - 0; Other Eukaryotes - 0 (source: NCBI BLink).
CSA011519	-1.32433	0.000110049	0.00351459	down	28	26	40	97	75	110	mRNA	sc0003586:131593-132478	-	4e-25	AT1G76070	unknown protein; FUNCTIONS IN: molecular_function unknown; INVOLVED IN: biological_process unknown; LOCATED IN: plasma membrane; EXPRESSED IN: 8 plant structures; EXPRESSED DURING: LP.04 four leaves visible, 4 anthesis, petal differentiation and expansion stage; BEST Arabidopsis thaliana protein match is: unknown protein (TAIR:AT1G20310.1); Has 66 Blast hits to 66 proteins in 15 species: Archae -…
CSA029215	2.21989	0.000112234	0.00355813	up	112	73	36	13	8	36	mRNA	xfsc0000638:125034-125546	+
CSA025088	-1.26712	0.000113314	0.00358403	down	49	122	81	269	225	234	mRNA	xfsc0000279:11742-12491	+	2e-58	ERF-1	ethylene responsive element binding factor 1 \\ Encodes a member of the ERF (ethylene response factor) subfamily B-3 of ERF/AP2 transcription factor family (ATERF-1). The protein contains one AP2 domain. There are 18 members in this subfamily including ATERF-1, ATERF-2, AND ATERF-5. \\ ethylene responsive element binding factor 1 (ERF-1); CONTAINS InterPro DOMAIN/s: DNA-binding, integrase-type (I…	4e-44	Os02g0654700	Putative AP2-related transcription factor
CSA030301	-4.34001	0.000114976	0.00362399	down	2	3	1	129	6	12	mRNA	xpsc0053275:202552-204042	+	2e-120	ABCB19	ATP binding cassette subfamily B19 \\ Belongs to the family of ATP-binding cassette (ABC) transporters. Also known as AtMDR11 and PGP19. Possibly regulates auxin-dependent responses by influencing basipetal auxin transport in the root. Acts upstream of phyA in regulating hypocotyl elongation and gravitropic response. Exerts nonredundant, partially overlapping functions with the ABC transporter en…	0	LOC_Os08g05690.1	Similar to MDR-like ABC transporter.
CSA023400	-1.59558	0.000115142	0.00362504	down	17	33	21	114	70	73	mRNA	xfsc0041708:588-692	+	2e-11	MYB107	myb domain protein 107 \\ Encodes a putative transcription factor (MYB107). \\ myb domain protein 107 (MYB107); CONTAINS InterPro DOMAIN/s: SANT, DNA-binding (InterPro:IPR001005), Homeodomain-like (InterPro:IPR009057), Myb, DNA-binding (InterPro:IPR014778), HTH transcriptional regulator, Myb-type, DNA-binding (InterPro:IPR017930), Homeodomain-related (InterPro:IPR012287), Myb transcription factor…	1e-11	Os04g0517100	Similar to OSIGBa0145M07.4 protein.
CSA030276	-1.45167	0.000121814	0.00380005	down	67	107	79	217	415	177	mRNA	sc0001204:245418-246666	+	1e-78	LBD41	LOB domain-containing protein 41 \\ LOB domain-containing protein 41 (LBD41); CONTAINS InterPro DOMAIN/s: Lateral organ boundaries, LOB (InterPro:IPR004883), Asymmetric leaves, AS2/LOB (InterPro:IPR017414); BEST Arabidopsis thaliana protein match is: LOB domain-containing protein 40 (TAIR:AT1G67100.1); Has 601 Blast hits to 600 proteins in 23 species: Archae - 0; Bacteria - 0; Metazoa - 0; Fungi …	1e-65	Os01g0511000	Similar to LOB domain protein 40.
CSA020394	1.85302	0.000124183	0.0038607	up	33	49	36	11	13	15	mRNA	sc0000001:2846324-2848260	-	2e-140	AT1G05310	Pectin lyase-like superfamily protein \\ Pectin lyase-like superfamily protein; FUNCTIONS IN: pectinesterase activity; INVOLVED IN: cell wall modification; LOCATED IN: endomembrane system, cell wall, plant-type cell wall; EXPRESSED IN: 12 plant structures; EXPRESSED DURING: 6 growth stages; CONTAINS InterPro DOMAIN/s: Pectinesterase, active site (InterPro:IPR018040), Pectin lyase fold/virulence f…	3e-132	LOC_Os08g10604.1	Similar to Pectinesterase.
CSA023175	1.15529	0.000125155	0.00387766	up	217	131	175	96	112	67	mRNA	sc0000160:1111626-1112243	-	8e-109	ACT7	actin 7 \\ Member of Actin gene family.Mutants are defective in germination and root growth. \\ actin 7 (ACT7); FUNCTIONS IN: protein binding, structural constituent of cytoskeleton; INVOLVED IN: in 9 processes; LOCATED IN: mitochondrion, nucleolus, cell wall, cytoskeleton, plasma membrane; EXPRESSED IN: 29 plant structures; EXPRESSED DURING: 14 growth stages; CONTAINS InterPro DOMAIN/s: Actin, c…	9e-109	Os11g0163100	Similar to Actin 7 (Actin 2).
CSA033572	-2.97953	0.000126444	0.00390874	down	2	4	5	24	18	64	mRNA	sc0004539:1726-2204	-	6e-57	TAP2	transporter associated with antigen processing protein 2 \\ Encodes a member of TAP subfamily of ABC transporters that is located in the vacuole. Mutants are hypersensitive to aluminum and the gene product may be important for intracellular movement of some substrate, possibly chelated Al, as part of a mechanism of aluminum sequestration. \\ transporter associated with antigen processing protein …	3e-62	Os03g0755100	Similar to Transporter associated with antigen processing-like protein.
CSA028448	1.68719	0.000128912	0.00397154	up	87	88	45	40	22	19	mRNA	sc0000198:1087154-1092691	+
CSA008717	1.02182	0.000131678	0.004034	up	138	187	200	88	94	128	mRNA	sc0000521:387394-388443	+	5e-15	AT4G33110	S-adenosyl-L-methionine-dependent methyltransferases superfamily protein \\ S-adenosyl-L-methionine-dependent methyltransferases superfamily protein; FUNCTIONS IN: (S)-coclaurine-N-methyltransferase activity; INVOLVED IN: lipid biosynthetic process; LOCATED IN: plasma membrane; EXPRESSED IN: cultured cell; CONTAINS InterPro DOMAIN/s: Cyclopropane-fatty-acyl-phospholipid/mycolic acid synthase (Int…
CSA031572	-3.28337	0.000133621	0.00406895	down	1	15	0	72	43	75	mRNA	sc0002031:135203-135838	-	3e-63	GER3	germin 3 \\ Encodes a germin-like protein. Its transcripts are more abundant in RNA from leaves collected in the evening, suggesting some kind of circadian regulation. \\ germin 3 (GER3); INVOLVED IN: response to cold, peptidyl-cysteine S-nitrosylation; LOCATED IN: extracellular matrix, apoplast, cell wall, nucleus, plant-type cell wall; EXPRESSED IN: 22 plant structures; EXPRESSED DURING: 14 gro…	3e-68	Os08g0460000	Similar to Germin-like protein 1 precursor.
CSA022814	-1.13885	0.000136624	0.00415171	down	47	63	58	135	114	196	mRNA	sc0000858:295460-296760	-	5e-34	AT3G58130	N-acetylglucosaminylphosphatidylinositol de-N-acetylase family protein \\ N-acetylglucosaminylphosphatidylinositol de-N-acetylase family protein; FUNCTIONS IN: molecular_function unknown; INVOLVED IN: biological_process unknown; LOCATED IN: endomembrane system; CONTAINS InterPro DOMAIN/s: N-acetylglucosaminyl phosphatidylinositol deacetylase (InterPro:IPR003737); BEST Arabidopsis thaliana protein…	2e-21	Os04g0678800	N-acetylglucosaminyl phosphatidylinositol deacetylase domain containing protein.
CSA029034	-1.14025	0.000137998	0.00418068	down	44	37	51	113	94	141	mRNA	sc0000448:554628-563480	+	2e-108	RPN1A	26S proteasome regulatory subunit S2 1A \\ encoding the RPN subunits of the 26S proteasome \\ 26S proteasome regulatory subunit S2 1A (RPN1A); FUNCTIONS IN: enzyme regulator activity, binding; INVOLVED IN: regulation of cell cycle, protein catabolic process, ubiquitin-dependent protein catabolic process; LOCATED IN: proteasome regulatory particle, base subcomplex, proteasome complex, nucleus, pla…	8e-100	Os02g0146700	Similar to predicted protein.
CSA028063	-1.26969	0.000141963	0.00427235	down	58	97	45	242	149	187	mRNA	sc0000718:619388-620644	-	3e-20	MYB15	myb domain protein 15 \\ Member of the R2R3 factor gene family. \\ myb domain protein 15 (MYB15); CONTAINS InterPro DOMAIN/s: SANT, DNA-binding (InterPro:IPR001005), Homeodomain-like (InterPro:IPR009057), Myb, DNA-binding (InterPro:IPR014778), HTH transcriptional regulator, Myb-type, DNA-binding (InterPro:IPR017930), Homeodomain-related (InterPro:IPR012287), Myb transcription factor (InterPro:IPR…	2e-13	Os10g0478300	Similar to Y19 protein.
CSA014352	1.79226	0.000145413	0.00435696	up	40	44	42	10	19	14	mRNA	sc0002593:30825-31756	-	5e-41	AT1G61620	phosphoinositide binding \\ phosphoinositide binding; CONTAINS InterPro DOMAIN/s: Zinc finger, RING-type, conserved site (InterPro:IPR017907), Nitric oxide synthase-interacting (InterPro:IPR016818), Zinc finger, RING-type (InterPro:IPR001841); Has 510 Blast hits to 510 proteins in 182 species: Archae - 0; Bacteria - 0; Metazoa - 167; Fungi - 129; Plants - 138; Viruses - 0; Other Eukaryotes - 76 (…	6e-39	Os03g0279900	Nitric oxide synthase-interacting domain containing protein.
CSA034557	-1.73308	0.000146264	0.00437765	down	46	31	28	165	52	205	mRNA	sc0001121:247404-251698	+	5e-114	CYP706A4	cytochrome P450, family 706, subfamily A, polypeptide 4 \\ member of CYP706A \\ cytochrome P450, family 706, subfamily A, polypeptide 4 (CYP706A4); FUNCTIONS IN: electron carrier activity, monooxygenase activity, iron ion binding, oxygen binding, heme binding; INVOLVED IN: oxidation reduction; LOCATED IN: cellular_component unknown; EXPRESSED IN: 22 plant structures; EXPRESSED DURING: 11 growth s…	2e-118	Os08g0547900	Similar to Flavonoid 3-monooxygenase.
CSA007844	-4.03404	0.000147379	0.00440137	down	3	0	1	10	29	38	mRNA	sc0000152:90025-91148	+	4e-64	GSTU8	glutathione S-transferase TAU 8 \\ Encodes glutathione transferase belonging to the tau class of GSTs. Naming convention according to Wagner et al. (2002). \\ glutathione S-transferase TAU 8 (GSTU8); FUNCTIONS IN: glutathione transferase activity; INVOLVED IN: response to cadmium ion, toxin catabolic process; LOCATED IN: cytoplasm; EXPRESSED IN: 7 plant structures; EXPRESSED DURING: LP.06 six lea…	1e-56	Os09g0467200	Similar to Glutathione S-transferase GST 23 (EC 2.5.1.18) (Fragment).
CSA002784	1.10507	0.000154387	0.00456076	up	109	78	95	59	42	55	mRNA	sc0002760:277464-282286	-	0	NRT1:2	nitrate transporter 1:2 \\ Encodes an inducible component of low-affinity nitrate uptake. mRNA found primarily in root hairs and the epidermis of roots. \\ nitrate transporter 1:2 (NRT1:2); FUNCTIONS IN: transporter activity, calcium ion binding; INVOLVED IN: response to nematode; LOCATED IN: plasma membrane, membrane; EXPRESSED IN: 22 plant structures; EXPRESSED DURING: 13 growth stages; CONTAIN…	0	Os06g0581000	Similar to Nitrate transporter NTL1.
CSA005915	-1.18744	0.00016021	0.00471239	down	840	288	448	1665	928	1662	mRNA	sc0002406:179538-179957	-	3e-61	AT2G44310	Calcium-binding EF-hand family protein \\ Calcium-binding EF-hand family protein; FUNCTIONS IN: calcium ion binding; INVOLVED IN: biological_process unknown; LOCATED IN: cellular_component unknown; EXPRESSED IN: 23 plant structures; EXPRESSED DURING: 14 growth stages; CONTAINS InterPro DOMAIN/s: EF-Hand 1, calcium-binding site (InterPro:IPR018247), EF-HAND 2 (InterPro:IPR018249), EF-hand-like dom…	9e-39	Os03g0411300	EF-Hand type domain containing protein.
CSA003156	-1.12915	0.000161671	0.00472988	down	109	107	214	424	288	420	mRNA	sc0004822:81293-88286	-	1e-68	MMZ3	MMS ZWEI homologue 3 \\ MMZ3/UEV1C encodes a protein that may play a role in DNA damage responses and error-free post-replicative DNA repair by participating in lysine-63-based polyubiquitination reactions. UEV1C can form diubiquitin and triubiquitin chains in combination with UBC13A/UBC35 in vitro. It can also functionally complement an mms2 mutation in budding yeast, both by increasing mms2 mut…	1e-69	Os09g0297100	Similar to CROC-1-like protein (Fragment).
CSA035058	1.70266	0.00016219	0.00473492	up	81	68	54	41	18	15	mRNA	sc0000417:563961-564650	-	1e-76	AT3G43660	Vacuolar iron transporter (VIT) family protein \\ Vacuolar iron transporter (VIT) family protein; CONTAINS InterPro DOMAIN/s: Protein of unknown function DUF125, transmembrane (InterPro:IPR008217); BEST Arabidopsis thaliana protein match is: Vacuolar iron transporter (VIT) family protein (TAIR:AT3G43630.1); Has 1844 Blast hits to 1835 proteins in 644 species: Archae - 71; Bacteria - 1261; Metazoa…	1e-48	Os04g0686800	Similar to H0701F11.2 protein.
CSA031795	-1.88507	0.000163153	0.00475793	down	7	24	13	59	56	81	mRNA	sc0000126:383433-385646	-
CSA002376	-1.28169	0.000163867	0.00476505	down	29	34	26	85	69	105	mRNA	sc0001464:496337-496732	-
CSA029423	-1.31867	0.000163921	0.00476505	down	42	40	30	152	91	89	mRNA	sc0004817:73624-81137	+	4e-21	UBP12	ubiquitin-specific protease 12 \\ Encodes a ubiquitin-specific protease. \\ ubiquitin-specific protease 12 (UBP12); FUNCTIONS IN: ubiquitin-specific protease activity, ubiquitin thiolesterase activity; INVOLVED IN: ubiquitin-dependent protein catabolic process; LOCATED IN: cellular_component unknown; EXPRESSED IN: 25 plant structures; EXPRESSED DURING: 14 growth stages; CONTAINS InterPro DOMAIN/s…	7e-18	Os07g0163800	Similar to predicted protein.
CSA036836	-1.36032	0.000164873	0.00478255	down	21	46	39	111	96	120	mRNA	sc0001720:435861-436794	+	6e-14	AT5G65980	Auxin efflux carrier family protein \\ Auxin efflux carrier family protein; FUNCTIONS IN: auxin:hydrogen symporter activity; INVOLVED IN: auxin polar transport, transmembrane transport; LOCATED IN: endomembrane system, integral to membrane; CONTAINS InterPro DOMAIN/s: Auxin efflux carrier (InterPro:IPR004776); BEST Arabidopsis thaliana protein match is: Auxin efflux carrier family protein (TAIR:A…	3e-12	Os09g0555100	Similar to auxin Efflux Carrier family protein.
CSA018021	-2.72735	0.000165127	0.00478483	down	2	3	8	24	28	52	mRNA	sc0000188:932868-941095	-
CSA011403	-1.00929	0.000168875	0.00485867	down	221	149	189	620	286	439	mRNA	sc0000513:129331-129720	+	4e-32	CP12-2	CP12 domain-containing protein 2 \\ CP12-2 encodes a small peptide found in the chloroplast stroma. It belongs to the CP12 gene family thought to be involved in the formation of a supramolecular complex with glyceraldehyde-3-phosphate dehydrogenase (GAPDH) and phosphoribulokinase (PRK) embedded in the Calvin cycle. CP12-2 is coordinately regulated by light with the photosynthetic GAPDH and PRK. T…	5e-26	Os01g0303000	Similar to CP12 (Fragment).
CSA009460	-4.75085	0.000173359	0.00495498	down	2	0	0	25	14	25	mRNA	xpsc0053356:140247-149198	-	2e-73	HAI3	highly ABA-induced PP2C gene 3 \\ highly ABA-induced PP2C gene 3 (HAI3); FUNCTIONS IN: protein serine/threonine phosphatase activity, catalytic activity; INVOLVED IN: protein amino acid dephosphorylation; LOCATED IN: protein serine/threonine phosphatase complex; CONTAINS InterPro DOMAIN/s: Protein phosphatase 2C, manganese/magnesium aspartate binding site (InterPro:IPR000222), Protein phosphatase…	2e-90	Os01g0656200	Protein phosphatase 2C family protein.
CSA016420	1.74934	0.000173357	0.00495498	up	49	57	42	14	11	28	mRNA	sc0000806:189734-190531	+	8e-11	ACLA-3	ATP-citrate lyase A-3 \\ Encodes subunit A of the heteromeric enzyme ATP citrate lyase (ACL). In animals, ACL is encoded by a single gene; ACL in Arabidopsis is composed of two polypeptides, ACLA (encoded by 3 genes) and ACLB (encoded by 2 genes). The holoenzyme has an A(4)B(4)stoichiometry. Expression of both ACLA and ACLB but not of either of the subunits alone results in ACL activity. \\ ATP-c…
CSA019802	1.00445	0.000177306	0.0050414	up	199	161	208	148	75	116	mRNA	sc0000436:621797-622387	-	5e-47	AT5G11090	serine-rich protein-related \\ serine-rich protein-related; BEST Arabidopsis thaliana protein match is: serine-rich protein-related (TAIR:AT5G25280.2); Has 1807 Blast hits to 1807 proteins in 277 species: Archae - 0; Bacteria - 0; Metazoa - 736; Fungi - 347; Plants - 385; Viruses - 0; Other Eukaryotes - 339 (source: NCBI BLink).	1e-14	Os02g0799700	Similar to serine-rich protein.
CSA017115	-1.90432	0.000177935	0.00505402	down	10	19	13	62	35	94	mRNA	sc0005456:11127-16130	+	2e-102	AT4G32140	EamA-like transporter family \\ EamA-like transporter family; FUNCTIONS IN: molecular_function unknown; INVOLVED IN: biological_process unknown; LOCATED IN: endomembrane system, membrane; EXPRESSED IN: 24 plant structures; EXPRESSED DURING: 13 growth stages; CONTAINS InterPro DOMAIN/s: Protein of unknown function DUF6, transmembrane (InterPro:IPR000620); BEST Arabidopsis thaliana protein match is…	2e-97	Os04g0645600	Protein of unknown function DUF6, transmembrane domain containing protein.
CSA004231	-3.23639	0.000178851	0.00507476	down	6	6	0	13	55	65	mRNA	sc0002879:247194-249169	-	8e-67	AT2G31840	Thioredoxin superfamily protein \\ Thioredoxin superfamily protein; LOCATED IN: chloroplast; EXPRESSED IN: 21 plant structures; EXPRESSED DURING: 13 growth stages; CONTAINS InterPro DOMAIN/s: Thioredoxin-like fold (InterPro:IPR012336); BEST Arabidopsis thaliana protein match is: unknown protein (TAIR:AT4G28590.1); Has 792 Blast hits to 656 proteins in 115 species: Archae - 0; Bacteria - 18; Metaz…	3e-47	Os05g0417200	Thioredoxin-like fold domain containing protein.
CSA011360	-2.14235	0.000181329	0.00513502	down	640	541	638	1387	5182	2741	mRNA	sc0002331:149419-153315	+	0	AT4G21990	APS reductase 3 \\ Encodes a protein disulfide isomerase-like (PDIL) protein, a member of a multigene family within the thioredoxin (TRX) superfamily. This protein also belongs to the adenosine 5'-phosphosulfate reductase-like (APRL) group. \\ APS reductase 3 (APR3); FUNCTIONS IN: adenylyl-sulfate reductase activity; INVOLVED IN: sulfate assimilation; LOCATED IN: chloroplast; EXPRESSED IN: 23 pla…	4e-176	Os07g0509800	Similar to adenosine 5'-phosphosulfate reductase 2.
CSA001760	1.43964	0.000185995	0.00523394	up	76	82	76	45	17	42	mRNA	sc0000272:128399-128823	-
CSA014220	-1.28716	0.000190389	0.00533012	down	282	578	186	842	1169	1021	mRNA	sc0000976:107639-108610	-	2e-30	AT4G31980	unknown protein; CONTAINS InterPro DOMAIN/s: Protein of unknown function DUF247, plant (InterPro:IPR004158), Protein of unknown function DUF862, eukaryotic (InterPro:IPR008580); BEST Arabidopsis thaliana protein match is: Plant protein of unknown function (DUF247) (TAIR:AT5G11290.1); Has 1967 Blast hits to 1844 proteins in 183 species: Archae - 0; Bacteria - 6; Metazoa - 223; Fungi - 83; Plants -…	2e-31	Os01g0319200	Hypothetical conserved gene.
CSA018420	2.49958	0.000196556	0.00544689	up	38	33	16	7	8	3	mRNA	sc0001519:374503-380785	-	0	PLDEPSILON	phospholipase D alpha 4 \\ member of C2-PLD. subfamily Represents a phospholipase D (PLD) gene with four exons, hence it is a member of the alpha class. Its amino acid sequence is quite different from other PLDs, therefore it might possess unique structural and/or catalytic properties. \\ phospholipase D alpha 4 (PLDEPSILON); CONTAINS InterPro DOMAIN/s: C2 calcium/lipid-binding domain, CaLB (Inte…	0	Os09g0421300	Phospholipase D lambda.
CSA008786	-1.16092	0.000197678	0.00546289	down	58	72	86	136	181	262	mRNA	xfsc0000834:3001-9822	+	1e-84	APT5	adenine phosphoribosyltransferase 5 \\ adenine phosphoribosyltransferase 5 (APT5); FUNCTIONS IN: adenine phosphoribosyltransferase activity; INVOLVED IN: nucleoside metabolic process, adenine salvage, anaerobic respiration, nucleotide metabolic process; LOCATED IN: cytoplasm; EXPRESSED IN: 23 plant structures; EXPRESSED DURING: 13 growth stages; CONTAINS InterPro DOMAIN/s: Adenine phosphoribosyl …	1e-73	Os07g0484800	Similar to Adenine phosphoribosyltransferase (EC 2.4.2.7)-like protein.
CSA002601	1.25115	0.000198839	0.00548788	up	135	143	99	90	54	44	mRNA	xpsc0053451:61691-69344	+	0	AT2G25790	Leucine-rich receptor-like protein kinase family protein \\ Leucine-rich receptor-like protein kinase family protein; FUNCTIONS IN: protein serine/threonine kinase activity, kinase activity, ATP binding; INVOLVED IN: transmembrane receptor protein tyrosine kinase signaling pathway, protein amino acid phosphorylation; LOCATED IN: plasma membrane; EXPRESSED IN: 23 plant structures; EXPRESSED DURING…	3e-136	Os07g0134200	Receptor-like protein kinase 3.
CSA011534	-1.05381	0.000203291	0.00558251	down	68	67	111	239	172	200	mRNA	sc0000427:379140-379697	-	1e-25	AT1G13360	unknown protein; BEST Arabidopsis thaliana protein match is: unknown protein (TAIR:AT3G25870.1); Has 69 Blast hits to 69 proteins in 16 species: Archae - 0; Bacteria - 0; Metazoa - 6; Fungi - 0; Plants - 63; Viruses - 0; Other Eukaryotes - 0 (source: NCBI BLink).	1e-10	Os01g0131300	Conserved hypothetical protein.
CSA026217	1.48789	0.000203687	0.00558778	up	62	48	90	23	28	34	mRNA	sc0001770:232208-237354	-	1e-26	RPS28	ribosomal protein S28 \\ Encodes a putative ribosomal protein S28. \\ ribosomal protein S28 (RPS28); FUNCTIONS IN: structural constituent of ribosome; INVOLVED IN: translation, ribosome biogenesis; LOCATED IN: cytosolic small ribosomal subunit, cytosolic ribosome, ribosome; EXPRESSED IN: 23 plant structures; EXPRESSED DURING: 13 growth stages; CONTAINS InterPro DOMAIN/s: Nucleic acid-binding, OB-…	2e-27	Os10g0411700	Similar to S28 ribosomal protein (Fragment).
CSA028827	1.10688	0.000212551	0.00577292	up	2719	2552	4006	1795	2267	987	mRNA	xfsc0000330:149708-150829	+
CSA030685	-5.86849	0.000217428	0.00585585	down	0	0	0	5	17	16	mRNA	sc0000646:6148-6546	+	3e-35	HB1	hemoglobin 1 \\ Encodes a class 1 nonsymbiotic hemoglobin induced by low oxygen levels with very high oxygen affinity. It is not likely to be a hemoglobin transporter because of its extremely high affinity for oxygen. \\ hemoglobin 1 (HB1); FUNCTIONS IN: oxygen binding; INVOLVED IN: response to hypoxia; LOCATED IN: cell wall, plasma membrane; EXPRESSED IN: 22 plant structures; EXPRESSED DURING: 1…	1e-33	Os03g0226200	Non-symbiotic hemoglobin 2 (rHb2) (ORYsa GLB1b).
CSA012827	-2.02609	0.000224576	0.00599806	down	26	10	8	40	69	102	mRNA	sc0004321:113009-113597	+
CSA001939	-1.00807	0.000248532	0.00649801	down	50	53	46	121	99	138	mRNA	sc0004098:157242-163395	-	1e-96	AT2G45040	Matrixin family protein \\ Matrixin family protein; FUNCTIONS IN: metallopeptidase activity, metalloendopeptidase activity, zinc ion binding; INVOLVED IN: proteolysis, metabolic process; LOCATED IN: anchored to membrane; EXPRESSED IN: 9 plant structures; EXPRESSED DURING: 4 anthesis, petal differentiation and expansion stage; CONTAINS InterPro DOMAIN/s: Peptidase M10, metallopeptidase (InterPro:I…	2e-92	Os10g0557900	Peptidase M10A and M12B, matrixin and adamalysin family protein.
CSA034860	1.02013	0.000258085	0.00670923	up	88	100	95	54	56	56	mRNA	sc0000768:58849-62940	+	2e-54	AT5G42710	unknown protein; Has 1807 Blast hits to 1807 proteins in 277 species: Archae - 0; Bacteria - 0; Metazoa - 736; Fungi - 347; Plants - 385; Viruses - 0; Other Eukaryotes - 339 (source: NCBI BLink).	8e-20	Os03g0775700	Conserved hypothetical protein.
CSA010502	1.12324	0.000258776	0.00671445	up	81	111	80	48	47	54	mRNA	sc0001025:379053-380905	+
CSA023969	1.27422	0.000264015	0.0068115	up	80	58	85	30	42	37	mRNA	xpsc0055046:2183-3142	-	3e-66	AT5G61340	unknown protein; BEST Arabidopsis thaliana protein match is: unknown protein (TAIR:AT1G26650.1); Has 30201 Blast hits to 17322 proteins in 780 species: Archae - 12; Bacteria - 1396; Metazoa - 17338; Fungi - 3422; Plants - 5037; Viruses - 0; Other Eukaryotes - 2996 (source: NCBI BLink).	7e-46	Os12g0577200	Conserved hypothetical protein.
CSA011896	1.64986	0.000269195	0.00692549	up	61	42	33	16	19	16	mRNA	sc0002416:175017-179435	+	0	AT3G27960	Tetratricopeptide repeat (TPR)-like superfamily protein \\ Tetratricopeptide repeat (TPR)-like superfamily protein; FUNCTIONS IN: binding; INVOLVED IN: pollen tube growth; LOCATED IN: plasma membrane; EXPRESSED IN: 24 plant structures; EXPRESSED DURING: 14 growth stages; CONTAINS InterPro DOMAIN/s: Tetratricopeptide TPR-1 (InterPro:IPR001440), Tetratricopeptide-like helical (InterPro:IPR011990), …	0	Os02g0708400	Tetratricopeptide-like helical domain containing protein.
CSA023026	1.19931	0.000271419	0.00697613	up	80	71	88	41	48	34	mRNA	sc0001955:313580-316798	+	1e-40	ILA	ILITYHIA \\ ILITYHIA (ILA) is a HEAT repeat protein involved in plant immunity. The gene is also involved in systemic acquired resistance induced by P. syringae expressing avrRps4. Loss-of-function mutants of ILA caused pleiotropic defects in the mutant plants. The mutant plants are smaller in size and the leaves are serrated and yellow to light green in color. \\ ILITYHIA (ILA); FUNCTIONS IN: bi…	4e-12	Os02g0538400	Armadillo-like helical domain containing protein.
CSA030232	-1.32701	0.000272912	0.00700132	down	24	21	27	72	58	86	mRNA	sc0002096:131571-132043	-	3e-11	AT1G29040	unknown protein; LOCATED IN: chloroplast, vacuole; EXPRESSED IN: 22 plant structures; EXPRESSED DURING: 13 growth stages; CONTAINS InterPro DOMAIN/s: Conserved hypothetical protein CHP02058 (InterPro:IPR011719); Has 344 Blast hits to 344 proteins in 122 species: Archae - 2; Bacteria - 227; Metazoa - 0; Fungi - 0; Plants - 32; Viruses - 0; Other Eukaryotes - 83 (source: NCBI BLink).
CSA012218	2.13106	0.000281635	0.00717908	up	23	32	30	7	10	6	mRNA	sc0000655:367591-368250	+	1e-15	AT2G38610	RNA-binding KH domain-containing protein \\ RNA-binding KH domain-containing protein; FUNCTIONS IN: RNA binding, nucleic acid binding; INVOLVED IN: biological_process unknown; LOCATED IN: cellular_component unknown; EXPRESSED IN: 23 plant structures; EXPRESSED DURING: 13 growth stages; CONTAINS InterPro DOMAIN/s: K Homology (InterPro:IPR004087), K Homology, type 1, subgroup (InterPro:IPR018111); …	5e-14	Os03g0815700	K Homology domain containing protein.
CSA014507	1.49649	0.000284655	0.00723458	up	64	50	93	36	30	21	mRNA	sc0003543:193642-195756	-	7e-50	AT3G54040	PAR1 protein \\ PAR1 protein; FUNCTIONS IN: molecular_function unknown; INVOLVED IN: biological_process unknown; LOCATED IN: endomembrane system; EXPRESSED IN: 20 plant structures; EXPRESSED DURING: 10 growth stages; CONTAINS InterPro DOMAIN/s: PAR1 (InterPro:IPR009489); BEST Arabidopsis thaliana protein match is: PAR1 protein (TAIR:AT5G52390.1); Has 82 Blast hits to 82 proteins in 11 species: Ar…
CSA028327	1.03951	0.000286974	0.00727594	up	104	106	103	59	70	51	mRNA	sc0004415:30535-31537	-	1e-34	AT3G19000	2-oxoglutarate (2OG) and Fe(II)-dependent oxygenase superfamily protein \\ 2-oxoglutarate (2OG) and Fe(II)-dependent oxygenase superfamily protein; FUNCTIONS IN: oxidoreductase activity, acting on paired donors, with incorporation or reduction of molecular oxygen, 2-oxoglutarate as one donor, and incorporation of one atom each of oxygen into both donors, oxidoreductase activity, iron ion binding;…	2e-20	Os03g0618300	Isopenicillin N synthase family protein.
CSA032821	3.53545	0.000298033	0.00751859	up	4	52	31	4	4	1	mRNA	sc0005511:32615-33074	+
CSA004653	1.62325	0.000304846	0.00764804	up	173	59	111	28	62	39	mRNA	xpsc0053392:61046-62280	-	8e-39	PS1	forkhead-associated (FHA) domain-containing protein \\ Encodes PS1 (Parallel Spindle 1). Mutations in PS1 lead to diploid male spores, diploid pollen grains, and spontaneous triploid plants in the next generation. Female meiosis is not affected in the mutants. \\ PARALLEL SPINDLE 1 (PS1); CONTAINS InterPro DOMAIN/s: SMAD/FHA domain (InterPro:IPR008984), Nucleotide binding protein, PINc (InterPro:…	6e-29	Os11g0171700	Forkhead-associated domain containing protein.
CSA013991	-4.04038	0.00031451	0.00782577	down	0	4	0	28	10	43	mRNA	sc0002103:357722-358581	+
CSA001708	-1.59856	0.000323122	0.00802517	down	11	38	37	115	93	106	mRNA	sc0002878:156119-157254	+	2e-23	NUDX1	nudix hydrolase 1 \\ Encodes a cytosol-localized nudix hydrolase that hydrolyzes 8-oxo-(d)GTP to its monophosphate form. This protective mechanism prevents the misincorporation of these oxidized nucleotides into DNA and RNA. NUDX1 also has a low level of dihydroneopterin triphosphate pyrophosphatase activity in vitro and may participate in the folate synthesis pathway. \\ nudix hydrolase 1 (NUDX1…
CSA036874	-1.08493	0.000331006	0.00817659	down	38	38	34	92	83	103	mRNA	sc0004472:37620-39546	+	3e-32	AT1G18440	Peptidyl-tRNA hydrolase family protein \\ Peptidyl-tRNA hydrolase family protein; FUNCTIONS IN: aminoacyl-tRNA hydrolase activity; INVOLVED IN: translation; LOCATED IN: chloroplast; EXPRESSED IN: 23 plant structures; EXPRESSED DURING: 14 growth stages; CONTAINS InterPro DOMAIN/s: Peptidyl-tRNA hydrolase, conserved site (InterPro:IPR018171), Peptidyl-tRNA hydrolase (InterPro:IPR001328); BEST Arabi…	6e-31	Os01g0693900	Peptidyl-tRNA hydrolase family protein.
CSA030300	-4.50601	0.000333167	0.00820029	down	2	0	2	95	6	8	mRNA	xpsc0053275:197262-201816	+	4e-142	ABCB19	ATP binding cassette subfamily B19 \\ Belongs to the family of ATP-binding cassette (ABC) transporters. Also known as AtMDR11 and PGP19. Possibly regulates auxin-dependent responses by influencing basipetal auxin transport in the root. Acts upstream of phyA in regulating hypocotyl elongation and gravitropic response. Exerts nonredundant, partially overlapping functions with the ABC transporter en…	0	LOC_Os08g05690.1	Similar to MDR-like ABC transporter.
CSA018567	-1.36403	0.0003376	0.00827953	down	48	17	38	102	92	120	mRNA	sc0000341:206640-209298	-	3e-16	AT5G10780	CONTAINS InterPro DOMAIN/s: Uncharacterised conserved protein UCP017207, transmembrane protein 85 (InterPro:IPR016687), Protein of unknown function DUF1077 (InterPro:IPR009445); Has 30201 Blast hits to 17322 proteins in 780 species: Archae - 12; Bacteria - 1396; Metazoa - 17338; Fungi - 3422; Plants - 5037; Viruses - 0; Other Eukaryotes - 2996 (source: NCBI BLink).
CSA003079	-1.29449	0.0003506	0.0085294	down	35	58	84	160	206	150	mRNA	sc0002003:63908-70085	+	1e-28	FMN/FHY	riboflavin kinase/FMN hydrolase \\ Bifunctional enzyme that catalyzes hydrolysis of FMN to riboflavin, and phosphorylation of riboflavin to FMN. \\ riboflavin kinase/FMN hydrolase (FMN/FHY); FUNCTIONS IN: riboflavin kinase activity, FMN adenylyltransferase activity; INVOLVED IN: riboflavin biosynthetic process, metabolic process; LOCATED IN: endomembrane system; EXPRESSED IN: 22 plant structures;…	4e-32	Os01g0757900	Haloacid dehalogenase/epoxide hydrolase domain containing protein.
CSA004693	1.04965	0.000355152	0.00862477	up	99	107	88	51	65	52	mRNA	sc0000353:130570-135008	+	0	IRX3	Cellulose synthase family protein \\ Encodes a xylem-specific cellulose synthase that is phosphorylated on one or more serine residues (on either S185 or one of S180 or S181). \\ IRREGULAR XYLEM 3 (IRX3); FUNCTIONS IN: cellulose synthase activity; INVOLVED IN: cellulose biosynthetic process, plant-type cell wall biogenesis, secondary cell wall biogenesis, rhamnogalacturonan I side chain metabolic…	0	Os09g0422500	Similar to Cellulose synthase (Fragment).
CSA028183	1.79333	0.000362145	0.00874016	up	65	89	35	14	31	19	mRNA	sc0001592:311668-312485	-				7e-23	Os06g0128800	C2 calcium/lipid-binding domain, CaLB domain containing protein.
CSA004758	1.22515	0.000367401	0.00882469	up	83	56	87	46	32	37	mRNA	sc0003704:104336-105617	-
CSA006582	1.84045	0.000367588	0.00882469	up	38	63	29	12	18	13	mRNA	sc0000176:677233-679311	+
CSA024585	1.03538	0.000371539	0.00888828	up	91	78	82	50	40	56	mRNA	sc0001537:90663-91707	+				2e-11	Os03g0285900	Similar to Splicing factor RSZ33.
CSA033351	-1.91785	0.00037848	0.00903062	down	1013	703	279	3467	3191	2128	mRNA	xpsc0054219:3572-4483	+	5e-171	UBQ11	Ubiquitin family protein \\ Polyubiquitin gene containing 4 ubiquitin repeats. \\ UBQ14; INVOLVED IN: protein modification process, ubiquitin-dependent protein catabolic process; LOCATED IN: vacuole; EXPRESSED IN: 24 plant structures; EXPRESSED DURING: 15 growth stages; CONTAINS InterPro DOMAIN/s: Ubiquitin subgroup (InterPro:IPR019956), Ubiquitin conserved site (InterPro:IPR019954), Ubiquitin (I…	5e-170	Os02g0161900	Similar to polyubiquitin containing 7 ubiquitin monomers.
CSA002378	-1.0342	0.000380312	0.00905845	down	54	54	47	158	97	124	mRNA	sc0001464:496897-498733	-
CSA003866	-1.01904	0.000381547	0.00907996	down	72	41	54	145	128	127	mRNA	sc0005148:81969-87361	+	0	NIR1	nitrite reductase 1 \\ Involved in the second step of nitrate assimilation. Its expression is induced by nitrate. \\ nitrite reductase 1 (NIR1); FUNCTIONS IN: ferredoxin-nitrate reductase activity, nitrite reductase (NO-forming) activity; INVOLVED IN: response to salt stress, response to nitrate; LOCATED IN: mitochondrion, apoplast, chloroplast stroma, chloroplast, membrane; EXPRESSED IN: 24 plan…	0	Os01g0357100	Ferredoxin-nitrite reductase (EC 1.7.7.1).
CSA023836	1.16832	0.000385859	0.00915863	up	129	151	224	61	103	103	mRNA	sc0003343:53959-54260	-
CSA032484	2.41663	0.000393682	0.00933618	up	25	20	37	5	10	3	mRNA	sc0001490:71955-72815	-
CSA011247	1.88877	0.000394213	0.00934066	up	66	42	44	29	7	13	mRNA	xfsc0000155:131398-135599	+	1e-33	NRPB3	DNA-directed RNA polymerase family protein \\ Non-catalytic subunit of nuclear DNA-dependent RNA polymerases II, IV and V; homologous to budding yeast RPB3 and the E. coli RNA polymerase alpha subunit. A closely related paralog, encoded by At2g15400, can substitute for At2g15430 in the context of Pol V. \\ NRPB3; FUNCTIONS IN: DNA-directed RNA polymerase activity, protein dimerization activity, D…	3e-38	Os09g0110400	Similar to DNA-directed RNA polymerase II 36 kDa polypeptide A (EC 2.7.7.6) (RNA polymerase II subunit 3).
CSA028580	-1.39964	0.000398598	0.00939563	down	34	19	20	97	63	68	mRNA	xfsc0000122:129945-130475	-	1e-50	AT1G76670	Nucleotide-sugar transporter family protein \\ Nucleotide-sugar transporter family protein; CONTAINS InterPro DOMAIN/s: Protein of unknown function DUF250 (InterPro:IPR004853); BEST Arabidopsis thaliana protein match is: Nucleotide-sugar transporter family protein (TAIR:AT1G21070.1); Has 1975 Blast hits to 1967 proteins in 210 species: Archae - 0; Bacteria - 20; Metazoa - 359; Fungi - 295; Plants…	4e-41	Os07g0581000	Protein of unknown function DUF250 domain containing protein.
CSA020740	-1.11875	0.000399393	0.00940625	down	53	97	49	167	160	190	mRNA	sc0000123:682-924	+	1e-19	AT2G18420	Gibberellin-regulated family protein \\ Encodes a Gibberellin-regulated GASA/GAST/Snakin family protein \\ Gibberellin-regulated family protein; FUNCTIONS IN: molecular_function unknown; INVOLVED IN: response to gibberellin stimulus; LOCATED IN: endomembrane system; EXPRESSED IN: 6 plant structures; EXPRESSED DURING: C globular stage, petal differentiation and expansion stage; CONTAINS InterPro D…	3e-15	Os05g0432200	Similar to Gibberellin-regulated protein 2 precursor.
CSA004642	-1.53156	0.000407283	0.00951002	down	23	30	17	102	45	97	mRNA	sc0005026:50885-51196	-
CSA022015	1.04813	0.000408739	0.00952771	up	103	90	105	71	54	46	mRNA	sc0001969:413740-413970	-	1e-29	AT1G06620	2-oxoglutarate (2OG) and Fe(II)-dependent oxygenase superfamily protein \\ encodes a protein whose sequence is similar to a 2-oxoglutarate-dependent dioxygenase \\ 2-oxoglutarate (2OG) and Fe(II)-dependent oxygenase superfamily protein; CONTAINS InterPro DOMAIN/s: Oxoglutarate/iron-dependent oxygenase (InterPro:IPR005123); BEST Arabidopsis thaliana protein match is: 2-oxoglutarate (2OG) and Fe(II…	8e-28	Os04g0182200	2OG-Fe(II) oxygenase domain containing protein.
CSA001774	1.17236	0.000410902	0.0095618	up	68	93	103	39	47	54	mRNA	sc0000272:615420-616425	+	1e-17	AT5G47690	binding \\ binding; FUNCTIONS IN: binding; INVOLVED IN: biological_process unknown; LOCATED IN: mitochondrion, nucleus, chloroplast; EXPRESSED IN: cotyledon, guard cell, cultured cell; CONTAINS InterPro DOMAIN/s: Armadillo-type fold (InterPro:IPR016024); BEST Arabidopsis thaliana protein match is: ARM repeat superfamily protein (TAIR:AT1G77600.2); Has 16808 Blast hits to 11211 proteins in 698 spe…
CSA022549	-1.72388	0.00042397	0.00979077	down	19	10	10	66	37	50	mRNA	sc0000440:713215-714840	-	7e-53	GSTU7	glutathione S-transferase tau 7 \\ Encodes glutathione transferase belonging to the tau class of GSTs. Naming convention according to Wagner et al. (2002). Induced by Salicylic acid. Independent of NPR1 for their induction by salicylic acid. \\ glutathione S-transferase tau 7 (GSTU7); CONTAINS InterPro DOMAIN/s: Thioredoxin fold (InterPro:IPR012335), Glutathione S-transferase, C-terminal (InterPr…	2e-52	Os09g0467200	Similar to Glutathione S-transferase GST 23 (EC 2.5.1.18) (Fragment).
CSA028808	-5.87409	0.00044742	0.0102114	down	0	0	0	5	26	6	mRNA	sc0002013:99944-106640	-	2e-72	AT3G42170	BED zinc finger ;hAT family dimerisation domain \\ transposase-like gene with conserved domains from the family of hAT transposases that includes hobo from Drosophila melanogaster, Activator (Ac) from maize, and Tam3 from snapdragon but lacks several amino acids known to be essential for Ac transposition5. The DAYSLEEPER gene lacks 8 bp duplications and TIRs (a common feature of transcriptionally…	1e-93	loc_os01g18650
CSA018165	-1.3486	0.000448883	0.0102362	down	19	22	20	56	60	69	mRNA	sc0000362:36814-37377	+	3e-37	AT4G03965	RING/U-box superfamily protein \\ RING/U-box superfamily protein; FUNCTIONS IN: zinc ion binding; INVOLVED IN: biological_process unknown; LOCATED IN: cellular_component unknown; CONTAINS InterPro DOMAIN/s: Zinc finger, RING-type (InterPro:IPR001841), Zinc finger, C3HC4 RING-type (InterPro:IPR018957); BEST Arabidopsis thaliana protein match is: RING/U-box superfamily protein (TAIR:AT4G22250.1); H…	2e-20	Os01g0917900	Zinc finger, RING/FYVE/PHD-type domain containing protein.
CSA011235	1.67676	0.000455113	0.0103286	up	50	67	30	23	13	19	mRNA	sc0001258:231820-232539	-	2e-78	MDH	malate dehydrogenase \\ Encodes a protein with NAD-dependent malate dehydrogenase activity, located in chloroplasts. \\ malate dehydrogenase (MDH); FUNCTIONS IN: in 6 functions; INVOLVED IN: response to cold; LOCATED IN: in 8 components; EXPRESSED IN: 25 plant structures; EXPRESSED DURING: 14 growth stages; CONTAINS InterPro DOMAIN/s: Lactate/malate dehydrogenase, C-terminal (InterPro:IPR022383),…	5e-84	Os08g0434300	Similar to Malate dehydrogenase precursor (EC 1.1.1.37).
CSA035038	-1.76368	0.000457366	0.010369	down	11	12	10	60	32	42	mRNA	sc0000885:683645-686505	-	6e-73	NDPK1	Nucleoside diphosphate kinase family protein \\ nucleoside diphosphate kinase type 1 (NDPK1) gene, complete \\ NDPK1; FUNCTIONS IN: nucleoside diphosphate kinase activity, ATP binding; INVOLVED IN: response to cadmium ion, response to salt stress; LOCATED IN: apoplast, peroxisome, chloroplast, plasma membrane, vacuole; EXPRESSED IN: 30 plant structures; EXPRESSED DURING: 15 growth stages; CONTAIN…	6e-69	Os10g0563700	Similar to Nucleoside diphosphate kinase I (EC 2.7.4.6) (NDK I) (NDP kinase I) (PP18).
CSA002447	-1.68858	0.000467058	0.0105332	down	10	12	16	42	58	45	mRNA	xfsc0000545:68726-69794	+	6e-50	AT5G14240	Thioredoxin superfamily protein \\ Thioredoxin superfamily protein; CONTAINS InterPro DOMAIN/s: Thioredoxin fold (InterPro:IPR012335), Thioredoxin-like fold (InterPro:IPR012336); Has 1075 Blast hits to 1075 proteins in 388 species: Archae - 0; Bacteria - 2; Metazoa - 646; Fungi - 206; Plants - 103; Viruses - 0; Other Eukaryotes - 118 (source: NCBI BLink).	2e-49	Os01g0184800	Thioredoxin fold domain containing protein.
CSA019613	-5.34046	0.000467029	0.0105332	down	0	1	0	35	10	7	mRNA	xfsc0000622:93108-94065	+	1e-32	AT4G00590	N-terminal nucleophile aminohydrolases (Ntn hydrolases) superfamily protein \\ N-terminal nucleophile aminohydrolases (Ntn hydrolases) superfamily protein; FUNCTIONS IN: hydrolase activity; EXPRESSED IN: 19 plant structures; EXPRESSED DURING: 8 growth stages; CONTAINS InterPro DOMAIN/s: Peptidase T2, asparaginase 2 (InterPro:IPR000246); BEST Arabidopsis thaliana protein match is: N-terminal nucle…	4e-28	Os04g0682500	Peptidase T2, asparaginase 2 domain containing protein.
CSA021427	1.04277	0.000473236	0.0106492	up	164	212	111	96	100	84	mRNA	sc0000747:454945-461767	+	0	GAD	glutamate decarboxylase \\ Encodes one of two isoforms of glutamate decarboxylase. \\ glutamate decarboxylase (GAD); FUNCTIONS IN: calmodulin binding, glutamate decarboxylase activity; INVOLVED IN: response to cadmium ion; EXPRESSED IN: 13 plant structures; EXPRESSED DURING: 6 growth stages; CONTAINS InterPro DOMAIN/s: Pyridoxal phosphate-dependent transferase, major domain (InterPro:IPR015424), …	0	Os04g0447800	Glutamate decarboxylase (EC 4.1.1.15).
CSA035842	1.15543	0.000472848	0.0106492	up	63	63	70	34	31	40	mRNA	xpsc0054169:71835-77141	-	7e-26	AT2G44745	WRKY family transcription factor \\ WRKY family transcription factor; CONTAINS InterPro DOMAIN/s: DNA-binding WRKY (InterPro:IPR003657); BEST Arabidopsis thaliana protein match is: WRKY DNA-binding protein 13 (TAIR:AT4G39410.1); Has 3506 Blast hits to 3049 proteins in 189 species: Archae - 0; Bacteria - 0; Metazoa - 0; Fungi - 0; Plants - 3483; Viruses - 0; Other Eukaryotes - 23 (source: NCBI BLi…	6e-25	Os02g0652100	Similar to WRKY-like DNA-binding protein.
CSA019604	-1.05949	0.000478844	0.0107518	down	101	64	119	177	278	243	mRNA	xfsc0001470:36437-37870	+	6e-70	ELI3-1	elicitor-activated gene 3-1 \\ elicitor-activated gene 3-1 (ELI3-1); FUNCTIONS IN: oxidoreductase activity, zinc ion binding; INVOLVED IN: response to bacterium, plant-type hypersensitive response; EXPRESSED IN: 20 plant structures; EXPRESSED DURING: 13 growth stages; CONTAINS InterPro DOMAIN/s: GroES-like (InterPro:IPR011032), Polyketide synthase, enoylreductase (InterPro:IPR020843), Alcohol deh…	2e-57	Os10g0430200	Similar to Sinapyl alcohol dehydrogenase.
CSA013882	-1.00451	0.000483084	0.0108262	down	77	142	133	277	312	252	mRNA	sc0002328:295264-297140	-	4e-177	SKD1	AAA-type ATPase family protein \\ Encodes a SKD1 (Suppressor of K+ Transport Growth Defect1) homolog. Localized to the cytoplasm and to multivesicular endosomes. Involved in multivesicular endosome function. \\ SUPPRESSOR OF K+ TRANSPORT GROWTH DEFECT1 (SKD1); FUNCTIONS IN: nucleoside-triphosphatase activity, nucleotide binding, ATP binding; INVOLVED IN: vesicle-mediated transport, endosome organ…	2e-174	Os01g0141100	Similar to Salt-induced AAA-Type ATPase.
CSA016850	-1.0774	0.000492782	0.0109596	down	64	36	53	112	111	161	mRNA	xfsc0001360:19443-20527	+	6e-12	WRKY49	WRKY DNA-binding protein 49 \\ member of WRKY Transcription Factor; Group II-c \\ WRKY DNA-binding protein 49 (WRKY49); FUNCTIONS IN: sequence-specific DNA binding transcription factor activity; INVOLVED IN: regulation of transcription, DNA-dependent, regulation of transcription; CONTAINS InterPro DOMAIN/s: DNA-binding WRKY (InterPro:IPR003657); BEST Arabidopsis thaliana protein match is: WRKY DN…	2e-15	Os01g0972800	WRKY1 (WRKY transcription factor 17).
CSA021448	-1.24102	0.000506769	0.0112097	down	24	31	27	69	67	96	mRNA	sc0000431:701128-708935	-	3e-171	AT3G20650	mRNA capping enzyme family protein \\ mRNA capping enzyme family protein; FUNCTIONS IN: catalytic activity; INVOLVED IN: mRNA capping; LOCATED IN: chloroplast; EXPRESSED IN: 23 plant structures; EXPRESSED DURING: 14 growth stages; CONTAINS InterPro DOMAIN/s: mRNA (guanine-N(7))-methyltransferase (InterPro:IPR016899), mRNA capping enzyme, large subunit (InterPro:IPR004971); BEST Arabidopsis thalia…	1e-115	Os08g0180000	mRNA capping enzyme, large subunit family protein.
CSA020975	-1.02609	0.000513922	0.0113495	down	50	51	34	113	98	116	mRNA	sc0002864:110960-111395	-
CSA002665	-1.0006	0.000517289	0.0114054	down	146	178	157	273	518	340	mRNA	sc0000623:733811-735996	-	6e-60	CCMH	cytochrome c biogenesis protein family \\ Encodes a protein with oxidoreductase activity present in the inner membrane of mitochondria. CCMH is postulated to play a central role in mitochondrial cytochrome c maturation, probably as part of a heme lyase complex that also holds activity of reducing apocytochrome c. CCMH interacts with apocytochrome AtCYTc-a and is shown to be present in a 500 kDa-c…	1e-66	Os02g0275100	Cytochrome C biogenesis protein family protein.
CSA023307	-1.19351	0.000548484	0.0119294	down	57	27	44	145	94	108	mRNA	sc0000612:185913-187837	+	2e-53	AT1G52820	2-oxoglutarate (2OG) and Fe(II)-dependent oxygenase superfamily protein \\ 2-oxoglutarate (2OG) and Fe(II)-dependent oxygenase superfamily protein; FUNCTIONS IN: oxidoreductase activity; EXPRESSED IN: root; CONTAINS InterPro DOMAIN/s: Oxoglutarate/iron-dependent oxygenase (InterPro:IPR005123); BEST Arabidopsis thaliana protein match is: 2-oxoglutarate (2OG) and Fe(II)-dependent oxygenase superfam…	1e-32	Os08g0417000	2OG-Fe(II) oxygenase domain containing protein.
CSA000916	-1.05785	0.000550958	0.0119737	down	49	42	31	104	87	111	mRNA	sc0000006:1113899-1115250	+	1e-51	PRS3	phosphoribosyl pyrophosphate (PRPP) synthase 3 \\ Encodes a P-independent phosphoribosyl pyrophosphate (PRPP) synthase. \\ phosphoribosyl pyrophosphate (PRPP) synthase 3 (PRS3); FUNCTIONS IN: magnesium ion binding, ribose phosphate diphosphokinase activity; INVOLVED IN: nucleotide biosynthetic process, nucleoside metabolic process; LOCATED IN: chloroplast; EXPRESSED IN: 23 plant structures; EXPRE…	4e-54	Os01g0723600	Ribose-phosphate pyrophosphokinase 3 (EC 2.7.6.1) (Phosphoribosyl pyrophosphate synthetase 3).
CSA032580	-1.77441	0.000563832	0.0121598	down	15	16	8	78	38	43	mRNA	sc0000094:1170663-1171190	-	6e-20	PTAC5	plastid transcriptionally active 5 \\ plastid transcriptionally active 5 (PTAC5); FUNCTIONS IN: unfolded protein binding, heat shock protein binding; INVOLVED IN: protein folding, metabolic process; LOCATED IN: plastid chromosome, chloroplast thylakoid membrane, chloroplast, nucleoid, chloroplast envelope; EXPRESSED IN: 21 plant structures; EXPRESSED DURING: 13 growth stages; CONTAINS InterPro DO…	1e-18	Os04g0514400	Peptidoglycan binding-like domain containing protein.
CSA014110	-1.47116	0.000574599	0.0123207	down	16	23	16	47	68	66	mRNA	xfsc0001455:616-6859	+	5e-51	AT5G36930	Disease resistance protein (TIR-NBS-LRR class) family \\ Disease resistance protein (TIR-NBS-LRR class) family; FUNCTIONS IN: transmembrane receptor activity, ATP binding; INVOLVED IN: signal transduction, defense response, apoptosis, innate immune response; LOCATED IN: intrinsic to membrane; EXPRESSED IN: 19 plant structures; EXPRESSED DURING: 13 growth stages; CONTAINS InterPro DOMAIN/s: NB-ARC…	1e-13	Os01g0260500	Hypothetical conserved gene.
CSA030091	-1.16449	0.000581787	0.012426	down	163	69	74	354	228	224	mRNA	sc0000554:500758-502118	-	1e-91	AT4G35750	SEC14 cytosolic factor family protein / phosphoglyceride transfer family protein \\ SEC14 cytosolic factor family protein / phosphoglyceride transfer family protein; CONTAINS InterPro DOMAIN/s: Cellular retinaldehyde-binding/triple function, C-terminal (InterPro:IPR001251); BEST Arabidopsis thaliana protein match is: SEC14 cytosolic factor family protein / phosphoglyceride transfer family protein…	4e-58	Os04g0561200	Similar to cellular retinaldehyde-binding/triple function, C-terminal.
CSA000091	1.17215	0.000595287	0.0126451	up	62	74	61	30	36	38	mRNA	sc0001416:181228-182993	-	8e-30	ASML2	activator of spomin::LUC2 \\ Encodes a protein belonging to a class of CCT (CONSTANS, CONSTANS-like, TOC1) domain proteins. The protein contains a 43 amino acid-long sequence with high homology to the CCT domain but does not have any B-box or GATA-type zinc finger domains. Functions as a transcriptional activator and regulates the expression of at least a subset of sugar-inducible genes. \\ activ…	2e-17	Os01g0835700	CCT domain containing protein.
CSA005940	-3.0631	0.000596926	0.0126602	down	2	2	2	21	24	14	mRNA	xpsc0054946:12329-16207	+	1e-34	HB-1	homeobox-1 \\ homeobox-1 (HB-1); FUNCTIONS IN: sequence-specific DNA binding transcription factor activity; INVOLVED IN: regulation of transcription, DNA-dependent, regulation of transcription; LOCATED IN: nucleus; EXPRESSED IN: 23 plant structures; EXPRESSED DURING: 13 growth stages; CONTAINS InterPro DOMAIN/s: DDT domain superfamily (InterPro:IPR018501), Homeobox (InterPro:IPR001356), DDT domai…	1e-39	Os06g0338900	Bacterial transferase hexapeptide repeat domain containing protein.
CSA014707	-1.43079	0.000598446	0.0126826	down	17	51	31	93	110	117	mRNA	sc0000811:274321-274715	-	9e-21	AT4G15450	Senescence/dehydration-associated protein-related \\ Senescence/dehydration-associated protein-related; CONTAINS InterPro DOMAIN/s: Senescence/spartin-associated (InterPro:IPR009686); BEST Arabidopsis thaliana protein match is: Senescence/dehydration-associated protein-related (TAIR:AT3G21600.1); Has 171 Blast hits to 171 proteins in 35 species: Archae - 0; Bacteria - 4; Metazoa - 29; Fungi - 0; …	4e-17	Os01g0723100	Senescence-associated family protein.
CSA014205	-1.16315	0.000619296	0.0130543	down	34	37	29	108	65	95	mRNA	sc0000675:381255-382750	-	1e-13	AT2G40316	FUNCTIONS IN: molecular_function unknown; LOCATED IN: endomembrane system; EXPRESSED IN: 22 plant structures; EXPRESSED DURING: 13 growth stages; CONTAINS InterPro DOMAIN/s: Autophagy-related protein 27 (InterPro:IPR018939); Has 138 Blast hits to 138 proteins in 57 species: Archae - 0; Bacteria - 0; Metazoa - 32; Fungi - 62; Plants - 33; Viruses - 0; Other Eukaryotes - 11 (source: NCBI BLink).
CSA023884	3.3164	0.000618614	0.0130543	up	15	11	16	1	2	2	mRNA	sc0000125:813440-814258	-
CSA010632	2.80935	0.000622833	0.0131078	up	38	24	9	2	3	7	mRNA	sc0002569:157633-159256	-
CSA016617	-1.08647	0.000626354	0.0131509	down	116	155	300	491	469	494	mRNA	sc0000304:464707-468152	+	1e-142	PUB23	plant U-box 23 \\ Encodes a cytoplasmically localized U-box domain containing E3 ubiquitin ligase that is involved in the response to water stress and acts as a negative regulator of PAMP-triggered immunity. \\ plant U-box 23 (PUB23); CONTAINS InterPro DOMAIN/s: U box domain (InterPro:IPR003613), Armadillo-like helical (InterPro:IPR011989), Armadillo-type fold (InterPro:IPR016024); BEST Arabidops…	4e-105	Os02g0539200	Zinc finger, RING/FYVE/PHD-type domain containing protein.
CSA009978	-1.08167	0.000639959	0.0133754	down	58	68	40	166	139	111	mRNA	sc0000951:511888-512250	-	1e-34	PBP1	pinoid-binding protein 1 \\ Encodes a PINOID (PID)-binding protein containing putative EF-hand calcium-binding motifs. The interaction is dependent on the presence of calcium. mRNA expression is up-regulated by auxin. Not a phosphorylation target of PID, likely acts upstream of PID to regulate the activity of this protein in response to changes in calcium levels. \\ pinoid-binding protein 1 (PBP1…	8e-31	Os06g0683400	Similar to EF-hand Ca2 -binding protein CCD1.
CSA007573	-2.1875	0.000647644	0.013505	down	9	4	5	29	22	47	mRNA	sc0000981:631675-634912	+	5e-75	AT4G27190	NB-ARC domain-containing disease resistance protein \\ NB-ARC domain-containing disease resistance protein; FUNCTIONS IN: nucleoside-triphosphatase activity, nucleotide binding, ATP binding; INVOLVED IN: apoptosis, defense response; LOCATED IN: cellular_component unknown; CONTAINS InterPro DOMAIN/s: ATPase, AAA+ type, core (InterPro:IPR003593), NB-ARC (InterPro:IPR002182), Disease resistance prot…	5e-67	Os01g0956800	Hypothetical conserved gene.
CSA006052	1.1871	0.000663288	0.0138102	up	73	54	64	31	27	42	mRNA	sc0000024:481463-482057	+
CSA008964	-1.04565	0.00066545	0.0138368	down	45	47	52	98	101	157	mRNA	xpsc0053268:132124-133352	+	5e-103	ELI3-1	elicitor-activated gene 3-1 \\ elicitor-activated gene 3-1 (ELI3-1); FUNCTIONS IN: oxidoreductase activity, zinc ion binding; INVOLVED IN: response to bacterium, plant-type hypersensitive response; EXPRESSED IN: 20 plant structures; EXPRESSED DURING: 13 growth stages; CONTAINS InterPro DOMAIN/s: GroES-like (InterPro:IPR011032), Polyketide synthase, enoylreductase (InterPro:IPR020843), Alcohol deh…	5e-86	Os10g0430200	Similar to Sinapyl alcohol dehydrogenase.
CSA022726	-1.86999	0.000684683	0.01414	down	13	7	16	54	27	78	mRNA	sc0000295:146016-149997	-	0	PHYE	phytochrome E \\ member of Histidine Kinase \\ phytochrome E (PHYE); FUNCTIONS IN: protein histidine kinase activity, G-protein coupled photoreceptor activity, signal transducer activity; INVOLVED IN: in 8 processes; LOCATED IN: membrane; EXPRESSED IN: 22 plant structures; EXPRESSED DURING: 13 growth stages; CONTAINS InterPro DOMAIN/s: Phytochrome, central region (InterPro:IPR013515), Signal tran…	0	Os03g0309200	Similar to Phytochrome B.
CSA028973	-1.99125	0.000688262	0.0142002	down	16	3	10	36	43	57	mRNA	sc0001189:56077-58500	-	3e-39	SPX3	SPX domain gene 3 \\ SPX domain gene 3 (SPX3); CONTAINS InterPro DOMAIN/s: SPX, N-terminal (InterPro:IPR004331); BEST Arabidopsis thaliana protein match is: SPX domain gene 1 (TAIR:AT5G20150.1); Has 942 Blast hits to 942 proteins in 190 species: Archae - 0; Bacteria - 0; Metazoa - 232; Fungi - 375; Plants - 276; Viruses - 0; Other Eukaryotes - 59 (source: NCBI BLink).	7e-33	Os03g0406100	Similar to ids4-like protein.
CSA008525	-1.27974	0.000707377	0.0145004	down	24	40	26	81	67	115	mRNA	sc0002706:30639-33558	+	7e-35	UBQ10	polyubiquitin 10 \\ One of five polyubiquitin genes in A. thaliana. These genes encode the highly conserved 76-amino acid protein ubiquitin that is covalently attached to substrate proteins targeting most for degradation. Polyubiquitin genes are characterized by the presence of tandem repeats of the 228 bp that encode a ubiquitin monomer. Induced by salicylic acid. Independent of NPR1 for their i…	2e-34	Os06g0681400	Ubiquitin domain containing protein.
CSA015101	-1.81805	0.000711512	0.0145588	down	13	12	6	46	28	57	mRNA	sc0000598:677516-679534	+
CSA026963	-1.42464	0.000714561	0.0146102	down	26	20	24	52	61	112	mRNA	sc0001982:276239-277681	+	3e-164	UGT73B3	UDP-glucosyl transferase 73B3 \\ UDP-glucosyl transferase 73B3 (UGT73B3); FUNCTIONS IN: transferase activity, transferring hexosyl groups, quercetin 3-O-glucosyltransferase activity, UDP-glycosyltransferase activity, UDP-glucosyltransferase activity; INVOLVED IN: response to cyclopentenone, response to other organism; LOCATED IN: endomembrane system; CONTAINS InterPro DOMAIN/s: UDP-glucuronosyl/U…	3e-116	Os01g0638000	UDP-glucuronosyl/UDP-glucosyltransferase family protein.
CSA019362	1.44281	0.000719769	0.0147057	up	42	99	93	32	38	33	mRNA	sc0001493:75593-80161	+
CSA017047	-2.42842	0.000721777	0.0147247	down	2	4	6	29	26	22	mRNA	sc0000219:369388-369654	-	7e-34	AT2G35130	Tetratricopeptide repeat (TPR)-like superfamily protein \\ Tetratricopeptide repeat (TPR)-like superfamily protein; FUNCTIONS IN: molecular_function unknown; INVOLVED IN: biological_process unknown; LOCATED IN: endomembrane system; CONTAINS InterPro DOMAIN/s: Pentatricopeptide repeat (InterPro:IPR002885); BEST Arabidopsis thaliana protein match is: Pentatricopeptide repeat (PPR) superfamily prote…	9e-25	Os02g0170000	Conserved hypothetical protein.
CSA018016	-1.15551	0.000726631	0.0148126	down	44	31	36	113	65	118	mRNA	sc0000188:633195-634811	-	2e-35	AT3G50120	Plant protein of unknown function (DUF247) \\ Plant protein of unknown function (DUF247); FUNCTIONS IN: molecular_function unknown; INVOLVED IN: biological_process unknown; LOCATED IN: endomembrane system; EXPRESSED IN: leaf apex, petal, leaf whorl, sepal, flower; EXPRESSED DURING: 4 anthesis, petal differentiation and expansion stage; CONTAINS InterPro DOMAIN/s: Protein of unknown function DUF24…	2e-31	Os05g0242000	Protein of unknown function DUF247, plant family protein.
CSA001881	1.28552	0.00074248	0.0150235	up	74	46	51	24	27	32	mRNA	sc0005639:58509-59869	+
CSA036777	1.44299	0.000752676	0.0151736	up	225	269	121	59	51	164	mRNA	sc0001545:252867-254474	-	5e-173	AT1G30700	FAD-binding Berberine family protein \\ FAD-binding Berberine family protein; FUNCTIONS IN: electron carrier activity, oxidoreductase activity, FAD binding, catalytic activity; LOCATED IN: endomembrane system; EXPRESSED IN: stem, hypocotyl, root, stamen; EXPRESSED DURING: 4 anthesis; CONTAINS InterPro DOMAIN/s: FAD-binding, type 2 (InterPro:IPR016166), Berberine/berberine-like (InterPro:IPR012951…	2e-119	Os06g0548100	Similar to Nectarin 5 (Fragment).
CSA036570	1.83313	0.00075863	0.0152732	up	56	54	114	10	21	45	mRNA	sc0001527:55805-63129	-	2e-139	ATMS1	Cobalamin-independent synthase family protein \\ Encodes a cytosolic cobalamin-independent methionine synthase, involved in methionine regeneration via the activated methyl cycle (SAM cycle). The protein undergoes thiolation following treatment with the oxidant tert-butylhydroperoxide. \\ ATMS1; FUNCTIONS IN: 5-methyltetrahydropteroyltriglutamate-homocysteine S-methyltransferase activity, copper …	5e-135	Os12g0624000	Similar to Methionine synthase protein.
CSA002884	-1.1997	0.000759857	0.0152732	down	159	56	143	240	291	445	mRNA	sc0001177:483137-493211	-	0	AT1G76140	Prolyl oligopeptidase family protein \\ Prolyl oligopeptidase family protein; FUNCTIONS IN: serine-type peptidase activity, serine-type endopeptidase activity; INVOLVED IN: proteolysis; LOCATED IN: chloroplast; EXPRESSED IN: 24 plant structures; EXPRESSED DURING: 15 growth stages; CONTAINS InterPro DOMAIN/s: Peptidase S9, prolyl oligopeptidase, catalytic domain (InterPro:IPR001375), Peptidase S9A…	0	Os01g0108200	Similar to Prolyl endopeptidase (EC 3.4.21.26) (Post-proline cleaving enzyme) (PE).
CSA031246	1.0131	0.000763477	0.0153234	up	149	83	135	62	74	79	mRNA	xfsc0000371:50073-50575	-	2e-12	CAMS1	camelliol C synthase 1 \\ camelliol C synthase 1 (CAMS1); CONTAINS InterPro DOMAIN/s: Terpenoid cylases/protein prenyltransferase alpha-alpha toroid (InterPro:IPR008930), Squalene cyclase (InterPro:IPR018333), Prenyltransferase/squalene oxidase (InterPro:IPR001330); BEST Arabidopsis thaliana protein match is: Terpenoid cyclases family protein (TAIR:AT1G78950.1); Has 2110 Blast hits to 1948 protei…
CSA011918	-1.55796	0.000777641	0.0155392	down	35	17	11	60	65	94	mRNA	xfsc0000043:315315-316229	+
CSA036790	-1.12389	0.000779468	0.0155631	down	38	49	26	97	93	103	mRNA	sc0003610:126036-129637	+	3e-52	PPa6	pyrophosphorylase 6 \\ Encodes a protein with inorganic pyrophosphatase activity. \\ pyrophosphorylase 6 (PPa6); FUNCTIONS IN: inorganic diphosphatase activity, pyrophosphatase activity; INVOLVED IN: in 7 processes; LOCATED IN: thylakoid, chloroplast, chloroplast stroma, membrane, chloroplast envelope; EXPRESSED IN: 26 plant structures; EXPRESSED DURING: 14 growth stages; CONTAINS InterPro DOMAIN…	3e-36	Os02g0768600	Similar to Chloroplast inorganic pyrophosphatase (EC 3.6.1.1).
CSA029183	1.18408	0.000785169	0.0156324	up	82	53	61	29	35	38	mRNA	sc0000856:538466-542435	-	4e-171	SULTR3;4	sulfate transporter 3;4 \\ Encodes sulfate transporter Sultr3;4. \\ sulfate transporter 3;4 (SULTR3;4); FUNCTIONS IN: sulfate transmembrane transporter activity; INVOLVED IN: sulfate transport, transport, transmembrane transport; LOCATED IN: integral to membrane, membrane; EXPRESSED IN: 10 plant structures; EXPRESSED DURING: 4 anthesis, C globular stage, petal differentiation and expansion stage,…	2e-144	Os06g0143700	Similar to Sulfate transporter 2.
CSA034040	1.58203	0.000810106	0.0159773	up	135	106	69	70	34	18	mRNA	xpsc0057101:9575-10808	-	3e-11	PRP4	proline-rich protein 4 \\ Encodes one of four proline-rich proteins in Arabidopsis which are predicted to localize to the cell wall. Transcripts are most abundant in aerial organs of the plant. \\ proline-rich protein 4 (PRP4); CONTAINS InterPro DOMAIN/s: Pollen Ole e 1 allergen/extensin (InterPro:IPR006041); BEST Arabidopsis thaliana protein match is: proline-rich protein 2 (TAIR:AT2G21140.1); H…
CSA003145	-1.41734	0.000812417	0.0159805	down	21	26	34	108	47	107	mRNA	sc0002198:76038-80920	+	1e-27	AT3G55600	Membrane fusion protein Use1 \\ Membrane fusion protein Use1; FUNCTIONS IN: molecular_function unknown; INVOLVED IN: biological_process unknown; EXPRESSED IN: 25 plant structures; EXPRESSED DURING: 15 growth stages; CONTAINS InterPro DOMAIN/s: Vesicle transport protein, Use1 (InterPro:IPR019150); BEST Arabidopsis thaliana protein match is: Membrane fusion protein Use1 (TAIR:AT1G54110.1); Has 235 …	6e-28	Os08g0533700	Similar to cation cation antiporter.
CSA019583	2.34338	0.000816403	0.016032	up	44	25	16	9	2	9	mRNA	sc0000527:760009-760674	-	2e-68	GLP7	germin-like protein 7 \\ germin-like protein (GLP7) \\ germin-like protein 7 (GLP7); FUNCTIONS IN: manganese ion binding, nutrient reservoir activity; INVOLVED IN: biological_process unknown; LOCATED IN: apoplast; EXPRESSED IN: inflorescence meristem, hypocotyl, root, flower; EXPRESSED DURING: petal differentiation and expansion stage; CONTAINS InterPro DOMAIN/s: Cupin, RmlC-type (InterPro:IPR011…	8e-65	LOC_Os03g08150	Similar to predicted protein.
CSA009346	1.63692	0.00084198	0.0164162	up	33	46	31	16	15	11	mRNA	xpsc0053732:59737-61099	+
CSA010385	-1.01345	0.000855301	0.0166048	down	68	45	76	118	162	172	mRNA	sc0001718:246504-248854	+	4e-50	AT1G30910	Molybdenum cofactor sulfurase family protein \\ Molybdenum cofactor sulfurase family protein; FUNCTIONS IN: molybdenum ion binding, Mo-molybdopterin cofactor sulfurase activity, pyridoxal phosphate binding, catalytic activity; INVOLVED IN: biological_process unknown; LOCATED IN: chloroplast; EXPRESSED IN: 22 plant structures; EXPRESSED DURING: 13 growth stages; CONTAINS InterPro DOMAIN/s: Pyruvat…	4e-48	Os09g0560700	Molybdenum cofactor sulfurase, C-terminal domain containing protein.
CSA035533	-1.3518	0.00086155	0.0166786	down	18	17	17	53	48	57	mRNA	sc0004218:27595-36848	-	2e-20	AT5G44320	Eukaryotic translation initiation factor 3 subunit 7 (eIF-3) \\ Eukaryotic translation initiation factor 3 subunit 7 (eIF-3); FUNCTIONS IN: translation initiation factor activity; INVOLVED IN: translational initiation; LOCATED IN: cellular_component unknown; EXPRESSED IN: 23 plant structures; EXPRESSED DURING: 13 growth stages; CONTAINS InterPro DOMAIN/s: Eukaryotic translation initiation factor …	4e-18	Os05g0566500	Similar to Initiation factor 3d (Fragment).
CSA027037	1.52385	0.000864286	0.0167079	up	37	51	38	20	19	13	mRNA	sc0002202:229803-230286	+	7e-12	AT4G11380	Adaptin family protein \\ Adaptin family protein; FUNCTIONS IN: protein transporter activity, clathrin binding, binding; INVOLVED IN: intracellular protein transport, vesicle-mediated transport, protein transport; LOCATED IN: plasma membrane; EXPRESSED IN: 25 plant structures; EXPRESSED DURING: 15 growth stages; CONTAINS InterPro DOMAIN/s: Clathrin adaptor, alpha/beta/gamma-adaptin, appendage, Ig…	1e-11	Os03g0355600	Similar to Adapter-related protein complex 2 beta 1 subunit (Beta-adaptin) (Plasma membrane adaptor HA2/AP2 adaptin beta subunit) (Clathrin assembly protein complex 2 beta large chain) (AP105B) (Fragment).
CSA023882	2.81666	0.000868425	0.0167642	up	14	19	14	2	2	4	mRNA	sc0000125:806097-807446	-	1e-10	AT2G19400	AGC (cAMP-dependent, cGMP-dependent and protein kinase C) kinase family protein \\ AGC (cAMP-dependent, cGMP-dependent and protein kinase C) kinase family protein; FUNCTIONS IN: kinase activity; INVOLVED IN: protein amino acid phosphorylation; LOCATED IN: cellular_component unknown; EXPRESSED IN: 9 plant structures; EXPRESSED DURING: 6 growth stages; CONTAINS InterPro DOMAIN/s: Protein kinase, AT…
CSA013326	-1.50195	0.000876868	0.0168856	down	27	9	21	59	67	64	mRNA	sc0005516:332-1259	-	2e-41	F3H	flavanone 3-hydroxylase \\ Encodes flavanone 3-hydroxylase that is coordinately expressed with chalcone synthase and chalcone isomerases. Regulates flavonoid biosynthesis. \\ flavanone 3-hydroxylase (F3H); FUNCTIONS IN: naringenin 3-dioxygenase activity; INVOLVED IN: response to UV-B, response to sucrose stimulus, flavonoid biosynthetic process; LOCATED IN: cellular_component unknown; EXPRESSED I…	1e-35	Os04g0662600	Similar to Naringenin,2-oxoglutarate 3-dioxygenase.
CSA021533	2.10187	0.000876847	0.0168856	up	28	25	24	6	11	4	mRNA	sc0004128:148426-150664	-	2e-51	AT1G14780	MAC/Perforin domain-containing protein \\ MAC/Perforin domain-containing protein; CONTAINS InterPro DOMAIN/s: Membrane attack complex component/perforin (MACPF) domain (InterPro:IPR020864); BEST Arabidopsis thaliana protein match is: MAC/Perforin domain-containing protein (TAIR:AT4G24290.2); Has 221 Blast hits to 220 proteins in 25 species: Archae - 0; Bacteria - 0; Metazoa - 19; Fungi - 0; Plant…	3e-48	Os02g0736300	Membrane attack complex component/perforin/complement C9 family protein.
CSA007314	-1.07088	0.00088843	0.0170419	down	72	66	39	128	117	199	mRNA	sc0003611:15154-15552	+	2e-11	AT3G46210	Ribosomal protein S5 domain 2-like superfamily protein \\ Ribosomal protein S5 domain 2-like superfamily protein; FUNCTIONS IN: 3'-5'-exoribonuclease activity, RNA binding; INVOLVED IN: RNA processing; LOCATED IN: cellular_component unknown; EXPRESSED IN: 20 plant structures; EXPRESSED DURING: 13 growth stages; CONTAINS InterPro DOMAIN/s: Exoribonuclease, phosphorolytic domain 1 (InterPro:IPR0012…
CSA009010	1.14385	0.000898961	0.0172318	up	122	146	102	98	40	63	mRNA	xpsc0053759:100234-101919	-	1e-60	LOL1	lsd one like 1 \\ Encodes a protein with 3 plant-specific zinc finger domains that acts as a positive regulator of cell death. \\ lsd one like 1 (LOL1); FUNCTIONS IN: DNA binding; INVOLVED IN: induction of apoptosis; LOCATED IN: endomembrane system; EXPRESSED IN: 21 plant structures; EXPRESSED DURING: 13 growth stages; CONTAINS InterPro DOMAIN/s: Zinc finger, LSD1-type (InterPro:IPR005735); BEST …	4e-37	Os12g0611000	Similar to Zinc-finger protein Lsd1.
CSA020715	-2.35229	0.000903108	0.0172991	down	4	6	3	26	17	37	mRNA	sc0000630:481348-482623	+
CSA013605	-1.49197	0.000911946	0.0174023	down	68	21	35	206	83	124	mRNA	sc0001578:418-10589	+	0	GH3.1	Auxin-responsive GH3 family protein \\ encodes a protein similar to IAA-amido synthases. Lines carrying an insertion in this gene are hypersensitive to auxin. \\ GH3.1; CONTAINS InterPro DOMAIN/s: GH3 auxin-responsive promoter (InterPro:IPR004993); BEST Arabidopsis thaliana protein match is: Auxin-responsive GH3 family protein (TAIR:AT4G37390.1); Has 1628 Blast hits to 1412 proteins in 230 specie…	0	Os07g0592600	Similar to Indole-3-acetic acid-amido synthetase GH3.3 (EC 6.3.2.-) (Auxin- responsive GH3-like protein 3) (AtGH3-3).
CSA022966	1.17407	0.000912321	0.0174023	up	136	98	187	105	63	54	mRNA	sc0001735:177170-184057	+	0	IRX12	Laccase/Diphenol oxidase family protein \\ Encodes a protein with similarity to putative laccase, a member of laccase family (17 members in Arabidopsis). Might be involved in cell wall biosynthesis. Mutants have a mild irregular xylem phenotype. \\ IRREGULAR XYLEM 12 (IRX12); FUNCTIONS IN: laccase activity; INVOLVED IN: secondary cell wall biogenesis; LOCATED IN: endomembrane system, apoplast; EX…	0	Os11g0708100	Similar to Laccase-22.
CSA021381	-3.56687	0.000926685	0.017643	down	3	0	3	5	48	29	mRNA	sc0000779:728791-729306	+	3e-62	ARFA1F	ADP-ribosylation factor A1F \\ A member of ARF GTPase family. A thaliana has 21 members of this family, known to be essential for vesicle coating and uncoating and functions in GTP-binding. Gene encoding ADP-ribosylation factor and similar to other ARFs and ARF-like proteins. The gene is shown to play a role in cell division, cell expansion and cellulose production using antisense construct. \\ A…	4e-62	Os01g0813400	Similar to ADP-ribosylation factor 1.
CSA012948	1.22842	0.000933973	0.0177409	up	97	69	82	63	29	34	mRNA	sc0000716:304797-306666	+	2e-88	AT2G31840	Thioredoxin superfamily protein \\ Thioredoxin superfamily protein; LOCATED IN: chloroplast; EXPRESSED IN: 21 plant structures; EXPRESSED DURING: 13 growth stages; CONTAINS InterPro DOMAIN/s: Thioredoxin-like fold (InterPro:IPR012336); BEST Arabidopsis thaliana protein match is: unknown protein (TAIR:AT4G28590.1); Has 792 Blast hits to 656 proteins in 115 species: Archae - 0; Bacteria - 18; Metaz…	2e-68	Os05g0417200	Thioredoxin-like fold domain containing protein.
CSA024797	-1.15068	0.000952588	0.0180093	down	34	36	25	75	70	107	mRNA	sc0002979:259572-260005	+	5e-30	AT5G65000	Nucleotide-sugar transporter family protein \\ Nucleotide-sugar transporter family protein; FUNCTIONS IN: nucleotide-sugar transmembrane transporter activity, sugar:hydrogen symporter activity; INVOLVED IN: carbohydrate transport, nucleotide-sugar transport; LOCATED IN: integral to membrane, Golgi membrane; EXPRESSED IN: 24 plant structures; EXPRESSED DURING: 15 growth stages; CONTAINS InterPro D…	5e-35	Os02g0573300	Similar to Nucleotide-sugar transporter/ sugar porter.
CSA011431	1.91922	0.000956917	0.0180512	up	34	21	25	6	9	10	mRNA	sc0002361:336435-337840	-	8e-85	IRX6	COBRA-like extracellular glycosyl-phosphatidyl inositol-anchored protein family \\ Encodes a member of the COBRA family, similar to phytochelatin synthetase. Involved in secondary cell wall biosynthesis. Mutants make smaller plants with reduced levels of cellulose and cell wall sugars. \\ IRREGULAR XYLEM 6 (IRX6); INVOLVED IN: secondary cell wall biogenesis; LOCATED IN: plasma membrane, anchored …	8e-84	Os03g0416200	BRITTLE CULM1.
CSA016498	-1.53046	0.000959044	0.0180719	down	28	10	21	50	62	90	mRNA	sc0001801:115689-118069	-	1e-102	GPT1	glucose 6-phosphate/phosphate translocator 1 \\ Encodes glucose6-Phosphate/phosphate transporter 1. Essential for pollen maturation and embryo sac development. \\ glucose 6-phosphate/phosphate translocator 1 (GPT1); FUNCTIONS IN: antiporter activity, glucose-6-phosphate transmembrane transporter activity; INVOLVED IN: vacuole organization, pollen maturation, embryo sac development, response to ne…	3e-101	Os08g0187800	Similar to Glucose-6-phosphate/phosphate-translocator precursor.
CSA000314	1.19138	0.000971106	0.0182683	up	59	56	62	37	30	25	mRNA	xpsc0053475:29145-29384	+	8e-30	XRN4	exoribonuclease 4 \\ Involved in the ethylene response. XRN4 does not appear to regulate ethylene signaling via an RNA-INDUCED SILENCING COMPLEX-based RNA silencing mechanism but acts by independent means. Endogenous suppressor of posttranscriptional gene silencing. \\ exoribonuclease 4 (XRN4); CONTAINS InterPro DOMAIN/s: 5&apos;-3&apos; exoribonuclease 2 (InterPro:IPR017151), Zinc finger, CCHC-t…	3e-26	Os03g0794800	Similar to XRN3.
CSA023883	1.48339	0.00098995	0.0185207	up	43	35	33	16	16	15	mRNA	sc0000125:808742-808933	-	2e-22	AT4G33080	AGC (cAMP-dependent, cGMP-dependent and protein kinase C) kinase family protein \\ AGC (cAMP-dependent, cGMP-dependent and protein kinase C) kinase family protein; FUNCTIONS IN: kinase activity; INVOLVED IN: protein amino acid phosphorylation; LOCATED IN: cellular_component unknown; EXPRESSED IN: 22 plant structures; EXPRESSED DURING: 13 growth stages; CONTAINS InterPro DOMAIN/s: Protein kinase, …	3e-23	Os01g0186700	Similar to Protein kinase GhCLK1 (Fragment).
CSA024780	1.03049	0.000989365	0.0185207	up	73	91	82	58	39	47	mRNA	sc0002433:170199-170577	-
CSA004474	-1.18343	0.000994063	0.0185849	down	72	80	33	202	112	189	mRNA	xpsc0053309:316636-321256	+	2e-137	KEA2	K+ efflux antiporter 2 \\ member of Putative potassium transporter family \\ K+ efflux antiporter 2 (KEA2); FUNCTIONS IN: potassium:hydrogen antiporter activity, potassium ion transmembrane transporter activity; INVOLVED IN: potassium ion transport, cation transport, metabolic process, transmembrane transport; LOCATED IN: chloroplast, membrane, chloroplast envelope; EXPRESSED IN: 24 plant structu…	2e-124	Os04g0682800	Similar to H0124B04.17 protein.
CSA005471	-1.13593	0.00100962	0.0187857	down	208	337	231	372	986	646	mRNA	sc0000027:1657620-1659498	-	7e-93	AT4G31290	ChaC-like family protein \\ ChaC-like family protein; CONTAINS InterPro DOMAIN/s: ChaC-like protein (InterPro:IPR006840); BEST Arabidopsis thaliana protein match is: ChaC-like family protein (TAIR:AT5G26220.1); Has 30201 Blast hits to 17322 proteins in 780 species: Archae - 12; Bacteria - 1396; Metazoa - 17338; Fungi - 3422; Plants - 5037; Viruses - 0; Other Eukaryotes - 2996 (source: NCBI BLink).	1e-71	Os02g0465900	ChaC-like protein family protein.
CSA012580	1.33185	0.00102788	0.018996	up	52	105	106	56	31	39	mRNA	sc0000442:362606-362893	-	3e-30	AT4G38840	SAUR-like auxin-responsive protein family \\ SAUR-like auxin-responsive protein family ; FUNCTIONS IN: molecular_function unknown; INVOLVED IN: response to auxin stimulus, response to cold; LOCATED IN: plasma membrane; EXPRESSED IN: 21 plant structures; EXPRESSED DURING: 13 growth stages; CONTAINS InterPro DOMAIN/s: Auxin responsive SAUR protein (InterPro:IPR003676); BEST Arabidopsis thaliana pro…	2e-17	LOC_Os08g02530.1	Similar to SAUR31 - auxin-responsive SAUR family member.
CSA013241	1.49397	0.0010336	0.0190757	up	74	102	38	38	30	22	mRNA	sc0001607:51438-51830	+	2e-53	YSL7	YELLOW STRIPE like 7 \\ Arabidopsis thaliana metal-nicotianamine transporter YSL4 \\ YELLOW STRIPE like 7 (YSL7); FUNCTIONS IN: oligopeptide transporter activity; INVOLVED IN: oligopeptide transport, transmembrane transport; LOCATED IN: plasma membrane; EXPRESSED IN: 10 plant structures; EXPRESSED DURING: 4 anthesis, C globular stage, petal differentiation and expansion stage; CONTAINS InterPro D…	4e-53	Os02g0633300	EspB-like protein.
CSA015553	1.59454	0.00103716	0.019104	up	34	60	84	20	31	19	mRNA	sc0001734:352460-353652	-
CSA026166	-1.06502	0.00103966	0.0191102	down	57	54	37	117	88	166	mRNA	sc0001962:231116-237611	+	1e-76	MGT4	magnesium transporter 4 \\ Transmembrane magnesium transporter. One of nine family members. \\ magnesium transporter 4 (MGT4); FUNCTIONS IN: magnesium ion transmembrane transporter activity, metal ion transmembrane transporter activity; INVOLVED IN: transmembrane transport, metal ion transport; LOCATED IN: plasma membrane, membrane; EXPRESSED IN: 31 plant structures; EXPRESSED DURING: 13 growth s…	2e-94	Os01g0908500	Mg2 transporter protein, CorA-like domain containing protein.
CSA008711	-1.10637	0.00104885	0.0192272	down	36	62	43	125	88	153	mRNA	sc0000521:403336-412208	-	6e-14	AT4G33100	CONTAINS InterPro DOMAIN/s: Mitochondrial distribution/morphology family 35/apoptosis (InterPro:IPR007918); Has 214 Blast hits to 214 proteins in 102 species: Archae - 0; Bacteria - 0; Metazoa - 110; Fungi - 69; Plants - 29; Viruses - 0; Other Eukaryotes - 6 (source: NCBI BLink).	9e-12	Os09g0361700	Mitochondrial distribution and morphology family 35/apoptosis domain containing protein.
CSA021673	1.18127	0.00105344	0.0192985	up	59	67	61	33	23	43	mRNA	sc0000111:948835-950502	+
CSA021944	2.0042	0.00112504	0.0203507	up	31	27	17	7	9	6	mRNA	sc0000004:1411076-1411867	+
CSA013911	-1.21776	0.00113708	0.0205547	down	95	111	225	347	252	622	mRNA	sc0000512:4578-5281	+	8e-28	LTP3	lipid transfer protein 3 \\ Predicted to encode a PR (pathogenesis-related) protein. Belongs to the lipid transfer protein (PR-14) family with the following members: At2g38540/LTP1, At2g38530/LTP2, At5g59320/LTP3, At5g59310/LTP4, At3g51600/LTP5, At3g08770/LTP6, At2g15050/LTP7, At2g18370/LTP8, At2g15325/LTP9, At5g01870/LTP10, At4g33355/LTP11, At3g51590/LTP12, At5g44265/LTP13, At5g62065/LTP14, At4g…	1e-26	LOC_Os11g02369.1	Similar to Non-specific lipid-transfer protein 2.
CSA015952	-1.57573	0.00114177	0.0206062	down	9	13	19	58	45	43	mRNA	sc0000129:233319-235460	-	7e-12	MRP11	multidrug resistance-associated protein 11 \\ member of MRP subfamily \\ multidrug resistance-associated protein 11 (MRP11); FUNCTIONS IN: ATPase activity, coupled to transmembrane movement of substances; INVOLVED IN: transport, transmembrane transport; LOCATED IN: plasma membrane; EXPRESSED IN: 24 plant structures; EXPRESSED DURING: 12 growth stages; CONTAINS InterPro DOMAIN/s: ATPase, AAA+ type…
CSA030205	-1.18231	0.00114219	0.0206062	down	41	31	39	67	96	137	mRNA	sc0002586:77572-79476	+				2e-54	Os10g0141900	Queuine/other tRNA-ribosyltransferase family protein.
CSA018451	1.00816	0.00118589	0.0211985	up	141	133	81	85	64	60	mRNA	sc0000267:384424-386880	-	5e-89	AT5G66150	Glycosyl hydrolase family 38 protein \\ Glycosyl hydrolase family 38 protein; FUNCTIONS IN: in 6 functions; INVOLVED IN: mannose metabolic process, carbohydrate metabolic process; LOCATED IN: endomembrane system; EXPRESSED IN: petal, leaf whorl, sperm cell, flower; EXPRESSED DURING: 4 anthesis, petal differentiation and expansion stage; CONTAINS InterPro DOMAIN/s: Glycoside hydrolase-type carbohy…	2e-77	Os11g0525600	Similar to Alpha-mannosidase.
CSA029525	-1.63825	0.00121004	0.0215595	down	27	41	12	153	82	61	mRNA	xfsc0000128:318772-321459	+	0	RPM1	NB-ARC domain-containing disease resistance protein \\ Contains an N-terminal tripartite nucleotide binding site and a C-terminal tandem array of leucine-rich repeats. Confers resistance to Pseudomonas syringae strains that carry the avirulence genes avrB and avrRpm1. \\ RESISTANCE TO P. SYRINGAE PV MACULICOLA 1 (RPM1); FUNCTIONS IN: protein binding, nucleotide binding; INVOLVED IN: defense respo…	1e-148	Os09g0267800	Hypothetical conserved gene.
CSA020523	1.13114	0.00121107	0.0215609	up	75	71	87	46	26	56	mRNA	sc0001326:31085-33441	+
CSA009729	1.8613	0.00123376	0.0218396	up	29	20	36	8	7	13	mRNA	sc0003583:108004-108544	+	2e-13	AT1G53710	Calcineurin-like metallo-phosphoesterase superfamily protein \\ Calcineurin-like metallo-phosphoesterase superfamily protein; FUNCTIONS IN: hydrolase activity, protein serine/threonine phosphatase activity; INVOLVED IN: biological_process unknown; LOCATED IN: endomembrane system; EXPRESSED IN: 21 plant structures; EXPRESSED DURING: 13 growth stages; CONTAINS InterPro DOMAIN/s: Metallophosphoester…
CSA016885	2.7816	0.0012378	0.0218829	up	144	14	11	11	10	7	mRNA	sc0000810:568846-570663	-	4e-39	AT5G41980	CONTAINS InterPro DOMAIN/s: Putative harbinger transposase-derived nuclease (InterPro:IPR006912); BEST Arabidopsis thaliana protein match is: unknown protein (TAIR:AT1G43722.1); Has 1807 Blast hits to 1807 proteins in 277 species: Archae - 0; Bacteria - 0; Metazoa - 736; Fungi - 347; Plants - 385; Viruses - 0; Other Eukaryotes - 339 (source: NCBI BLink).	8e-82	LOC_Os01g33990.1	Hypothetical conserved gene.
CSA005196	1.15997	0.001239	0.0218829	up	117	82	123	76	59	35	mRNA	xpsc0053279:205621-210328	+	6e-69	AT3G05950	RmlC-like cupins superfamily protein \\ RmlC-like cupins superfamily protein; FUNCTIONS IN: manganese ion binding, nutrient reservoir activity; INVOLVED IN: biological_process unknown; LOCATED IN: endomembrane system, apoplast; EXPRESSED IN: sperm cell, male gametophyte, root, flower, pollen tube; EXPRESSED DURING: L mature pollen stage, M germinated pollen stage, 4 anthesis; CONTAINS InterPro DO…	1e-70	Os02g0491600	Similar to Oxalate oxidase-like protein or germin-like protein (Germin-like 8) (Germin-like 12).
CSA020849	1.2224	0.00124608	0.0219723	up	54	59	47	32	20	30	mRNA	sc0000029:1825505-1828116	-	2e-26	ACBP4	acyl-CoA binding protein 4 \\ Acyl-CoA binding protein with high affinity for oleoyl-CoA. Expressed in all plant organs. Involved in fatty acid transport. \\ acyl-CoA binding protein 4 (ACBP4); FUNCTIONS IN: acyl-CoA binding; INVOLVED IN: lipid transport; LOCATED IN: cytosol, nucleus; EXPRESSED IN: 27 plant structures; EXPRESSED DURING: 15 growth stages; CONTAINS InterPro DOMAIN/s: Galactose oxid…	4e-21	Os03g0835600	Galactose oxidase/kelch, beta-propeller domain containing protein.
CSA000307	-1.2359	0.00125246	0.0220407	down	107	218	62	297	396	392	mRNA	sc0001058:199204-202284	-	0	PLL4	poltergeist like 4 \\ Encodes a protein phosphatase 2C like gene, similar to POL. Involved in leaf development. Knockout mutants have abnormally shaped leaves. \\ poltergeist like 4 (PLL4); FUNCTIONS IN: protein serine/threonine phosphatase activity, catalytic activity; INVOLVED IN: N-terminal protein myristoylation, leaf development; LOCATED IN: plasma membrane; EXPRESSED IN: 22 plant structures…	1e-161	Os03g0821300	Similar to TA11 protein (Fragment).
CSA006510	-1.88174	0.00125089	0.0220407	down	10	37	8	116	56	73	mRNA	sc0004838:68006-69500	+	5e-53	PR4	pathogenesis-related 4 \\ Encodes a protein similar to the antifungal chitin-binding protein hevein from rubber tree latex. mRNA levels increase in response to ethylene and turnip crinkle virus infection. \\ pathogenesis-related 4 (PR4); FUNCTIONS IN: chitin binding; INVOLVED IN: in 6 processes; LOCATED IN: endomembrane system; EXPRESSED IN: 20 plant structures; EXPRESSED DURING: 10 growth stages…	2e-52	Os11g0592000	Similar to Barwin.
CSA000469	-1.83873	0.00127969	0.0223769	down	12	6	8	25	38	47	mRNA	xfsc0000085:71948-74833	-	6e-84	SPX3	SPX domain gene 3 \\ SPX domain gene 3 (SPX3); CONTAINS InterPro DOMAIN/s: SPX, N-terminal (InterPro:IPR004331); BEST Arabidopsis thaliana protein match is: SPX domain gene 1 (TAIR:AT5G20150.1); Has 942 Blast hits to 942 proteins in 190 species: Archae - 0; Bacteria - 0; Metazoa - 232; Fungi - 375; Plants - 276; Viruses - 0; Other Eukaryotes - 59 (source: NCBI BLink).	9e-75	Os03g0406100	Similar to ids4-like protein.
CSA036037	-5.05424	0.00127945	0.0223769	down	0	1	0	4	12	27	mRNA	sc0002089:73051-78272	-	7e-37	AT4G28000	P-loop containing nucleoside triphosphate hydrolases superfamily protein \\ P-loop containing nucleoside triphosphate hydrolases superfamily protein; FUNCTIONS IN: nucleoside-triphosphatase activity, ATPase activity, nucleotide binding, ATP binding; LOCATED IN: endomembrane system; EXPRESSED IN: 7 plant structures; EXPRESSED DURING: L mature pollen stage, M germinated pollen stage, 4 anthesis, pe…	6e-35	Os01g0226400	ATPase, AAA-type, core domain containing protein.
CSA023021	1.55227	0.0012885	0.0225022	up	41	55	29	22	12	17	mRNA	sc0001955:71670-73622	-
CSA010770	-3.47772	0.001319	0.0228591	down	0	5	4	3	43	76	mRNA	sc0000022:1072591-1075105	-				3e-12	Os12g0207200	Myb/SANT-like domain domain containing protein.
CSA036761	1.99787	0.00133551	0.0230594	up	17	26	27	8	6	7	mRNA	sc0000587:238156-239411	+
CSA022768	-1.33579	0.00134214	0.0231428	down	24	16	16	47	59	61	mRNA	sc0000182:794323-795326	+	9e-88	PMT5	polyol/monosaccharide transporter 5 \\ This gene encodes a plasma membrane-localized polyol/cyclitol/monosaccharide-H+-symporter. The symporter is able to catalyze the energy-dependent membrane passage of a wide range of linear polyols (three to six carbon backbone), of cyclic polyols (<i>myo</i>-inositol), and of numerous monosaccharides, including pyranose ring-forming and furanose ring-forming…	6e-87	Os07g0582400	Similar to Proton myo-inositol cotransporter.
CSA005101	-4.17287	0.00135896	0.0233591	down	10	0	28	327	221	274	mRNA	sc0000589:50479-53265	+	1e-125	RPM1	NB-ARC domain-containing disease resistance protein \\ Contains an N-terminal tripartite nucleotide binding site and a C-terminal tandem array of leucine-rich repeats. Confers resistance to Pseudomonas syringae strains that carry the avirulence genes avrB and avrRpm1. \\ RESISTANCE TO P. SYRINGAE PV MACULICOLA 1 (RPM1); FUNCTIONS IN: protein binding, nucleotide binding; INVOLVED IN: defense respo…	2e-146	Os08g0424700	NB-ARC domain containing protein.
CSA034914	-1.16302	0.00137443	0.02361	down	36	23	50	102	77	113	mRNA	sc0003524:106-1368	-	3e-68	ABA2	NAD(P)-binding Rossmann-fold superfamily protein \\ Encodes a cytosolic short-chain dehydrogenase/reductase involved in the conversion of xanthoxin to ABA-aldehyde during ABA biosynthesis. Mutants are insensitive to sucrose and glucose. \\ ABA DEFICIENT 2 (ABA2); CONTAINS InterPro DOMAIN/s: NAD(P)-binding domain (InterPro:IPR016040), Glucose/ribitol dehydrogenase (InterPro:IPR002347), Short-chain…	3e-71	Os04g0179200	Similar to Stem secoisolariciresinol dehydrogenase (Fragment).
CSA026790	-2.32416	0.00138296	0.0237118	down	5	5	4	13	33	37	mRNA	sc0006032:3200-7424	-	4e-52	AT1G48120	hydrolases;protein serine/threonine phosphatases \\ hydrolases;protein serine/threonine phosphatases; FUNCTIONS IN: hydrolase activity, protein serine/threonine phosphatase activity; INVOLVED IN: biological_process unknown; LOCATED IN: cellular_component unknown; EXPRESSED IN: 21 plant structures; EXPRESSED DURING: 12 growth stages; CONTAINS InterPro DOMAIN/s: Metallophosphoesterase (InterPro:IPR…	5e-24	loc_os06g49540
CSA012947	2.28544	0.00138625	0.0237533	up	18	25	22	2	5	9	mRNA	sc0000716:303609-304638	+	6e-13	ArthMp070	DNA/RNA polymerases superfamily protein \\ hypothetical protein \\ DNA/RNA polymerases superfamily protein; CONTAINS InterPro DOMAIN/s: Reverse transcriptase, RNA-dependent DNA polymerase (InterPro:IPR013103); BEST Arabidopsis thaliana protein match is: cysteine-rich RLK (RECEPTOR-like protein kinase) 8 (TAIR:AT4G23160.1).	2e-22	loc_os03g61660
CSA026864	-2.38217	0.00141339	0.0240373	down	3	5	3	27	15	27	mRNA	sc0003067:219292-220049	-	1e-11	MKK6	MAP kinase kinase 6 \\ Encodes a member of the MAP Kinase Kinase family of proteins. It can phosphorylate MPK12 in vitro and it can be dephosphorylated by MKP2 in vitro. \\ MAP kinase kinase 6 (MKK6); FUNCTIONS IN: MAP kinase kinase activity, kinase activity; INVOLVED IN: protein amino acid phosphorylation; EXPRESSED IN: 18 plant structures; EXPRESSED DURING: 12 growth stages; CONTAINS InterPro D…
CSA021011	-2.20562	0.00143012	0.0242765	down	4	5	4	24	26	21	mRNA	sc0003212:129094-130045	+	5e-26	ENDO 2	endonuclease 2 \\ Encodes a putative endonuclease but no demonstrable endonuclease activity, either towards single stranded DNA or mismatches, has been seen in vitro. \\ endonuclease 2 (ENDO 2); FUNCTIONS IN: endonuclease activity, nucleic acid binding; INVOLVED IN: DNA catabolic process; LOCATED IN: endomembrane system; EXPRESSED IN: 23 plant structures; EXPRESSED DURING: 14 growth stages; CONTA…	3e-27	Os01g0128100	Similar to Bifunctional nuclease (Fragment).
CSA031723	1.01415	0.00150205	0.025293	up	84	115	116	51	75	59	mRNA	sc0003448:81669-85574	-	3e-62	NUDX15	nudix hydrolase homolog 15 \\ nudix hydrolase homolog 15 (NUDX15); CONTAINS InterPro DOMAIN/s: NUDIX hydrolase domain-like (InterPro:IPR015797), NUDIX hydrolase domain (InterPro:IPR000086), NUDIX hydrolase, AtNUDT22 (InterPro:IPR017397); BEST Arabidopsis thaliana protein match is: nudix hydrolase homolog 22 (TAIR:AT2G33980.1); Has 3635 Blast hits to 3634 proteins in 1300 species: Archae - 59; Bac…	3e-61	Os08g0376200	Similar to Peroxisomal coenzyme A diphosphatase NUDT7.
CSA029502	-1.40267	0.00152787	0.0256329	down	24	16	11	56	53	50	mRNA	sc0000309:535443-538276	-	6e-23	AT2G38450	CONTAINS InterPro DOMAIN/s: Sel1-like (InterPro:IPR006597); BEST Arabidopsis thaliana protein match is: unknown protein (TAIR:AT5G05360.1); Has 88 Blast hits to 88 proteins in 25 species: Archae - 0; Bacteria - 16; Metazoa - 0; Fungi - 0; Plants - 70; Viruses - 0; Other Eukaryotes - 2 (source: NCBI BLink).	1e-20	Os05g0342900	Tetratricopeptide-like helical domain containing protein.
CSA025382	-1.03055	0.00153342	0.0256788	down	118	72	58	177	144	283	mRNA	sc0000998:79700-95259	-	2e-112	AT5G52450	MATE efflux family protein \\ MATE efflux family protein; FUNCTIONS IN: antiporter activity, drug transmembrane transporter activity, transporter activity; INVOLVED IN: response to nematode; LOCATED IN: plasma membrane, membrane; EXPRESSED IN: 24 plant structures; EXPRESSED DURING: 15 growth stages; CONTAINS InterPro DOMAIN/s: MATE family transporter related protein (InterPro:IPR015521), Multi an…	8e-121	Os06g0494400	Multi antimicrobial extrusion protein MatE family protein.
CSA029422	-1.20842	0.0015386	0.0257497	down	33	31	45	142	85	73	mRNA	sc0004817:66692-67297	+	5e-32	UBP12	ubiquitin-specific protease 12 \\ Encodes a ubiquitin-specific protease. \\ ubiquitin-specific protease 12 (UBP12); FUNCTIONS IN: ubiquitin-specific protease activity, ubiquitin thiolesterase activity; INVOLVED IN: ubiquitin-dependent protein catabolic process; LOCATED IN: cellular_component unknown; EXPRESSED IN: 25 plant structures; EXPRESSED DURING: 14 growth stages; CONTAINS InterPro DOMAIN/s…	1e-31	Os12g0489100	Similar to Ubiquitin-specific protease 12.
CSA025610	-3.11495	0.00155874	0.0260387	down	7	7	0	60	5	83	mRNA	sc0000327:838770-839258	-	2e-49	PRB1	basic pathogenesis-related protein 1 \\ pathogenesis related protein, encodes a basic PR1-like protein. Expresses in flowers, roots, and not in leaves and responses to ethylene and methyl jasmonate. Salicylic acid represses gene expression. \\ basic pathogenesis-related protein 1 (PRB1); FUNCTIONS IN: molecular_function unknown; INVOLVED IN: response to ethylene stimulus, response to jasmonic aci…	1e-42	Os01g0382400	Similar to Pathogenesis-related protein PRB1-2 precursor.
CSA005128	1.31284	0.00156066	0.026039	up	44	96	64	34	26	39	mRNA	sc0001288:427339-427863	+
CSA003728	1.65822	0.00160717	0.0266845	up	32	50	24	11	14	15	mRNA	sc0004843:48603-49262	-
CSA026158	-2.10979	0.00162146	0.0268487	down	6	2	11	27	29	42	mRNA	sc0000178:23756-24990	-	5e-73	ELI3-2	elicitor-activated gene 3-2 \\ Encodes an aromatic alcohol:NADP+ oxidoreductase whose mRNA levels are increased in response to treatment with a variety of phytopathogenic bacteria. Though similar to mannitol dehydrogenases, this enzyme does not have mannitol dehydrogenase activity. \\ elicitor-activated gene 3-2 (ELI3-2); CONTAINS InterPro DOMAIN/s: GroES-like (InterPro:IPR011032), Alcohol dehydr…	2e-66	Os10g0430200	Similar to Sinapyl alcohol dehydrogenase.
CSA004259	1.05009	0.00165066	0.0272155	up	948	965	976	877	513	261	mRNA	sc0001229:553299-553913	-	5e-78	AT5G11420	Protein of unknown function, DUF642 \\ FUNCTIONS IN: molecular_function unknown; INVOLVED IN: biological_process unknown; LOCATED IN: cell wall, plant-type cell wall; EXPRESSED IN: 23 plant structures; EXPRESSED DURING: 13 growth stages; CONTAINS InterPro DOMAIN/s: Protein of unknown function DUF642 (InterPro:IPR006946), Galactose-binding domain-like (InterPro:IPR008979); BEST Arabidopsis thalian…	2e-66	Os01g0611000	Protein of unknown function DUF642 domain containing protein.
CSA015028	-2.84331	0.00165922	0.0273325	down	7	2	0	16	30	29	mRNA	sc0005478:44857-46579	-	3e-47	AT4G14103	F-box/RNI-like superfamily protein \\ F-box/RNI-like superfamily protein; CONTAINS InterPro DOMAIN/s: F-box domain, cyclin-like (InterPro:IPR001810), F-box domain, Skp2-like (InterPro:IPR022364), Leucine-rich repeat 2 (InterPro:IPR013101); BEST Arabidopsis thaliana protein match is: F-box/RNI-like superfamily protein (TAIR:AT4G14096.1); Has 30201 Blast hits to 17322 proteins in 780 species: Archa…	9e-17	Os04g0208600	Cyclin-like F-box domain containing protein.
CSA029798	1.26023	0.00170034	0.0278419	up	50	64	46	25	32	22	mRNA	sc0000002:1172234-1177698	-	2e-92	CRK8	cysteine-rich RLK (RECEPTOR-like protein kinase) 8 \\ Encodes a cysteine-rich receptor-like protein kinase. \\ cysteine-rich RLK (RECEPTOR-like protein kinase) 8 (CRK8); FUNCTIONS IN: kinase activity; INVOLVED IN: protein amino acid phosphorylation; CONTAINS InterPro DOMAIN/s: Protein kinase, ATP binding site (InterPro:IPR017441), Reverse transcriptase, RNA-dependent DNA polymerase (InterPro:IPR0…	3e-158	LOC_Os12g05520	Retrotransposon protein, putative, unclassified
CSA003008	-1.80034	0.00175609	0.0285323	down	5	11	18	34	42	67	mRNA	sc0001459:54112-55437	+	4e-15	TPS14	terpene synthase 14 \\ terpene synthase 14 (TPS14); CONTAINS InterPro DOMAIN/s: Terpene synthase, metal-binding domain (InterPro:IPR005630), Terpenoid synthase (InterPro:IPR008949), Terpenoid cylases/protein prenyltransferase alpha-alpha toroid (InterPro:IPR008930), Terpene synthase-like (InterPro:IPR001906); BEST Arabidopsis thaliana protein match is: terpene synthase 02 (TAIR:AT4G16730.1); Has …	6e-14	Os08g0139700	Similar to terpene synthase 6.
CSA014920	2.40405	0.00178034	0.0288075	up	41	18	26	14	3	2	mRNA	sc0002574:246358-252525	+	6e-75	AT3G05950	RmlC-like cupins superfamily protein \\ RmlC-like cupins superfamily protein; FUNCTIONS IN: manganese ion binding, nutrient reservoir activity; INVOLVED IN: biological_process unknown; LOCATED IN: endomembrane system, apoplast; EXPRESSED IN: sperm cell, male gametophyte, root, flower, pollen tube; EXPRESSED DURING: L mature pollen stage, M germinated pollen stage, 4 anthesis; CONTAINS InterPro DO…	8e-80	Os02g0491600	Similar to Oxalate oxidase-like protein or germin-like protein (Germin-like 8) (Germin-like 12).
CSA012698	1.58832	0.0018195	0.0293703	up	47	37	34	10	11	26	mRNA	sc0002551:303290-304063	+	1e-13	AT2G41790	Insulinase (Peptidase family M16) family protein \\ Insulinase (Peptidase family M16) family protein; FUNCTIONS IN: metalloendopeptidase activity, zinc ion binding, catalytic activity, metal ion binding; INVOLVED IN: proteolysis; LOCATED IN: cellular_component unknown; EXPRESSED IN: 23 plant structures; EXPRESSED DURING: 13 growth stages; CONTAINS InterPro DOMAIN/s: Peptidase M16, zinc-binding si…	1e-14	Os07g0570300	Peptidase M16, core domain containing protein.
CSA014394	1.13533	0.00182683	0.0294364	up	180	105	287	115	72	126	mRNA	sc0000154:397635-398069	-	2e-36	AT2G45180	Bifunctional inhibitor/lipid-transfer protein/seed storage 2S albumin superfamily protein \\ Bifunctional inhibitor/lipid-transfer protein/seed storage 2S albumin superfamily protein; FUNCTIONS IN: lipid binding; INVOLVED IN: lipid transport; LOCATED IN: chloroplast thylakoid membrane; EXPRESSED IN: 22 plant structures; EXPRESSED DURING: 13 growth stages; CONTAINS InterPro DOMAIN/s: Bifunctional …	1e-29	Os03g0103300	Similar to QLTG-3-1 protein.
CSA031500	-1.08192	0.00184715	0.0297112	down	26	34	45	93	88	84	mRNA	sc0003317:146288-146971	-	2e-99	LIP2	lipoyltransferase 2 \\ Lipoyltransferase, located in mitochondria but not found in chloroplasts \\ lipoyltransferase 2 (LIP2); CONTAINS InterPro DOMAIN/s: Octanoyltransferase (InterPro:IPR000544), Octanoyltransferase, conserved site (InterPro:IPR020605), Biotin/lipoate A/B protein ligase (InterPro:IPR004143); BEST Arabidopsis thaliana protein match is: Biotin/lipoate A/B protein ligase family (TA…	8e-86	Os03g0321800	Similar to WRKY transcription factor 55.
CSA009456	1.72497	0.00185022	0.0297429	up	39	35	21	16	10	8	mRNA	sc0003415:64162-65954	-
CSA025391	1.14402	0.00190115	0.0303473	up	85	90	65	62	27	41	mRNA	sc0000998:410974-414799	-
CSA015128	-1.04738	0.00190392	0.0303737	down	119	78	101	383	160	191	mRNA	sc0000121:5937-11507	+	1e-117	AT4G02340	alpha/beta-Hydrolases superfamily protein \\ alpha/beta-Hydrolases superfamily protein; FUNCTIONS IN: epoxide hydrolase activity, catalytic activity; LOCATED IN: peroxisome; EXPRESSED IN: 22 plant structures; EXPRESSED DURING: 13 growth stages; CONTAINS InterPro DOMAIN/s: Epoxide hydrolase-like (InterPro:IPR000639), Alpha/beta hydrolase fold-1 (InterPro:IPR000073); BEST Arabidopsis thaliana prote…	1e-109	Os05g0273800	Similar to Soluble epoxide hydrolase.
CSA015567	1.16734	0.00190878	0.0304157	up	70	50	50	25	26	39	mRNA	sc0004087:30969-32365	+	2e-18	AT5G62640	proline-rich family protein \\ nuclear targeted protein involved in flowering time regulation that affects flowering time independent of FLC \\ EARLY FLOWERING 5 (ELF5); CONTAINS InterPro DOMAIN/s: WW domain binding protein 11 (InterPro:IPR019007); Has 56728 Blast hits to 34222 proteins in 1257 species: Archae - 64; Bacteria - 6447; Metazoa - 26252; Fungi - 8436; Plants - 7613; Viruses - 1668; Ot…
CSA011432	2.27094	0.0019423	0.0307474	up	17	22	17	5	2	7	mRNA	sc0002361:337908-339336	-	8e-94	IRX6	COBRA-like extracellular glycosyl-phosphatidyl inositol-anchored protein family \\ Encodes a member of the COBRA family, similar to phytochelatin synthetase. Involved in secondary cell wall biosynthesis. Mutants make smaller plants with reduced levels of cellulose and cell wall sugars. \\ IRREGULAR XYLEM 6 (IRX6); INVOLVED IN: secondary cell wall biogenesis; LOCATED IN: plasma membrane, anchored …	5e-88	Os03g0416200	BRITTLE CULM1.
CSA008624	2.48988	0.00194257	0.0307474	up	12	21	27	7	1	5	mRNA	sc0001860:331828-337013	+	5e-98	ALMT9	aluminum-activated malate transporter 9 \\ Belongs to the aluminum-activated malate transporter family. Encodes a vacuolar malate channel. Expressed in all parts of plants. Almost exclusively expressed in mesophyll cells of leaves. \\ aluminum-activated malate transporter 9 (ALMT9); CONTAINS InterPro DOMAIN/s: Malate transporter, aliminium toerance (InterPro:IPR020966); BEST Arabidopsis thaliana …	0	Os01g0221600	Malate transporter, aliminium toerance domain containing protein.
CSA011481	1.14247	0.00195216	0.0308191	up	59	63	61	45	25	29	mRNA	sc0000013:426947-428115	+
CSA010013	1.33837	0.00197085	0.0310424	up	64	57	56	30	37	15	mRNA	sc0000010:1053147-1055652	+	2e-33	GC5	golgin candidate 5 \\ This gene is predicted to encode a protein that functions as a Golgi apparatus structural component known as a golgin in mammals and yeast. A fluorescently-tagged version of GC5 co-localizes with Golgi markers, and this localization appears to be replicated using the C-terminal (139 aa) portion of the protein. The C-terminal portion of the protein can also specifically inter…	7e-29	Os05g0559900	tRNA-binding arm domain containing protein.
CSA017384	-3.29862	0.00200741	0.031509	down	18	12	24	32	459	112	mRNA	sc0000874:502586-506775	+	1e-108	ATSDI1	Tetratricopeptide repeat (TPR)-like superfamily protein \\ homologous to the wheat sulphate deficiency-induced gene sdi1. Expression in root and leaf is induced by sulfur starvation. Knockout mutants retained higher root and leaf sulfate concentrations, indicating a role in regulation of stored sulfate pools. \\ SULPHUR DEFICIENCY-INDUCED 1 (ATSDI1); FUNCTIONS IN: binding; INVOLVED IN: cellular r…	3e-109	Os05g0506000	Similar to MS5-like protein (Fragment).
CSA027374	-4.81153	0.00206013	0.0320236	down	0	1	0	7	20	8	mRNA	xpsc0053523:193083-193973	-	4e-27	AT3G16760	Tetratricopeptide repeat (TPR)-like superfamily protein \\ Tetratricopeptide repeat (TPR)-like superfamily protein; FUNCTIONS IN: binding; LOCATED IN: plasma membrane; EXPRESSED IN: 23 plant structures; EXPRESSED DURING: 13 growth stages; CONTAINS InterPro DOMAIN/s: Tetratricopeptide TPR-1 (InterPro:IPR001440), Tetratricopeptide-like helical (InterPro:IPR011990), Tetratricopeptide repeat-containi…	5e-26	Os03g0340700	Tetratricopeptide-like helical domain containing protein.
CSA002016	-1.13047	0.00206451	0.0320663	down	41	31	45	70	92	144	mRNA	sc0002374:42956-44161	+	3e-129	AT4G16563	Eukaryotic aspartyl protease family protein \\ Eukaryotic aspartyl protease family protein; FUNCTIONS IN: aspartic-type endopeptidase activity; INVOLVED IN: proteolysis; LOCATED IN: plant-type cell wall; EXPRESSED IN: 19 plant structures; EXPRESSED DURING: 11 growth stages; CONTAINS InterPro DOMAIN/s: Peptidase aspartic (InterPro:IPR021109), Peptidase aspartic, catalytic (InterPro:IPR009007), Pep…	7e-113	Os04g0535200	Peptidase A1 domain containing protein.
CSA007328	-2.20304	0.00217564	0.0334194	down	12	5	1	38	30	29	mRNA	sc0000624:593221-593753	-	8e-36	ISPF	isoprenoid F \\ Encodes a protein with 2C-methyl-D-erythritol 2,4-cyclodiphosphate synthase activity. The protein's activity was confirmed by heterologous expression of phenotypic complementation of the E. coli ispF mutant. Plants defective in this gene display an albino lethal phenotype.Homolog of E. coli IspF \\ isoprenoid F (ISPF); FUNCTIONS IN: 2-C-methyl-D-erythritol 2,4-cyclodiphosphate syn…	1e-34	Os02g0680600	Similar to 2-C-methyl-D-erythritol 2,4-cyclodiphosphate synthase, chloroplast precursor (EC 4.6.1.12) (MECPS) (MECDP-synthase).
CSA005989	-3.00711	0.00221062	0.0338424	down	2	1	15	19	127	20	mRNA	xpsc0053875:24529-26056	+
CSA006430	1.63378	0.00221053	0.0338424	up	36	67	27	11	18	21	mRNA	sc0000495:269838-272539	+	3e-134	MIOX2	myo-inositol oxygenase 2 \\ Encodes a myo-inositol oxygenase family gene. \\ myo-inositol oxygenase 2 (MIOX2); FUNCTIONS IN: inositol oxygenase activity; INVOLVED IN: syncytium formation; LOCATED IN: cytoplasm; EXPRESSED IN: 24 plant structures; EXPRESSED DURING: 14 growth stages; CONTAINS InterPro DOMAIN/s: Protein of unknown function DUF706 (InterPro:IPR007828); BEST Arabidopsis thaliana protei…	2e-115	Os06g0561000	Similar to Myo-inositol oxygenase.
CSA028040	-1.73485	0.0022519	0.0342822	down	8	10	7	37	22	41	mRNA	xfsc0001167:49538-57409	+	0	DL1E	DYNAMIN-like 1E \\ At3g60190 encodes Arabidopsis dynamin-related protein 1E, DRP1E, also known as EDR3, ADL4 and ADL1E, which is 624 amino acid residues long, has a predicted mass of 69.8 kDa and a pI of 7.5. Dynamin-related protein 1E belongs to a plant-specific subclass of dynamin-related proteins (DRP1), consisting of five members in Arabidopsis (A, B, C, D, E). This class is characterized by …	0	Os10g0567800	Similar to Dynamin-related protein 1E (Dynamin-like protein E) (Dynamin-like protein 4) (Dynamin-like protein DLP2).
CSA019839	-1.02442	0.00228863	0.0348025	down	49	44	33	114	68	125	mRNA	xpsc0053433:177117-179111	+	5e-37	AT2G27830	unknown protein; BEST Arabidopsis thaliana protein match is: unknown protein (TAIR:AT4G22758.1); Has 131 Blast hits to 131 proteins in 17 species: Archae - 0; Bacteria - 0; Metazoa - 0; Fungi - 0; Plants - 131; Viruses - 0; Other Eukaryotes - 0 (source: NCBI BLink).	7e-21	Os02g0527200	Similar to OSIGBa0142C11.2 protein.
CSA009306	1.58708	0.00231516	0.0351556	up	90	86	46	11	46	29	mRNA	sc0001164:540215-540688	-	2e-73	SAM-2	S-adenosylmethionine synthetase 2 \\ S-adenosylmethionine synthetase 2 (SAM-2); FUNCTIONS IN: copper ion binding, methionine adenosyltransferase activity; INVOLVED IN: one-carbon metabolic process, S-adenosylmethionine biosynthetic process; LOCATED IN: nucleolus, cell wall; EXPRESSED IN: 27 plant structures; EXPRESSED DURING: 17 growth stages; CONTAINS InterPro DOMAIN/s: S-adenosylmethionine synt…	3e-73	Os05g0135700	S-adenosylmethionine synthetase 1 (EC 2.5.1.6) (Methionine adenosyltransferase 1) (AdoMet synthetase 1).
CSA002660	-1.13655	0.00233881	0.035307	down	104	48	72	212	102	277	mRNA	sc0002708:196519-198280	+	1e-46	CDC2	cell division control 2 \\ A-type cyclin-dependent kinase. Together with its specific inhibitor, the Kip-related protein, KRP2 they regulate the mitosis-to-endocycle transition during leaf development. Dominant negative mutations abolish cell division. Loss of function phenotype has reduced fertility with failure to transmit via pollen. Pollen development is arrested at the second mitotic divisio…	5e-49	Os03g0118400	Similar to Cyclin-dependent kinase A-1.
CSA000816	1.19655	0.0023757	0.0356498	up	55	56	47	37	23	22	mRNA	sc0001276:368666-369615	-	6e-25	AT1G66940	protein kinase-related \\ protein kinase-related; FUNCTIONS IN: molecular_function unknown; INVOLVED IN: biological_process unknown; LOCATED IN: endomembrane system; EXPRESSED IN: 22 plant structures; EXPRESSED DURING: 13 growth stages; BEST Arabidopsis thaliana protein match is: Protein kinase superfamily protein (TAIR:AT1G67000.1); Has 305 Blast hits to 263 proteins in 13 species: Archae - 0; B…	4e-12	Os05g0550700	Protein kinase, catalytic domain domain containing protein.
CSA020923	1.14765	0.00238734	0.0357215	up	60	43	60	31	31	25	mRNA	sc0000908:184292-189290	+	0	AT1G29200	O-fucosyltransferase family protein \\ O-fucosyltransferase family protein; CONTAINS InterPro DOMAIN/s: GDP-fucose protein O-fucosyltransferase (InterPro:IPR019378); BEST Arabidopsis thaliana protein match is: O-fucosyltransferase family protein (TAIR:AT1G62330.1); Has 819 Blast hits to 814 proteins in 28 species: Archae - 0; Bacteria - 0; Metazoa - 0; Fungi - 0; Plants - 819; Viruses - 0; Other …	1e-175	Os06g0545900	Protein of unknown function DUF246, plant family protein.
CSA015353	2.53819	0.00240884	0.0359692	up	12	24	13	2	5	3	mRNA	sc0001430:32284-33178	-	3e-71	ATCG00170.1	DNA-directed RNA polymerase family protein \\ RNA polymerase beta' subunit-2 \\ RPOC2; FUNCTIONS IN: DNA-directed RNA polymerase activity; INVOLVED IN: RNA elongation; LOCATED IN: chloroplast, nucleoid; EXPRESSED IN: 24 plant structures; EXPRESSED DURING: 13 growth stages; CONTAINS InterPro DOMAIN/s: RNA polymerase Rpb1, domain 3 (InterPro:IPR007066), RNA polymerase Rpb1, domain 5 (InterPro:IPR00…	1e-25	loc_os04g16830
CSA013251	-3.71785	0.00241773	0.0360767	down	0	3	0	16	10	22	mRNA	sc0006303:6166-9220	-
CSA013293	-2.278	0.00241868	0.0360767	down	5	2	4	23	21	19	mRNA	sc0001571:108573-117208	-	2e-80	AT1G56120	Leucine-rich repeat transmembrane protein kinase \\ Leucine-rich repeat transmembrane protein kinase; FUNCTIONS IN: kinase activity; INVOLVED IN: protein amino acid phosphorylation; CONTAINS InterPro DOMAIN/s: Protein kinase, ATP binding site (InterPro:IPR017441), Serine/threonine-protein kinase domain (InterPro:IPR002290), Leucine-rich repeat (InterPro:IPR001611), Serine-threonine/tyrosine-prote…	2e-78	Os08g0203100	Hypothetical conserved gene.
CSA003988	1.52324	0.00243558	0.0362694	up	198	94	47	51	58	27	mRNA	sc0000289:709889-718125	+	0	MRP14	multidrug resistance-associated protein 14 \\ member of MRP subfamily \\ multidrug resistance-associated protein 14 (MRP14); FUNCTIONS IN: ATPase activity, coupled to transmembrane movement of substances; INVOLVED IN: transport, transmembrane transport; LOCATED IN: plasma membrane; EXPRESSED IN: 17 plant structures; EXPRESSED DURING: 9 growth stages; CONTAINS InterPro DOMAIN/s: ATPase, AAA+ type,…	0	Os06g0158900	Similar to Multidrug-resistance associated protein 3.
CSA000604	1.14509	0.00244121	0.0363333	up	402	107	223	121	123	144	mRNA	sc0006723:644-1369	-				5e-29	loc_os08g39580
CSA011738	1.8767	0.0024445	0.0363511	up	24	28	16	8	7	7	mRNA	sc0000003:353221-354142	-	3e-12	AT4G14990	Topoisomerase II-associated protein PAT1 \\ Topoisomerase II-associated protein PAT1; BEST Arabidopsis thaliana protein match is: Topoisomerase II-associated protein PAT1 (TAIR:AT3G22270.1); Has 30201 Blast hits to 17322 proteins in 780 species: Archae - 12; Bacteria - 1396; Metazoa - 17338; Fungi - 3422; Plants - 5037; Viruses - 0; Other Eukaryotes - 2996 (source: NCBI BLink).
CSA034655	1.20959	0.00245421	0.0364473	up	67	112	92	72	31	38	mRNA	sc0001098:105444-106662	-	1e-36	AT4G28570	Long-chain fatty alcohol dehydrogenase family protein \\ Long-chain fatty alcohol dehydrogenase family protein; FUNCTIONS IN: electron carrier activity, oxidoreductase activity, acting on CH-OH group of donors, FAD binding; LOCATED IN: endoplasmic reticulum; EXPRESSED IN: 25 plant structures; EXPRESSED DURING: 13 growth stages; CONTAINS InterPro DOMAIN/s: Glucose-methanol-choline oxidoreductase, …	8e-33	loc_os10g33530
CSA014583	-1.60052	0.00246451	0.0365317	down	8	23	26	48	55	107	mRNA	sc0002639:6528-7394	+	1e-94	UGT85A3	UDP-glucosyl transferase 85A3 \\ Encodes a putative UDP-glucosyl transferase. At1g22380 was initially identified as encoding the protein AAF87154, which has been classified as a bHLH protein (AtbHLH152). Subsequently it has been found that the AAF87154 protein appears to be encoded by the AT1G23970 genomic locus. \\ UDP-glucosyl transferase 85A3 (UGT85A3); FUNCTIONS IN: transferase activity, tran…	6e-97	Os02g0755600	UDP-glucuronosyl/UDP-glucosyltransferase domain containing protein.
CSA021459	1.55498	0.00247846	0.0366479	up	41	30	23	13	10	15	mRNA	sc0003739:65273-72273	-	6e-117	AT3G62160	HXXXD-type acyl-transferase family protein \\ HXXXD-type acyl-transferase family protein; FUNCTIONS IN: transferase activity, transferring acyl groups other than amino-acyl groups, transferase activity; INVOLVED IN: biological_process unknown; LOCATED IN: cellular_component unknown; EXPRESSED IN: 22 plant structures; EXPRESSED DURING: 13 growth stages; CONTAINS InterPro DOMAIN/s: Transferase (Int…	4e-80	Os01g0291500	Transferase family protein.
CSA006144	3.21104	0.00250982	0.0368719	up	13	10	25	1	5	0	mRNA	xpsc0053998:21893-23702	+
CSA016781	-4.66231	0.00250957	0.0368719	down	0	0	1	12	13	7	mRNA	xfsc0000055:31156-31782	+	1e-77	CYP79B2	cytochrome P450, family 79, subfamily B, polypeptide 2 \\ Belongs to cytochrome P450 and is involved in tryptophan metabolism. Converts Trp to indo-3-acetaldoxime (IAOx), a precursor to IAA and indole glucosinolates. \\ cytochrome P450, family 79, subfamily B, polypeptide 2 (CYP79B2); FUNCTIONS IN: electron carrier activity, monooxygenase activity, iron ion binding, oxygen binding, heme binding; …	4e-79	Os04g0171800	Similar to Cytochrome P450 79A1 (EC 1.14.13.41) (Tyrosine N-monooxygenase) (Cytochrome P450Tyr).
CSA026048	2.60806	0.00255272	0.0373213	up	3	57	55	10	6	7	mRNA	sc0000155:1040003-1040295	+	3e-20	TAFII15	TBP-associated factor II 15 \\ Arabidopsis thaliana putative TBP-associated 15 kDa subunit protein (TAFII15) \\ TBP-associated factor II 15 (TAFII15); FUNCTIONS IN: RNA polymerase II transcription factor activity, sequence-specific DNA binding transcription factor activity; INVOLVED IN: transcription initiation; LOCATED IN: nucleus; EXPRESSED IN: 24 plant structures; EXPRESSED DURING: 15 growth s…	5e-15	Os09g0431500	Similar to TATA box-binding protein associated factor 10.
CSA027481	-1.66063	0.00257514	0.0375686	down	11	8	7	35	25	38	mRNA	sc0001674:171753-175681	-
CSA016170	-5.18091	0.0026134	0.0379295	down	0	1	0	41	3	3	mRNA	xfsc0000041:388284-389211	-	9e-21	SK11	SKP1-like 11 \\ one of 20 SKP1 homologs in Arabidopsis. Protein is most similar to ASK12 and RNAi lines show defects in stamen development. \\ SKP1-like 11 (SK11); FUNCTIONS IN: ubiquitin-protein ligase activity, protein binding; INVOLVED IN: ubiquitin-dependent protein catabolic process; LOCATED IN: endomembrane system; EXPRESSED IN: 13 plant structures; CONTAINS InterPro DOMAIN/s: E3 ubiquitin …	5e-17	Os09g0539500	Similar to SKP1-like protein 1A.
CSA004665	1.26271	0.00262015	0.0380019	up	49	38	43	17	25	22	mRNA	sc0000351:820597-822192	-	1e-45	SEC3A	exocyst complex component sec3A \\ Encodes a member of the exocyst complex gene family. The exocyst is a protein complex involved in tethering vesicles to the plasma membrane during regulated or polarized secretion. \\ exocyst complex component sec3A (SEC3A); INVOLVED IN: biological_process unknown; LOCATED IN: plasma membrane, exocyst; EXPRESSED IN: male gametophyte, cultured cell, pollen tube; …	8e-37	Os11g0276000	Similar to Roothairless 1.
CSA034964	3.65063	0.002631	0.0380985	up	16	11	5	1	1	1	mRNA	sc0005389:15042-15728	-	2e-75	AT2G15220	Plant basic secretory protein (BSP) family protein \\ Plant basic secretory protein (BSP) family protein; INVOLVED IN: defense response; LOCATED IN: endomembrane system; EXPRESSED DURING: seedling growth; CONTAINS InterPro DOMAIN/s: Uncharacterised protein family, basic secretory protein (InterPro:IPR007541); BEST Arabidopsis thaliana protein match is: Plant basic secretory protein (BSP) family p…	2e-63	Os10g0490800	Similar to Secretory protein.
CSA015720	1.23926	0.00263792	0.0381582	up	66	47	67	45	20	26	mRNA	sc0000600:472559-474553	-	3e-46	UBP13	ubiquitin-specific protease 13 \\ ubiquitin-specific protease 13 (UBP13); FUNCTIONS IN: ubiquitin-specific protease activity, ubiquitin thiolesterase activity; INVOLVED IN: ubiquitin-dependent protein catabolic process; LOCATED IN: cellular_component unknown; EXPRESSED IN: 25 plant structures; EXPRESSED DURING: 15 growth stages; CONTAINS InterPro DOMAIN/s: TRAF-like (InterPro:IPR008974), Peptidas…	1e-41	Os12g0489100	Similar to Ubiquitin-specific protease 12.
CSA016009	-1.82224	0.00264404	0.0382063	down	2161	1643	446	6399	4663	6709	mRNA	sc0001400:437624-439354	-	1e-56	ELIP1	Chlorophyll A-B binding family protein \\ Encodes an early light-inducible protein. \\ EARLY LIGHT-INDUCABLE PROTEIN (ELIP1); BEST Arabidopsis thaliana protein match is: Chlorophyll A-B binding family protein (TAIR:AT4G14690.1); Has 319 Blast hits to 319 proteins in 50 species: Archae - 0; Bacteria - 5; Metazoa - 0; Fungi - 0; Plants - 259; Viruses - 0; Other Eukaryotes - 55 (source: NCBI BLink).	2e-35	Os07g0178800	Similar to Low molecular mass early light-inducible protein HV90, chloroplast precursor (ELIP).
CSA021764	-5.2885	0.00265248	0.0382675	down	1	0	0	3	42	2	mRNA	sc0000209:1037381-1045944	-	0	AT4G27290	S-locus lectin protein kinase family protein \\ S-locus lectin protein kinase family protein; FUNCTIONS IN: sugar binding, protein serine/threonine kinase activity, protein kinase activity, ATP binding; INVOLVED IN: protein amino acid phosphorylation, recognition of pollen; LOCATED IN: endomembrane system; CONTAINS InterPro DOMAIN/s: Curculin-like (mannose-binding) lectin (InterPro:IPR001480), Ap…	0	Os01g0784700	Serine/threonine protein kinase-related domain containing protein.
CSA019731	-1.14171	0.00270579	0.0389337	down	68	37	29	85	112	152	mRNA	xpsc0054398:51078-51661	-	1e-37	AT5G53920	ribosomal protein L11 methyltransferase-related \\ ribosomal protein L11 methyltransferase-related; FUNCTIONS IN: protein methyltransferase activity; INVOLVED IN: protein amino acid methylation; LOCATED IN: cytoplasm; CONTAINS InterPro DOMAIN/s: Ribosomal protein L11 methyltransferase (InterPro:IPR004498), Ribosomal L11 methyltransferase, PrmA (InterPro:IPR010456); Has 1807 Blast hits to 1807 pro…	2e-27	Os05g0497675	Ribosomal L11 methyltransferase family protein.
CSA024436	-1.53915	0.0027354	0.0392562	down	31	14	15	86	31	92	mRNA	sc0000120:574916-581271	+	0	YSL2	YELLOW STRIPE like 2 \\ closest Arabidopsis homolog of Zea maize metal-phytosiderophore/metal-nicotianamine transporter ZmYS1 \\ YELLOW STRIPE like 2 (YSL2); FUNCTIONS IN: oligopeptide transporter activity; INVOLVED IN: oligopeptide transport, response to zinc ion, response to iron ion; LOCATED IN: plasma membrane; EXPRESSED IN: 14 plant structures; EXPRESSED DURING: LP.04 four leaves visible, 4 …	0	Os04g0542200	Similar to H0501D11.7 protein.
CSA013378	-4.03458	0.00276181	0.0395729	down	0	1	1	18	13	8	mRNA	sc0000308:791143-792094	+
CSA003446	-1.66522	0.00276564	0.0395862	down	9	11	7	30	41	30	mRNA	sc0000659:510453-512675	-	1e-36	AT3G28370	unknown protein; BEST Arabidopsis thaliana protein match is: unknown protein (TAIR:AT1G51430.1); Has 6174 Blast hits to 4953 proteins in 685 species: Archae - 195; Bacteria - 792; Metazoa - 2688; Fungi - 653; Plants - 470; Viruses - 15; Other Eukaryotes - 1361 (source: NCBI BLink).	2e-20	Os06g0244200	Conserved hypothetical protein.
CSA032564	-1.12023	0.00276473	0.0395862	down	33	33	27	91	50	102	mRNA	xpsc0053632:97188-98771	+	2e-84	MYB60	myb domain protein 60 \\ putative transcription factor of the R2R3-MYB gene family. Transcript increases under conditions that promote stomatal opening (white and blue light, abi1-1 mutation) and decreases under conditions that trigger stomatal closure (ABA, desiccation, darkness), with the exception of elevated CO2. Expressed exclusively in guard cells of all tissues. It is required for light-in…	2e-71	Os12g0125000	Myb factor.
CSA005284	-1.33567	0.00276856	0.0396072	down	12	23	22	53	66	52	mRNA	sc0001613:48498-49737	+	7e-172	VEP1	NAD(P)-binding Rossmann-fold superfamily protein \\ encodes a novel protein containing mammalian death domain involved in programmed cell death. Gene is expressed in vascular system and mutants carrying dominant mutation in the gene have defective vascular patterning. Gene expression is induced specifically by wounding. \\ VEIN PATTERNING 1 (VEP1); FUNCTIONS IN: binding, catalytic activity; INVOL…	4e-136	Os03g0436400	Similar to A.thaliana gene induced upon wounding stress.
CSA022656	-1.10919	0.00278245	0.0397211	down	108	74	62	138	146	347	mRNA	sc0002407:344511-345134	+	1e-10	scpl18	serine carboxypeptidase-like 18 \\ serine carboxypeptidase-like 18 (scpl18); FUNCTIONS IN: serine-type carboxypeptidase activity; INVOLVED IN: proteolysis; LOCATED IN: endomembrane system; EXPRESSED IN: root; CONTAINS InterPro DOMAIN/s: Peptidase S10, serine carboxypeptidase (InterPro:IPR001563); BEST Arabidopsis thaliana protein match is: serine carboxypeptidase-like 7 (TAIR:AT3G10450.1); Has 36…	1e-12	LOC_Os11g27170	Retrotransposon protein, putative, unclassified
CSA024030	1.04486	0.00279872	0.0398508	up	81	74	52	49	35	35	mRNA	sc0000270:1053345-1054643	+	2e-116	SHR	GRAS family transcription factor \\ Involved in radial organization of the root and shoot axial organs. Essential for normal shoot gravitropism. The protein moves in a highly specific manner from the cells of the stele in which it is synthesized outward. Movement requires sequences within the GRAS and VHIID domains. \\ SHORT ROOT (SHR); CONTAINS InterPro DOMAIN/s: Transcription factor GRAS (Inter…	1e-109	Os07g0586900	GRAS transcription factor domain containing protein.
CSA033868	-6.37817	0.00282652	0.0401236	down	1	0	3	372	29	1	mRNA	sc0000546:793516-808110	-	2e-37	DL1	dynamin-like protein \\ Encodes a dynamin-like protein related to phragmoplastin. Mutations in this gene, in combination with mutation in ADL1E, result in defects in embryogenesis, cell plate formation and trichome branching. Also controls vascular patterning in combination with VAN3 and GNOM. DRP2B and DRP1A participate together in clathrin-coated vesicle formation during endocytosis. \\ dynamin…	2e-35	Os05g0556100	Similar to SDL5A.
CSA027342	-1.13842	0.0028267	0.0401236	down	29	33	39	58	102	104	mRNA	xpsc0053534:123838-125872	-	4e-25	AT4G38350	Patched family protein \\ Patched family protein; FUNCTIONS IN: hedgehog receptor activity; LOCATED IN: plasma membrane, vacuole, membrane; EXPRESSED IN: 26 plant structures; EXPRESSED DURING: 13 growth stages; CONTAINS InterPro DOMAIN/s: Niemann-Pick C type protein (InterPro:IPR004765), Patched (InterPro:IPR003392), Sterol-sensing 5TM box (InterPro:IPR000731); BEST Arabidopsis thaliana protein m…	8e-24	Os04g0563801	Similar to H0409D10.4 protein.
CSA006805	-1.01608	0.00283391	0.040205	down	33	50	37	101	71	120	mRNA	sc0002122:46745-51991	-	8e-60	VAM3	Syntaxin/t-SNARE family protein \\ Syntaxin-related protein required for vacuolar assembly. A member of t-SNARE superfamily, homologous to yest Vam3p. Localized in the vacuolar membranes. The protein has a heptad repeat structure (residues164220) in which hydrophobic amino acid residues appear at seven amino acid intervals. Such regions have a high potential to form an amphiphilic a-helix, intrig…	1e-58	Os01g0254900	Similar to Syntaxin 22 (AtSYP22) (AtVAM3).
CSA027760	2.0472	0.00285222	0.040363	up	21	24	31	2	8	12	mRNA	xfsc0001267:56102-57009	+	7e-17	AT2G19490	recA DNA recombination family protein \\ recA DNA recombination family protein; FUNCTIONS IN: in 6 functions; INVOLVED IN: DNA repair, SOS response, DNA recombination, DNA metabolic process; CONTAINS InterPro DOMAIN/s: DNA recombination/repair protein RecA/RadB, ATP-binding domain (InterPro:IPR020588), ATPase, AAA+ type, core (InterPro:IPR003593), DNA recombination/repair protein RecA, conserved …	1e-14	Os01g0901200	Similar to RecA protein (Fragment).
CSA009300	1.27244	0.00288337	0.0407162	up	45	38	56	28	15	26	mRNA	sc0001164:264053-264914	-
CSA011240	1.53729	0.00297958	0.0418582	up	38	22	31	13	13	11	mRNA	sc0005117:53414-55890	+
CSA020064	1.00937	0.00299963	0.0420317	up	115	136	134	45	99	82	mRNA	sc0000728:377024-378418	-
CSA025786	1.28657	0.00300246	0.042041	up	37	40	36	19	19	17	mRNA	sc0005351:81750-82661	-	3e-119	CHIA	chitinase A \\ Chitinase A (class III) expressed exclusively under environmental stress conditions. \\ chitinase A (CHIA); FUNCTIONS IN: cation binding, hydrolase activity, hydrolyzing O-glycosyl compounds, catalytic activity; INVOLVED IN: response to salt stress, response to cold, cellular response to water deprivation, response to wounding, response to light intensity; LOCATED IN: endomembrane …	9e-113	loc_os07g19040
CSA025627	-2.67183	0.00301621	0.0421365	down	1	3	4	22	28	10	mRNA	sc0001899:225274-225681	+	2e-47	AT1G07400	HSP20-like chaperones superfamily protein \\ HSP20-like chaperones superfamily protein; CONTAINS InterPro DOMAIN/s: Heat shock protein Hsp20 (InterPro:IPR002068), HSP20-like chaperone (InterPro:IPR008978); BEST Arabidopsis thaliana protein match is: HSP20-like chaperones superfamily protein (TAIR:AT1G59860.1); Has 7238 Blast hits to 7237 proteins in 1623 species: Archae - 225; Bacteria - 4290; Me…	3e-35	Os03g0267200	Low molecular mass heat shock protein Oshsp17.7.
CSA014752	1.41419	0.00302583	0.0422162	up	82	46	34	17	20	35	mRNA	xfsc0013961:954-1193	+	2e-28	ATB2	NAD(P)-linked oxidoreductase superfamily protein \\ Encodes ATB2. \\ ATB2; FUNCTIONS IN: oxidoreductase activity; INVOLVED IN: response to cadmium ion; EXPRESSED IN: 23 plant structures; EXPRESSED DURING: 14 growth stages; CONTAINS InterPro DOMAIN/s: Aldo/keto reductase (InterPro:IPR001395), Aldo/keto reductase subgroup (InterPro:IPR020471); BEST Arabidopsis thaliana protein match is: NAD(P)-link…	1e-30	Os04g0338000	Similar to IN2-2 protein.
CSA002185	-2.4063	0.00302491	0.0422162	down	5	3	2	32	14	17	mRNA	xpsc0053436:122377-125443	+	2e-51	CAD1	phytochelatin synthase 1 (PCS1) \\ Phytochelatin synthase gene confers tolerance to cadmium ions. Catalyzes phytochelatin (PC) synthesis from glutathione (GSH) in the presence of Cd2+, Zn2+, Cu2+ and Fe3+, but not by Co2+ or Ni2+. \\ CADMIUM SENSITIVE 1 (CAD1); FUNCTIONS IN: cadmium ion binding, copper ion binding, glutathione gamma-glutamylcysteinyltransferase activity; INVOLVED IN: in 6 process…	2e-51	Os05g0415200	Similar to Phytochelatin synthase.
CSA027490	1.26716	0.00302671	0.0422162	up	40	73	47	25	21	34	mRNA	sc0000738:389580-390002	-	9e-53	AT3G05950	RmlC-like cupins superfamily protein \\ RmlC-like cupins superfamily protein; FUNCTIONS IN: manganese ion binding, nutrient reservoir activity; INVOLVED IN: biological_process unknown; LOCATED IN: endomembrane system, apoplast; EXPRESSED IN: sperm cell, male gametophyte, root, flower, pollen tube; EXPRESSED DURING: L mature pollen stage, M germinated pollen stage, 4 anthesis; CONTAINS InterPro DO…	5e-58	Os02g0491600	Similar to Oxalate oxidase-like protein or germin-like protein (Germin-like 8) (Germin-like 12).
CSA006953	-1.86377	0.00310798	0.0429546	down	7	5	7	29	18	36	mRNA	sc0001573:412182-414054	-
CSA000768	-1.71904	0.00315609	0.0434217	down	80	25	9	201	136	97	mRNA	sc0002194:232096-233190	-	2e-63	AT3G57710	Protein kinase superfamily protein \\ Protein kinase superfamily protein; FUNCTIONS IN: protein kinase activity, kinase activity, ATP binding; INVOLVED IN: protein amino acid phosphorylation; EXPRESSED IN: 21 plant structures; EXPRESSED DURING: 10 growth stages; CONTAINS InterPro DOMAIN/s: Protein kinase, catalytic domain (InterPro:IPR000719), Serine/threonine-protein kinase-like domain (InterPro…	1e-48	Os04g0599000	Similar to WAK53a - OsWAK receptor-like protein kinase.
CSA017376	-1.1933	0.00315577	0.0434217	down	23	20	16	48	53	59	mRNA	sc0002039:181986-184397	-	8e-175	RLK1	receptor-like protein kinase 1 \\ Encodes a receptor-like protein kinase. \\ receptor-like protein kinase 1 (RLK1); FUNCTIONS IN: in 6 functions; INVOLVED IN: protein amino acid phosphorylation; LOCATED IN: endomembrane system; EXPRESSED IN: 23 plant structures; EXPRESSED DURING: 13 growth stages; CONTAINS InterPro DOMAIN/s: Curculin-like (mannose-binding) lectin (InterPro:IPR001480), Protein kin…	0	LOC_Os04g39930.1	Similar to OSIGBa0106G07.3 protein.
CSA003587	-1.98273	0.0031681	0.0435211	down	7	16	2	46	27	46	mRNA	sc0000276:434338-434826	+				3e-31	Os12g0468600	Hypothetical protein.
CSA034982	1.32525	0.00316759	0.0435211	up	50	43	42	32	17	15	mRNA	sc0002208:226573-230907	+	1e-21	UBP12	ubiquitin-specific protease 12 \\ Encodes a ubiquitin-specific protease. \\ ubiquitin-specific protease 12 (UBP12); FUNCTIONS IN: ubiquitin-specific protease activity, ubiquitin thiolesterase activity; INVOLVED IN: ubiquitin-dependent protein catabolic process; LOCATED IN: cellular_component unknown; EXPRESSED IN: 25 plant structures; EXPRESSED DURING: 14 growth stages; CONTAINS InterPro DOMAIN/s…	5e-20	Os12g0489100	Similar to Ubiquitin-specific protease 12.
CSA002740	1.57408	0.00317043	0.0435312	up	29	30	36	7	14	17	mRNA	sc0000044:137444-137980	+	1e-16	AT5G62600	ARM repeat superfamily protein \\ ARM repeat superfamily protein; FUNCTIONS IN: binding; EXPRESSED IN: 23 plant structures; EXPRESSED DURING: 13 growth stages; CONTAINS InterPro DOMAIN/s: Exportin-1/Importin-beta-like (InterPro:IPR013598), Armadillo-type fold (InterPro:IPR016024); BEST Arabidopsis thaliana protein match is: ARM repeat superfamily protein (TAIR:AT1G12930.1); Has 35333 Blast hits t…	3e-13	Os10g0477800	Similar to Nuclear transportin.
CSA004042	-1.08841	0.00320936	0.0438452	down	40	30	43	78	124	80	mRNA	sc0000381:587448-588304	-	2e-15	AT5G52820	WD-40 repeat family protein / notchless protein, putative \\ WD-40 repeat family protein / notchless protein, putative; CONTAINS InterPro DOMAIN/s: WD40 repeat 2 (InterPro:IPR019782), WD40 repeat, conserved site (InterPro:IPR019775), NLE (InterPro:IPR012972), WD40 repeat (InterPro:IPR001680), G-protein, beta subunit (InterPro:IPR001632), G-protein beta WD-40 repeat, region (InterPro:IPR020472), W…	7e-16	Os10g0104500	Similar to Notchless-related.
CSA029037	-1.20882	0.00320831	0.0438452	down	21	16	34	70	57	69	mRNA	sc0000448:574363-575938	+	1e-84	RPN1A	26S proteasome regulatory subunit S2 1A \\ encoding the RPN subunits of the 26S proteasome \\ 26S proteasome regulatory subunit S2 1A (RPN1A); FUNCTIONS IN: enzyme regulator activity, binding; INVOLVED IN: regulation of cell cycle, protein catabolic process, ubiquitin-dependent protein catabolic process; LOCATED IN: proteasome regulatory particle, base subcomplex, proteasome complex, nucleus, pla…	3e-90	Os06g0699900	Proteasome/cyclosome, regulatory subunit domain containing protein.
CSA001094	-2.44853	0.00326717	0.0444791	down	2	3	3	18	17	17	mRNA	sc0002409:105922-107035	+	3e-22	AT1G08040	Protein of unknown function (DUF707) \\ Protein of unknown function (DUF707); FUNCTIONS IN: molecular_function unknown; INVOLVED IN: biological_process unknown; EXPRESSED IN: 25 plant structures; EXPRESSED DURING: 15 growth stages; CONTAINS InterPro DOMAIN/s: Protein of unknown function DUF707 (InterPro:IPR007877); BEST Arabidopsis thaliana protein match is: Protein of unknown function (DUF707) (…	8e-20	Os02g0297600	Protein of unknown function DUF707 family protein.
CSA034752	1.00134	0.00330173	0.044804	up	77	98	111	56	70	43	mRNA	sc0000163:877239-888599	-	0	ATSPS4F	Sucrose-phosphate synthase family protein \\ Encodes a protein with putative sucrose-phosphate synthase activity. \\ ATSPS4F; FUNCTIONS IN: sucrose-phosphate synthase activity, transferase activity, transferring glycosyl groups; INVOLVED IN: biosynthetic process, sucrose metabolic process; LOCATED IN: plasma membrane; EXPRESSED IN: 19 plant structures; EXPRESSED DURING: 10 growth stages; CONTAINS…	0	Os01g0919400	Similar to Sucrose-phosphate synthase (EC 2.4.1.14) (UDP-glucose-fructose- phosphate glucosyltransferase).
CSA013641	-3.31094	0.00331547	0.0448694	down	2	3	0	38	5	17	mRNA	xfsc0000077:236197-237297	-	1e-54	AT3G57710	Protein kinase superfamily protein \\ Protein kinase superfamily protein; FUNCTIONS IN: protein kinase activity, kinase activity, ATP binding; INVOLVED IN: protein amino acid phosphorylation; EXPRESSED IN: 21 plant structures; EXPRESSED DURING: 10 growth stages; CONTAINS InterPro DOMAIN/s: Protein kinase, catalytic domain (InterPro:IPR000719), Serine/threonine-protein kinase-like domain (InterPro…	2e-38	Os04g0598900	Similar to Wall-associated kinase-like protein.
CSA016002	-1.73471	0.00331528	0.0448694	down	40	10	35	56	64	221	mRNA	sc0001400:207659-209024	+	3e-33	AT1G54730	Major facilitator superfamily protein \\ Major facilitator superfamily protein; FUNCTIONS IN: carbohydrate transmembrane transporter activity, sugar:hydrogen symporter activity; INVOLVED IN: transport, transmembrane transport; LOCATED IN: integral to membrane, membrane; EXPRESSED IN: 22 plant structures; EXPRESSED DURING: 13 growth stages; CONTAINS InterPro DOMAIN/s: Sugar transporter, conserved …	2e-28	Os03g0363500	Similar to Vacuolar monosaccharide symporter 1.
CSA034952	-1.39259	0.00333381	0.0450717	down	16	32	11	66	49	71	mRNA	sc0002721:90415-92293	-	8e-116	AT2G30020	Protein phosphatase 2C family protein \\ Encodes AP2C1. Belongs to the clade B of the PP2C-superfamily. Acts as a MAPK phosphatase that negatively regulates MPK4 and MPK6. \\ Protein phosphatase 2C family protein; CONTAINS InterPro DOMAIN/s: Protein phosphatase 2C, manganese/magnesium aspartate binding site (InterPro:IPR000222), Protein phosphatase 2C-related (InterPro:IPR001932), Protein phospha…	9e-88	Os03g0292100	Hypothetical conserved gene.
CSA029517	1.3168	0.00333701	0.0450926	up	47	44	38	24	24	13	mRNA	sc0001941:174685-175590	-	3e-37	AT2G42900	Plant basic secretory protein (BSP) family protein \\ Plant basic secretory protein (BSP) family protein; CONTAINS InterPro DOMAIN/s: Uncharacterised protein family, basic secretory protein (InterPro:IPR007541); Has 52 Blast hits to 52 proteins in 16 species: Archae - 0; Bacteria - 0; Metazoa - 1; Fungi - 0; Plants - 51; Viruses - 0; Other Eukaryotes - 0 (source: NCBI BLink).	1e-30	Os05g0582000	Plant Basic Secretory Protein domain containing protein.
CSA008274	-4.88612	0.00337724	0.0454786	down	0	0	1	29	6	3	mRNA	sc0005518:37615-38308	-	3e-74	GolS1	galactinol synthase 1 \\ galactinol synthase 1 (GolS1); FUNCTIONS IN: transferase activity, transferring hexosyl groups, transferase activity, transferring glycosyl groups; INVOLVED IN: response to high light intensity, carbohydrate biosynthetic process, response to hydrogen peroxide, response to heat; LOCATED IN: cellular_component unknown; EXPRESSED IN: 19 plant structures; EXPRESSED DURING: 11…	3e-70	Os03g0316200	Similar to Galactinol synthase (Fragment).
CSA012950	1.15723	0.00339846	0.0456967	up	67	83	78	54	44	23	mRNA	sc0000716:324977-331806	-
CSA004217	-1.02996	0.00344087	0.0460716	down	39	35	23	87	62	87	mRNA	sc0003773:108531-110436	+	3e-11	AT4G06676	CONTAINS InterPro DOMAIN/s: Etoposide-induced 2.4 (InterPro:IPR009890); Has 264 Blast hits to 262 proteins in 100 species: Archae - 0; Bacteria - 0; Metazoa - 130; Fungi - 16; Plants - 79; Viruses - 0; Other Eukaryotes - 39 (source: NCBI BLink).
CSA014780	1.12926	0.00346041	0.0461884	up	758	243	414	254	340	151	mRNA	sc0000183:236672-237100	+	7e-33	AT1G53210	sodium/calcium exchanger family protein / calcium-binding EF hand family protein \\ sodium/calcium exchanger family protein / calcium-binding EF hand family protein; FUNCTIONS IN: calcium ion binding; INVOLVED IN: transmembrane transport; LOCATED IN: vacuolar membrane, plasma membrane, vacuole, membrane, plant-type vacuole; EXPRESSED IN: 27 plant structures; EXPRESSED DURING: 16 growth stages; CO…	2e-16	Os01g0212400	EF-Hand type domain containing protein.
CSA003307	-1.41027	0.00349201	0.0464965	down	15	15	13	61	29	47	mRNA	xpsc0055518:4839-5692	+
CSA000894	-1.92058	0.00350981	0.0466422	down	9	4	4	24	24	28	mRNA	sc0003030:253467-255540	-	2e-149	AT4G03230	S-locus lectin protein kinase family protein \\ S-locus lectin protein kinase family protein; FUNCTIONS IN: sugar binding, protein serine/threonine kinase activity, protein kinase activity, kinase activity, ATP binding; INVOLVED IN: protein amino acid phosphorylation, recognition of pollen; LOCATED IN: endomembrane system; EXPRESSED IN: 9 plant structures; EXPRESSED DURING: 4 anthesis, F mature e…	1e-117	Os01g0784700	Serine/threonine protein kinase-related domain containing protein.
CSA027033	-1.1536	0.00351149	0.0466422	down	26	66	74	132	124	191	mRNA	sc0002202:106504-107867	+	2e-25	AT1G23890	NHL domain-containing protein \\ NHL domain-containing protein; FUNCTIONS IN: molecular_function unknown; INVOLVED IN: biological_process unknown; LOCATED IN: endomembrane system; EXPRESSED IN: 24 plant structures; EXPRESSED DURING: 13 growth stages; CONTAINS InterPro DOMAIN/s: NHL repeat. subgroup (InterPro:IPR013017), NHL repeat (InterPro:IPR001258), Six-bladed beta-propeller, TolB-like (InterP…	9e-21	Os08g0414600	Six-bladed beta-propeller, TolB-like domain containing protein.
CSA029654	-1.90817	0.00352686	0.0467781	down	13	3	5	29	26	38	mRNA	xpsc0053863:83617-91393	-	2e-177	SAC8	SAC domain-containing protein 8 \\ putative transmembrane protein G5p (AtG5) mRNA, complete \\ SAC domain-containing protein 8 (SAC8); CONTAINS InterPro DOMAIN/s: Synaptojanin, N-terminal (InterPro:IPR002013); BEST Arabidopsis thaliana protein match is: Phosphoinositide phosphatase family protein (TAIR:AT3G51460.1); Has 1752 Blast hits to 1640 proteins in 228 species: Archae - 0; Bacteria - 0; Me…	3e-159	Os03g0290500	Synaptojanin, N-terminal domain containing protein.
CSA030129	1.41552	0.00353464	0.0468357	up	44	35	25	13	17	16	mRNA	sc0002833:85975-89799	+	0	IRX6	COBRA-like extracellular glycosyl-phosphatidyl inositol-anchored protein family \\ Encodes a member of the COBRA family, similar to phytochelatin synthetase. Involved in secondary cell wall biosynthesis. Mutants make smaller plants with reduced levels of cellulose and cell wall sugars. \\ IRREGULAR XYLEM 6 (IRX6); INVOLVED IN: secondary cell wall biogenesis; LOCATED IN: plasma membrane, anchored …	0	Os03g0416200	BRITTLE CULM1.
CSA010623	-1.184	0.00358785	0.0474486	down	21	29	24	53	55	94	mRNA	sc0001970:159233-160108	+	2e-47	FAC1	AMP deaminase, putative / myoadenylate deaminase, putative \\ Encodes a protein with in vitro AMP deaminase activity that is involved in embryogenesis. Homozygous mutant embryos fail to develop past the zygote stage. \\ EMBRYONIC FACTOR1 (FAC1); FUNCTIONS IN: AMP deaminase activity; INVOLVED IN: purine ribonucleoside monophosphate biosynthetic process, embryo development ending in seed dormancy; …	2e-47	Os07g0693500	Similar to AMP deaminase 2 (EC 3.5.4.6) (AMP deaminase isoform L). Splice isoform Ex1A-3.
CSA016458	-1.92418	0.00370656	0.0485016	down	14	3	6	49	24	30	mRNA	sc0000038:625970-628182	+
CSA019495	1.00895	0.00372106	0.0486024	up	327	499	389	332	264	118	mRNA	sc0005210:28297-30198	+	4e-82	AT1G60420	DC1 domain-containing protein \\ Reduce transmission through pollen. \\ DC1 domain-containing protein; FUNCTIONS IN: oxidoreductase activity, antioxidant activity; INVOLVED IN: response to cadmium ion, pollen tube growth, pollen tube guidance; LOCATED IN: cellular_component unknown; EXPRESSED IN: 25 plant structures; EXPRESSED DURING: 15 growth stages; CONTAINS InterPro DOMAIN/s: Thioredoxin fold…	1e-109	Os01g0794400	Thioredoxin domain 2 containing protein.
CSA004852	-4.62223	0.00374014	0.0486842	down	0	1	0	17	4	11	mRNA	sc0000622:151011-151418	+	8e-22	AT1G29640	Protein of unknown function, DUF584 \\ Protein of unknown function, DUF584; CONTAINS InterPro DOMAIN/s: Protein of unknown function DUF584 (InterPro:IPR007608); BEST Arabidopsis thaliana protein match is: Protein of unknown function, DUF584 (TAIR:AT2G34340.1); Has 324 Blast hits to 324 proteins in 20 species: Archae - 0; Bacteria - 0; Metazoa - 0; Fungi - 0; Plants - 324; Viruses - 0; Other Eukar…	2e-15	Os01g0748300	Protein of unknown function DUF584 domain containing protein.
CSA005831	-1.65711	0.00373668	0.0486842	down	10	20	14	83	22	64	mRNA	sc0001249:382850-385898	-	5e-116	AT1G65810	P-loop containing nucleoside triphosphate hydrolases superfamily protein \\ P-loop containing nucleoside triphosphate hydrolases superfamily protein; BEST Arabidopsis thaliana protein match is: P-loop containing nucleoside triphosphate hydrolases superfamily protein (TAIR:AT1G65780.1); Has 6257 Blast hits to 5371 proteins in 1056 species: Archae - 197; Bacteria - 1787; Metazoa - 1336; Fungi - 120…	2e-95	Os04g0582000	Conserved hypothetical protein.
CSA026891	2.0399	0.00374994	0.0487627	up	20	19	19	7	2	8	mRNA	sc0004721:16707-20801	-	4e-40	AT5G06210	RNA binding (RRM/RBD/RNP motifs) family protein \\ RNA binding (RRM/RBD/RNP motifs) family protein; FUNCTIONS IN: RNA binding, nucleotide binding, nucleic acid binding; INVOLVED IN: biological_process unknown; EXPRESSED IN: 24 plant structures; EXPRESSED DURING: 13 growth stages; CONTAINS InterPro DOMAIN/s: RNA recognition motif, glycine rich protein (InterPro:IPR015465), RNA recognition motif, R…	6e-30	Os04g0414400	Non-protein coding transcript.
CSA027476	-3.13572	0.00377986	0.0489446	down	1	8	1	34	3	73	mRNA	sc0000036:1455972-1464047	+	0	NRPB2	DNA-directed RNA polymerase family protein \\ Encodes the unique second-largest subunit of DNA-dependent RNA polymerase II; the ortholog of budding yeast RPB2 and a homolog of the E. coli RNA polymerase beta subunit. \\ NRPB2; CONTAINS InterPro DOMAIN/s: DNA-directed RNA polymerase, subunit 2, domain 6 (InterPro:IPR007120), RNA polymerase Rpb2, domain 7 (InterPro:IPR007641), RNA polymerase, beta …	0	Os03g0646800	Similar to DNA-directed RNA polymerase.
CSA032572	-1.11048	0.00379459	0.0490655	down	21	39	30	87	58	89	mRNA	sc0000094:664049-665647	-
CSA015468	-1.84784	0.0038275	0.0493118	down	855	582	321	4396	1293	1835	mRNA	sc0001349:262251-263134	+	3e-57	OSM34	osmotin 34 \\ osmotin-like protein \\ osmotin 34 (OSM34); INVOLVED IN: defense response to fungus, incompatible interaction, response to salt stress, defense response to bacterium, incompatible interaction, response to other organism; LOCATED IN: endomembrane system; EXPRESSED IN: 6 plant structures; EXPRESSED DURING: 4 anthesis; CONTAINS InterPro DOMAIN/s: Thaumatin, conserved site (InterPro:IPR…	2e-56	Os03g0663500	Similar to Osmotin precursor.
CSA033573	-2.00364	0.00384439	0.0494517	down	9	24	26	75	19	201	mRNA	sc0004539:2646-7250	-	0	TAP2	transporter associated with antigen processing protein 2 \\ Encodes a member of TAP subfamily of ABC transporters that is located in the vacuole. Mutants are hypersensitive to aluminum and the gene product may be important for intracellular movement of some substrate, possibly chelated Al, as part of a mechanism of aluminum sequestration. \\ transporter associated with antigen processing protein …	0	Os03g0755100	Similar to Transporter associated with antigen processing-like protein.
CSA006051	-2.79287	0.00386041	0.0495643	down	0	5	2	27	12	20	mRNA	xfsc0001414:11507-11917	+	3e-23	COPT1	copper transporter 1 \\ encodes a putative copper transport protein that contains copper-binding motif and functionally complements in copper-transport defective yeast strains \\ copper transporter 1 (COPT1); CONTAINS InterPro DOMAIN/s: Ctr copper transporter (InterPro:IPR007274); BEST Arabidopsis thaliana protein match is: Ctr copper transporter family (TAIR:AT2G26975.1); Has 1807 Blast hits to …	2e-14	Os01g0770700	Similar to Copper transporter 1.
CSA000802	-1.33092	0.00387328	0.0496595	down	16	14	18	43	35	67	mRNA	sc0001800:405988-407982	+	5e-14	AT5G13610	Protein of unknown function (DUF155) \\ Protein of unknown function (DUF155); FUNCTIONS IN: molecular_function unknown; INVOLVED IN: biological_process unknown; LOCATED IN: mitochondrion; EXPRESSED IN: 24 plant structures; EXPRESSED DURING: 13 growth stages; CONTAINS InterPro DOMAIN/s: Protein of unknown function DUF155 (InterPro:IPR003734); BEST Arabidopsis thaliana protein match is: Protein of …	5e-14	Os07g0694800	Protein of unknown function DUF155 family protein.
CSA029775	-1.36098	0.00389732	0.0499208	down	11	23	27	65	42	83	mRNA	sc0000002:306986-307897	+	2e-155	TT4	Chalcone and stilbene synthase family protein \\ Encodes chalcone synthase (CHS), a key enzyme involved in the biosynthesis of flavonoids. Required for the accumulation of purple anthocyanins in leaves and stems. Also involved in the regulation of auxin transport and the modulation of root gravitropism. \\ TRANSPARENT TESTA 4 (TT4); FUNCTIONS IN: naringenin-chalcone synthase activity; INVOLVED IN…	7e-150	Os11g0530600	Similar to Chalcone synthase C2 (EC 2.3.1.74) (Naringenin-chalcone synthase C2).

## Sheet: Sep. vs Summer. Log2FC1.FDR0.05
CSA013547	-4.60227	0	0	down	2075	2617	2710	49746	48590	42318	mRNA	sc0000223:656566-659873	+	0	Hsp81.4	HEAT SHOCK PROTEIN 81.4 \\ HEAT SHOCK PROTEIN 81.4 (Hsp81.4); FUNCTIONS IN: unfolded protein binding, ATP binding; INVOLVED IN: protein folding, response to stress; LOCATED IN: cytosol, apoplast, cell wall, nucleus, plasma membrane; EXPRESSED IN: male gametophyte, cultured cell, pollen tube; EXPRESSED DURING: L mature pollen stage, M germinated pollen stage; CONTAINS InterPro DOMAIN/s: Chaperone …	0	Os09g0482100	Similar to Heat shock protein 82.
CSA006763	-4.04471	0	0	down	736	755	794	10409	9945	9264	mRNA	sc0003108:192816-200128	+	0	RPT2	Phototropic-responsive NPH3 family protein \\ light inducible root phototropism 2 encoding a signal transducer of the phototropic response in Arabidopsis \\ ROOT PHOTOTROPISM 2 (RPT2); FUNCTIONS IN: signal transducer activity; INVOLVED IN: phototropism; LOCATED IN: nucleus; EXPRESSED IN: 22 plant structures; EXPRESSED DURING: 13 growth stages; CONTAINS InterPro DOMAIN/s: NPH3 (InterPro:IPR004249)…	9e-117	Os12g0117400	Similar to RPT2-like protein.
CSA024583	-5.73654	0	0	down	184	236	195	8821	8552	8347	mRNA	sc0005071:19393-30979	+	1e-111	LHY	Homeodomain-like superfamily protein \\ LHY encodes a myb-related putative transcription factor involved in circadian rhythm along with another myb transcription factor CCA1 \\ LATE ELONGATED HYPOCOTYL (LHY); CONTAINS InterPro DOMAIN/s: SANT, DNA-binding (InterPro:IPR001005), Homeodomain-like (InterPro:IPR009057), Myb, DNA-binding (InterPro:IPR014778), HTH transcriptional regulator, Myb-type, DNA…	6e-93	Os08g0157600	MYB transcription factor, Circadian clock
CSA000306	-4.67324	1.69449e-252	1.24842e-248	down	2397	3650	3337	60749	63149	62684	mRNA	sc0001058:280090-283347	+	0	HSC70-1	heat shock cognate protein 70-1 \\ encodes a member of heat shock protein 70 family. \\ heat shock cognate protein 70-1 (HSC70-1); FUNCTIONS IN: ATP binding; INVOLVED IN: protein folding, response to cadmium ion, response to cold, response to virus, response to heat; LOCATED IN: in 9 components; EXPRESSED IN: 29 plant structures; EXPRESSED DURING: 16 growth stages; CONTAINS InterPro DOMAIN/s: Hea…	0	Os11g0703900	Similar to Heat shock protein 70.
CSA003362	5.64477	1.10443e-242	6.50953e-239	up	6800	6927	8477	151	113	85	mRNA	sc0001128:108687-111749	-	2e-137	AT5G10770	Eukaryotic aspartyl protease family protein \\ Eukaryotic aspartyl protease family protein; FUNCTIONS IN: DNA binding, aspartic-type endopeptidase activity; INVOLVED IN: proteolysis; EXPRESSED IN: 12 plant structures; EXPRESSED DURING: 4 anthesis, C globular stage, petal differentiation and expansion stage, E expanded cotyledon stage; CONTAINS InterPro DOMAIN/s: Peptidase aspartic (InterPro:IPR02…	1e-107	Os09g0482200	Peptidase A1 domain containing protein.
CSA029628	-3.35576	8.23646e-216	4.04547e-212	down	635	774	733	6432	5212	5576	mRNA	sc0001066:130300-131379	+	1e-142	SAMDC	conserved peptide upstream open reading frame 9 \\ Upstream open reading frames (uORFs) are small open reading frames found in the 5' UTR of a mature mRNA, and can potentially mediate translational regulation of the largest, or major, ORF (mORF). CPuORF9 represents a conserved upstream opening reading frame relative to major ORF AT3G02470.1 \\ conserved peptide upstream open reading frame 9 (CPuO…	1e-110	Os02g0611200	S-adenosylmethionine decarboxylase, Polyamine biosynthesis, Abiotic stress
CSA009227	-3.83936	8.47689e-211	3.56877e-207	down	2123	2867	2891	29547	31708	26792	mRNA	sc0004185:32966-36525	+	0	HSC70-1	heat shock cognate protein 70-1 \\ encodes a member of heat shock protein 70 family. \\ heat shock cognate protein 70-1 (HSC70-1); FUNCTIONS IN: ATP binding; INVOLVED IN: protein folding, response to cadmium ion, response to cold, response to virus, response to heat; LOCATED IN: in 9 components; EXPRESSED IN: 29 plant structures; EXPRESSED DURING: 16 growth stages; CONTAINS InterPro DOMAIN/s: Hea…	0	Os11g0703900	Similar to Heat shock protein 70.
CSA030367	-2.93156	4.43195e-210	1.63262e-206	down	2111	2126	2457	13822	13830	12396	mRNA	sc0000837:570989-575726	+	0	BIP2	Heat shock protein 70 (Hsp 70) family protein \\ Luminal binding protein (BiP2) involved in polar nuclei fusion during proliferation of endosperm nuclei. \\ BIP2; FUNCTIONS IN: ATP binding; INVOLVED IN: protein folding, response to cadmium ion, response to heat, polar nucleus fusion, response to endoplasmic reticulum stress; LOCATED IN: in 8 components; EXPRESSED IN: 8 plant structures; EXPRESSED…	0	Os02g0115900	Similar to Endosperm lumenal binding protein.
CSA034697	5.09059	8.74005e-202	2.86188e-198	up	2321	2592	2956	71	45	65	mRNA	xfsc0000540:76093-82395	-	2e-115	COL9	CONSTANS-like 9 \\ This gene belongs to the CO (CONSTANS) gene family. This gene family is divided in three subgroups: groups III, to which COL9 belongs, is characterised by one B-box (supposed to regulate protein-protein interactions) and a second diverged zinc finger. COL9 downregulates expression of CO (CONSTANS) as well as FT and SOC1 which are known regulatory targets of CO. \\ CONSTANS-like…	1e-108	Os06g0298200	Similar to CCT motif family protein.
CSA006528	6.82415	5.60433e-194	1.6516e-190	up	3576	3041	4360	28	28	20	mRNA	sc0002023:369865-373482	-	0	FKF1	flavin-binding, kelch repeat, f box 1 \\ Encodes FKF1, a flavin-binding kelch repeat F box protein, is clock-controlled, regulates transition to flowering. Forms a complex with GI on the CO promoter to regulate CO expression. \\ flavin-binding, kelch repeat, f box 1 (FKF1); FUNCTIONS IN: ubiquitin-protein ligase activity, signal transducer activity; INVOLVED IN: response to blue light, positive r…	0	Os11g0547000	Similar to FKF1.
CSA018874	-6.58315	3.57364e-186	9.5741e-183	down	19	26	18	1542	1508	1683	mRNA	sc0001353:502937-504561	-	4e-72	AT3G55580	Regulator of chromosome condensation (RCC1) family protein \\ Regulator of chromosome condensation (RCC1) family protein; CONTAINS InterPro DOMAIN/s: Regulator of chromosome condensation/beta-lactamase-inhibitor protein II (InterPro:IPR009091), Regulator of chromosome condensation, RCC1 (InterPro:IPR000408); BEST Arabidopsis thaliana protein match is: Regulator of chromosome condensation (RCC1) f…	2e-71	Os01g0846800	Regulator of chromosome condensation, RCC1 domain containing protein.
CSA002787	-3.8113	1.04272e-175	2.56075e-172	down	144	209	186	2091	1892	1941	mRNA	xfsc0000310:78981-85919	+	4e-14	AT3G12320	unknown protein; BEST Arabidopsis thaliana protein match is: unknown protein (TAIR:AT5G06980.4); Has 102 Blast hits to 102 proteins in 16 species: Archae - 0; Bacteria - 0; Metazoa - 0; Fungi - 0; Plants - 98; Viruses - 0; Other Eukaryotes - 4 (source: NCBI BLink).
CSA033796	-3.36279	3.40476e-171	7.71834e-168	down	1366	1761	1820	12379	13750	13550	mRNA	xpsc0054323:20782-25638	-	0	AT1G62740	stress-inducible protein, putative \\ stress-inducible protein, putative; FUNCTIONS IN: binding; INVOLVED IN: response to cadmium ion, response to stress; LOCATED IN: cytosol, nucleus, plasma membrane; EXPRESSED IN: 25 plant structures; EXPRESSED DURING: 14 growth stages; CONTAINS InterPro DOMAIN/s: Heat shock chaperonin-binding (InterPro:IPR006636), Tetratricopeptide TPR-1 (InterPro:IPR001440), …	0	Os02g0644100	Similar to Heat shock protein STI (Stress inducible protein) (GmSTI).
CSA009977	-4.95826	7.77734e-163	1.63713e-159	down	71	52	54	1635	1387	1323	mRNA	sc0000951:547191-548472	+	4e-33	AT4G27310	B-box type zinc finger family protein \\ B-box type zinc finger family protein; FUNCTIONS IN: sequence-specific DNA binding transcription factor activity, zinc ion binding; INVOLVED IN: regulation of transcription; LOCATED IN: intracellular; CONTAINS InterPro DOMAIN/s: Zinc finger, B-box (InterPro:IPR000315); BEST Arabidopsis thaliana protein match is: B-box type zinc finger family protein (TAIR:…	4e-24	Os08g0178800	Hypothetical conserved gene.
CSA028552	-6.45592	1.87877e-148	3.69116e-145	down	319	645	380	25334	38399	28020	mRNA	sc0003518:219772-223604	+	0	RCA	rubisco activase \\ Rubisco activase, a nuclear-encoded chloroplast protein that consists of two isoforms arising from alternative splicing in most plants. Required for the light activation of rubisco. \\ rubisco activase (RCA); FUNCTIONS IN: enzyme regulator activity, ADP binding, ribulose-1,5-bisphosphate carboxylase/oxygenase activator activity, ATP binding; INVOLVED IN: response to cold, resp…	0	Os11g0707000	Similar to Ribulose bisphosphate carboxylase/oxygenase activase, chloroplastic.
CSA011544	2.92401	2.8345e-147	5.22079e-144	up	11336	12512	14460	1494	1144	1320	mRNA	xpsc0053403:250661-251834	-	8e-38	CCR2	cold, circadian rhythm, and rna binding 2 \\ Encodes a small glycine-rich RNA binding protein that is part of a negative-feedback loop through which AtGRP7 regulates the circadian oscillations of its own transcript. Gene expression is induced by cold. GRP7 appears to promote stomatal opening and reduce tolerance under salt and dehydration stress conditions, but, promotes stomatal closing and ther…	7e-39	Os12g0632000	Similar to Glycine-rich RNA-binding protein 1 (Fragment).
CSA004991	3.16388	5.13048e-146	8.89384e-143	up	2181	2117	2404	199	195	193	mRNA	sc0001417:508495-509738	-	5e-33	AT1G56300	Chaperone DnaJ-domain superfamily protein \\ Chaperone DnaJ-domain superfamily protein; FUNCTIONS IN: heat shock protein binding; INVOLVED IN: protein folding, response to cyclopentenone; LOCATED IN: cellular_component unknown; EXPRESSED IN: 23 plant structures; EXPRESSED DURING: 15 growth stages; CONTAINS InterPro DOMAIN/s: Molecular chaperone, heat shock protein, Hsp40, DnaJ (InterPro:IPR015609…	9e-25	Os03g0300600	Similar to Chaperone protein dnaJ.
CSA011201	3.31187	7.54812e-146	1.23579e-142	up	6491	6740	8083	503	575	598	mRNA	sc0002240:7875-11799	+	0	STP1	sugar transporter 1 \\ Encodes a H+/hexose cotransporter. \\ sugar transporter 1 (STP1); FUNCTIONS IN: carbohydrate transmembrane transporter activity, sugar:hydrogen symporter activity; INVOLVED IN: transport, transmembrane transport; LOCATED IN: nucleus, plasma membrane, vacuole, membrane; EXPRESSED IN: 25 plant structures; EXPRESSED DURING: 13 growth stages; CONTAINS InterPro DOMAIN/s: Sugar t…	0	Os07g0106200	Similar to Hexose transporter.
CSA022199	7.39123	1.44907e-143	2.24759e-140	up	2335	2483	2214	14	5	14	mRNA	xfsc0007474:284-3714	-	3e-30	COR27	cold regulated gene 27 \\ cold regulated gene 27 (COR27); BEST Arabidopsis thaliana protein match is: unknown protein (TAIR:AT4G33980.1); Has 74 Blast hits to 74 proteins in 12 species: Archae - 0; Bacteria - 0; Metazoa - 0; Fungi - 0; Plants - 74; Viruses - 0; Other Eukaryotes - 0 (source: NCBI BLink).	4e-16	Os03g0184100	Conserved hypothetical protein.
CSA029627	-3.3489	3.24611e-141	4.78314e-138	down	282	276	262	2512	2030	2048	mRNA	sc0001066:129892-130166	+
CSA034192	3.8934	1.46507e-136	2.05598e-133	up	1483	1889	2066	104	93	89	mRNA	sc0000019:1480361-1481765	+	4e-65	PIFI	post-illumination chlorophyll fluorescence increase \\ Encodes a chloroplast-targeted protein localized in the stroma that is a novel component essential for NDH-mediated non-photochemical reduction of the plastoquinone pool in chlororespiratory electron transport. \\ post-illumination chlorophyll fluorescence increase (PIFI); FUNCTIONS IN: molecular_function unknown; INVOLVED IN: chlororespirati…	2e-55	Os03g0586500	Similar to chloroplast post-illumination chlorophyll fluorescence increase protein.
CSA009966	-2.28461	8.52771e-134	1.14233e-130	down	6945	7049	7580	29887	24751	27987	mRNA	sc0000951:147149-151406	+	0	FBA2	fructose-bisphosphate aldolase 2 \\ Protein is tyrosine-phosphorylated and its phosphorylation state is modulated in response to ABA in Arabidopsis thaliana seeds. \\ fructose-bisphosphate aldolase 2 (FBA2); FUNCTIONS IN: fructose-bisphosphate aldolase activity, catalytic activity; INVOLVED IN: response to cadmium ion, pentose-phosphate shunt, response to abscisic acid stimulus; LOCATED IN: in 7 …	2e-175	Os01g0118000	Similar to Fructose-bisphosphate aldolase (EC 4.1.2.13) (Fragment).
CSA023133	-5.50525	1.63587e-131	2.09605e-128	down	135	237	154	5527	7798	5310	mRNA	xfsc0028287:406-1110	+	6e-106	HSP90.1	heat shock protein 90.1 \\ Encodes a cytosolic heat shock protein AtHSP90.1. AtHSP90.1 interacts with disease resistance signaling components SGT1b and RAR1 and is required for RPS2-mediated resistance. \\ heat shock protein 90.1 (HSP90.1); FUNCTIONS IN: unfolded protein binding, ATP binding; INVOLVED IN: defense response to bacterium, response to heat, response to arsenic; LOCATED IN: cytosol, c…	1e-106	Os04g0107900	Similar to Heat shock protein 82.
CSA008212	5.23155	8.60759e-131	1.05694e-127	up	3794	7184	6843	140	107	122	mRNA	sc0000674:57858-61847	-	5e-151	AT3G25810	Terpenoid cyclases/Protein prenyltransferases superfamily protein \\ Terpenoid cyclases/Protein prenyltransferases superfamily protein; CONTAINS InterPro DOMAIN/s: Terpene synthase, metal-binding domain (InterPro:IPR005630), Terpenoid synthase (InterPro:IPR008949), Terpenoid cylases/protein prenyltransferase alpha-alpha toroid (InterPro:IPR008930), Terpene synthase-like (InterPro:IPR001906); BEST…	2e-73	Os03g0428200	Similar to Terpene synthase, N-terminal domain containing protein, expressed.
CSA033867	3.10483	2.3846e-130	2.81096e-127	up	9026	10521	11785	1124	800	933	mRNA	sc0000546:744179-745490	+	1e-37	CCR2	cold, circadian rhythm, and rna binding 2 \\ Encodes a small glycine-rich RNA binding protein that is part of a negative-feedback loop through which AtGRP7 regulates the circadian oscillations of its own transcript. Gene expression is induced by cold. GRP7 appears to promote stomatal opening and reduce tolerance under salt and dehydration stress conditions, but, promotes stomatal closing and ther…	2e-39	Os12g0632000	Similar to Glycine-rich RNA-binding protein 1 (Fragment).
CSA030474	-4.2197	1.92999e-127	2.18757e-124	down	2261	3104	4109	54317	40328	42942	mRNA	xpsc0053783:90029-91192	+	6e-131	CAB1	chlorophyll A/B binding protein 1 \\ Subunit of light-harvesting complex II (LHCII),which absorbs light and transfers energy to the photosynthetic reaction center. \\ chlorophyll A/B binding protein 1 (CAB1); FUNCTIONS IN: chlorophyll binding; INVOLVED IN: photosynthesis; LOCATED IN: light-harvesting complex, thylakoid, chloroplast thylakoid membrane, chloroplast; EXPRESSED IN: guard cell, juveni…	2e-132	Os01g0600900	Chlorophyll a-b binding protein 2, chloroplast precursor (LHCII type I CAB-2) (LHCP).
CSA025841	-3.18214	3.48448e-125	3.80325e-122	down	389	383	519	3208	3191	2772	mRNA	sc0003297:10134-20684	-	2e-36	AT5G64170	dentin sialophosphoprotein-related \\ dentin sialophosphoprotein-related; BEST Arabidopsis thaliana protein match is: unknown protein (TAIR:AT3G54500.2); Has 1807 Blast hits to 1807 proteins in 277 species: Archae - 0; Bacteria - 0; Metazoa - 736; Fungi - 347; Plants - 385; Viruses - 0; Other Eukaryotes - 339 (source: NCBI BLink).
CSA023147	3.09487	5.70983e-121	6.0096e-118	up	2562	2913	3303	320	249	237	mRNA	sc0000429:919595-923835	+	3e-121	TET3	tetraspanin3 \\ Member of TETRASPANIN family \\ tetraspanin3 (TET3); FUNCTIONS IN: molecular_function unknown; INVOLVED IN: aging; LOCATED IN: plasma membrane; EXPRESSED IN: 23 plant structures; EXPRESSED DURING: 13 growth stages; CONTAINS InterPro DOMAIN/s: Tetraspanin (InterPro:IPR018499), Tetraspanin, subgroup (InterPro:IPR000301); BEST Arabidopsis thaliana protein match is: tetraspanin4 (TAIR…	2e-100	Os05g0122800	Tetraspanin domain containing protein.
CSA002361	-3.31486	8.32545e-121	8.46038e-118	down	3373	4979	5209	35651	36975	32450	mRNA	sc0001464:12875-14696	-	8e-135	LHCB3	light-harvesting chlorophyll B-binding protein 3 \\ Lhcb3 protein is a component of the main light harvesting chlorophyll a/b-protein complex of Photosystem II (LHC II). \\ light-harvesting chlorophyll B-binding protein 3 (LHCB3); FUNCTIONS IN: structural molecule activity; INVOLVED IN: photosynthesis; LOCATED IN: light-harvesting complex, thylakoid, chloroplast thylakoid membrane, chloroplast; E…	1e-130	Os07g0562700	Similar to Type III chlorophyll a/b-binding protein (Fragment).
CSA005048	-6.96598	3.04625e-120	2.99244e-117	down	13	12	9	1204	917	1222	mRNA	sc0000808:534514-536448	+	0	AT2G13610	ABC-2 type transporter family protein \\ ABC-2 type transporter family protein; FUNCTIONS IN: ATPase activity, coupled to transmembrane movement of substances; LOCATED IN: membrane; EXPRESSED IN: 22 plant structures; EXPRESSED DURING: 13 growth stages; CONTAINS InterPro DOMAIN/s: ATPase, AAA+ type, core (InterPro:IPR003593), ABC transporter-like (InterPro:IPR003439), ABC-2 type transporter (Inter…	3e-139	Os01g0615500	ABC transporter-like domain containing protein.
CSA013811	-2.23629	4.09128e-119	3.88936e-116	down	14595	15738	18601	64126	55180	61253	mRNA	sc0000283:980529-984004	-	0	HSP81-2	heat shock protein 81-2 \\ A member of heat shock protein 90 (HSP90) gene family. Expressed in all tissues and abundant in root apical meristem, pollen and tapetum. Expression is NOT heat-induced but induced by IAA and NaCl. Interacts with HsfA1d in the cytosol and the nucleus and negatively regulates HsfA1d. Did not bind to AtHsfA4c. \\ heat shock protein 81-2 (HSP81-2); FUNCTIONS IN: protein bi…	0	Os09g0482100	Similar to Heat shock protein 82.
CSA016462	-2.59082	5.00898e-119	4.61295e-116	down	5733	7396	7884	36869	31932	30250	mRNA	sc0000038:1566658-1570302	-	0	HSC70-1	heat shock cognate protein 70-1 \\ encodes a member of heat shock protein 70 family. \\ heat shock cognate protein 70-1 (HSC70-1); FUNCTIONS IN: ATP binding; INVOLVED IN: protein folding, response to cadmium ion, response to cold, response to virus, response to heat; LOCATED IN: in 9 components; EXPRESSED IN: 29 plant structures; EXPRESSED DURING: 16 growth stages; CONTAINS InterPro DOMAIN/s: Hea…	0	Os11g0703900	Similar to Heat shock protein 70.
CSA025498	-2.76947	9.97525e-119	8.9082e-116	down	848	809	941	4360	4924	4592	mRNA	xpsc0053661:142579-147386	-	0	AT1G12270	stress-inducible protein, putative \\ stress-inducible protein, putative; FUNCTIONS IN: binding; INVOLVED IN: response to stress; EXPRESSED IN: 23 plant structures; EXPRESSED DURING: 14 growth stages; CONTAINS InterPro DOMAIN/s: Heat shock chaperonin-binding (InterPro:IPR006636), Tetratricopeptide TPR-1 (InterPro:IPR001440), Tetratricopeptide-like helical (InterPro:IPR011990), Tetratricopeptide r…	0	Os02g0644100	Similar to Heat shock protein STI (Stress inducible protein) (GmSTI).
CSA009848	-4.42501	6.94626e-118	6.02077e-115	down	132	239	205	2836	3338	3437	mRNA	sc0000256:313169-316823	+	8e-162	AT5G64510	unknown protein; FUNCTIONS IN: molecular_function unknown; INVOLVED IN: biological_process unknown; LOCATED IN: endomembrane system; EXPRESSED IN: 17 plant structures; EXPRESSED DURING: 10 growth stages; Has 35333 Blast hits to 34131 proteins in 2444 species: Archae - 798; Bacteria - 22429; Metazoa - 974; Fungi - 991; Plants - 531; Viruses - 0; Other Eukaryotes - 9610 (source: NCBI BLink).	4e-116	Os01g0767600	Conserved hypothetical protein.
CSA011614	-3.55995	4.9695e-117	4.18432e-114	down	284	314	261	2426	2960	2562	mRNA	sc0000875:273462-280052	+	2e-170	ATERDJ3A	DNAJ heat shock N-terminal domain-containing protein \\ J domain protein localized in ER lumen. Can compensate for the growth defect in jem1 scj1 mutant yeast. Also shows similarity to HSP40 proteins and is induced by heat stress. At high temperatures, mutant alleles are not transmitted through the pollen due to defects in pollen tube growth. \\ ATERDJ3A; CONTAINS InterPro DOMAIN/s: Molecular cha…	1e-154	Os03g0293000	Similar to DnaJ domain containing protein, expressed.
CSA032665	-2.77018	5.64366e-116	4.61996e-113	down	1104	1117	1256	7210	6161	5291	mRNA	sc0000713:515019-520061	-	0	HEMA1	Glutamyl-tRNA reductase family protein \\ Encodes a protein with glutamyl-tRNA reductase (GluTR) activity, catalyzing the NADPH-dependent reduction of Glu-tRNA(Glu) to glutamate 1-semialdehyde (GSA) with the release of free tRNA(Glu). It is involved in the early steps of chlorophyll biosynthesis. \\ HEMA1; FUNCTIONS IN: glutamyl-tRNA reductase activity; INVOLVED IN: chlorophyll biosynthetic proce…	0	Os10g0502400	Similar to Glutamyl-tRNA reductase 2 (EC 1.2.1.70) (GluTR) (Fragment).
CSA001448	-5.57425	1.72276e-115	1.37215e-112	down	127	186	129	4302	7451	4672	mRNA	sc0002903:66845-68245	+	4e-51	HSP23.6-MITO	mitochondrion-localized small heat shock protein 23.6 \\ AtHSP23.6-mito mRNA, nuclear gene encoding mitochondrial \\ mitochondrion-localized small heat shock protein 23.6 (HSP23.6-MITO); FUNCTIONS IN: molecular_function unknown; INVOLVED IN: response to cadmium ion, response to heat; EXPRESSED IN: 6 plant structures; EXPRESSED DURING: 4 anthesis, petal differentiation and expansion stage; CONTAIN…	4e-31	Os02g0758000	Similar to Low molecular weight heat shock protein precursor (Mitochondrial small heat shock protein 22).
CSA002318	5.08697	7.01982e-113	5.44405e-110	up	990	1029	1010	21	20	29	mRNA	sc0005969:7381-9356	-	1e-70	TT10	Laccase/Diphenol oxidase family protein \\ Encodes a protein that is similar to laccase-like polyphenol oxidases. Involved in lignin and flavonoids biosynthesis. It has four conserved copper binding domains. Expressed in developing testa, where it colocalizes with the flavonoid end products proanthocyanidins and flavonols. Mutant plants exhibited a delay in developmentally determined browning of …	6e-70	LOC_Os02g51440.1	Similar to cDNA, clone: J065097H05, full insert sequence.
CSA020656	2.52274	1.64519e-111	1.24317e-108	up	4679	4326	4802	695	591	606	mRNA	sc0000529:149528-152535	+	2e-137	XTH7	xyloglucan endotransglucosylase/hydrolase 7 \\ xyloglucan endotransglucosylase/hydrolase 7 (XTH7); FUNCTIONS IN: hydrolase activity, acting on glycosyl bonds, xyloglucan:xyloglucosyl transferase activity, hydrolase activity, hydrolyzing O-glycosyl compounds; INVOLVED IN: carbohydrate metabolic process, cellular glucan metabolic process; LOCATED IN: endomembrane system, cell wall, apoplast; EXPRES…	4e-84	Os11g0539200	Similar to Xyloglucan endotransglycosylase XET2 (Fragment).
CSA009969	-3.55121	1.76874e-110	1.30312e-107	down	92	90	90	879	868	759	mRNA	sc0000951:153128-159416	-	3e-64	AT2G21320	B-box zinc finger family protein \\ B-box zinc finger family protein; FUNCTIONS IN: sequence-specific DNA binding transcription factor activity, zinc ion binding; INVOLVED IN: regulation of transcription; LOCATED IN: endomembrane system, intracellular; EXPRESSED IN: 19 plant structures; EXPRESSED DURING: 10 growth stages; CONTAINS InterPro DOMAIN/s: Zinc finger, B-box (InterPro:IPR000315); BEST A…	1e-79	Os09g0527900	Similar to Hd1-like protein.
CSA035382	3.20663	4.21941e-110	3.03283e-107	up	13117	16460	19416	1538	1148	1460	mRNA	sc0001593:84564-85378	-	2e-37	CCR2	cold, circadian rhythm, and rna binding 2 \\ Encodes a small glycine-rich RNA binding protein that is part of a negative-feedback loop through which AtGRP7 regulates the circadian oscillations of its own transcript. Gene expression is induced by cold. GRP7 appears to promote stomatal opening and reduce tolerance under salt and dehydration stress conditions, but, promotes stomatal closing and ther…	3e-37	Os12g0632000	Similar to Glycine-rich RNA-binding protein 1 (Fragment).
CSA012743	-4.28243	9.59259e-109	6.7308e-106	down	81	102	88	1526	1549	1068	mRNA	sc0003729:71996-74348	+	5e-146	AT2G20560	DNAJ heat shock family protein \\ DNAJ heat shock family protein; FUNCTIONS IN: unfolded protein binding, heat shock protein binding; INVOLVED IN: protein folding; LOCATED IN: cellular_component unknown; EXPRESSED IN: 10 plant structures; EXPRESSED DURING: M germinated pollen stage, 4 anthesis, C globular stage, petal differentiation and expansion stage; CONTAINS InterPro DOMAIN/s: Molecular chap…	7e-141	Os05g0562300	Similar to DnaJ-like protein.
CSA030805	6.10374	1.91724e-107	1.31398e-104	up	1247	2284	2131	22	24	18	mRNA	xfsc0020745:34-1339	+	2e-61	SHN1	Integrase-type DNA-binding superfamily protein \\ Encodes a member of the ERF (ethylene response factor) subfamily B-6 of ERF/AP2 transcription factor family. The protein contains one AP2 domain. There are 12 members in this subfamily including RAP2.11. This gene is involved in wax biosynthesis. Over-expression of the gene results in glossy leaf phenotype and increased drought tolerance. Two clos…	1e-65	Os02g0202000	Similar to ethylene responsive element.
CSA028205	4.6321	4.81496e-107	3.22493e-104	up	3693	4194	4728	191	88	122	mRNA	sc0001461:318340-323202	+	8e-114	PRR5	pseudo-response regulator 5 \\ Encodes a pseudo-response regulator whose mutation affects various circadian-associated biological events such as flowering time in the long-day photoperiod conditions, red light sensitivity of seedlings during early photomorphogenesis, and the period of free-running rhythms of certain clock-controlled genes including CCA1 and APRR1/TOC1 in constant white light. Act…	2e-92	Os09g0532400	Signal transduction response regulator, receiver region domain containing protein.
CSA000963	-5.77135	1.36674e-106	8.95061e-104	down	208	304	302	8404	16948	9084	mRNA	xfsc0000521:60518-63961	+	0	HSP70	heat shock protein 70 \\ heat shock protein 70 (HSP70); FUNCTIONS IN: ATP binding; INVOLVED IN: in 9 processes; LOCATED IN: cytosol, mitochondrion, cell wall, plasma membrane; EXPRESSED IN: 23 plant structures; EXPRESSED DURING: 11 growth stages; CONTAINS InterPro DOMAIN/s: Heat shock protein 70, conserved site (InterPro:IPR018181), Heat shock protein Hsp70 (InterPro:IPR001023), Heat shock protei…	0	Os11g0703900	Similar to Heat shock protein 70.
CSA019572	-1.98311	1.06293e-104	6.80968e-102	down	14579	15489	16987	52424	49952	43611	mRNA	sc0000527:191398-193018	+	3e-144	LHCB2.1	photosystem II light harvesting complex gene 2.1 \\ Lhcb2.1 protein encoding a subunit of the light harvesting complex II. Member of a gene family with high degree of sequence similarity. Initially LHCB2.3 was considered as a separate gene but appears to be an allele of LHCB2.1. \\ photosystem II light harvesting complex gene 2.1 (LHCB2.1); FUNCTIONS IN: chlorophyll binding; INVOLVED IN: response…	8e-121	Os03g0592500	Similar to Photosystem II type II chlorophyll a/b binding protein (Fragment).
CSA012440	3.94361	3.55528e-104	2.22923e-101	up	1364	1743	1687	64	85	94	mRNA	xfsc0000657:111551-113558	+	2e-59	AT3G55290	NAD(P)-binding Rossmann-fold superfamily protein \\ NAD(P)-binding Rossmann-fold superfamily protein; FUNCTIONS IN: oxidoreductase activity, binding, catalytic activity; INVOLVED IN: oxidation reduction, metabolic process; LOCATED IN: peroxisome; EXPRESSED IN: leaf; CONTAINS InterPro DOMAIN/s: Short-chain dehydrogenase/reductase, conserved site (InterPro:IPR020904), NAD(P)-binding domain (InterPr…	9e-54	Os08g0510400	Short-chain dehydrogenase/reductase SDR domain containing protein.
CSA016835	-3.66333	4.9186e-103	3.01982e-100	down	207	189	215	1901	2401	1768	mRNA	xfsc0000127:94928-95338	+	4e-74	AT3G27360	Histone superfamily protein \\ Histone superfamily protein; FUNCTIONS IN: DNA binding; INVOLVED IN: nucleosome assembly; LOCATED IN: chloroplast, nucleosome; EXPRESSED IN: 22 plant structures; EXPRESSED DURING: 14 growth stages; CONTAINS InterPro DOMAIN/s: Histone H3 (InterPro:IPR000164), Histone-fold (InterPro:IPR009072), Histone core (InterPro:IPR007125); BEST Arabidopsis thaliana protein match…	5e-75	Os04g0419600	Histone H3.
CSA011403	3.52934	6.11834e-103	3.67975e-100	up	2244	2738	3267	221	149	189	mRNA	sc0000513:129331-129720	+	4e-32	CP12-2	CP12 domain-containing protein 2 \\ CP12-2 encodes a small peptide found in the chloroplast stroma. It belongs to the CP12 gene family thought to be involved in the formation of a supramolecular complex with glyceraldehyde-3-phosphate dehydrogenase (GAPDH) and phosphoribulokinase (PRK) embedded in the Calvin cycle. CP12-2 is coordinately regulated by light with the photosynthetic GAPDH and PRK. T…	5e-26	Os01g0303000	Similar to CP12 (Fragment).
CSA003237	3.44222	1.15109e-101	6.78451e-99	up	4473	5409	6598	495	358	335	mRNA	sc0001870:200822-205087	-	9e-163	AT5G33370	GDSL-like Lipase/Acylhydrolase superfamily protein \\ GDSL-like Lipase/Acylhydrolase superfamily protein; FUNCTIONS IN: hydrolase activity, acting on ester bonds, carboxylesterase activity; INVOLVED IN: lipid metabolic process; LOCATED IN: endomembrane system; EXPRESSED IN: 15 plant structures; EXPRESSED DURING: 7 growth stages; CONTAINS InterPro DOMAIN/s: Lipase, GDSL (InterPro:IPR001087); BEST …	7e-152	Os02g0617400	Lipase, GDSL domain containing protein.
CSA021517	-3.7803	2.2333e-101	1.2905e-98	down	3262	2743	2911	42287	26238	28752	mRNA	xpsc0057552:353-6391	+	0	WBC11	white-brown complex homolog protein 11 \\ Encodes a plasma membrane-localized ATP-binding cassette transporter, that is required for cutin transport to the extracellular matrix. \\ white-brown complex homolog protein 11 (WBC11); FUNCTIONS IN: ATPase activity, coupled to transmembrane movement of substances, fatty acid transporter activity; INVOLVED IN: cutin transport, fatty acid transport; LOCAT…	0	Os09g0472100	Similar to ABC transporter.
CSA017238	-1.87217	4.91935e-101	2.78795e-98	down	4304	4901	4509	13675	12888	12865	mRNA	sc0000547:648703-651293	+	2e-122	APX1	ascorbate peroxidase 1 \\ Encodes a cytosolic ascorbate peroxidase APX1. Ascorbate peroxidases are enzymes that scavenge hydrogen peroxide in plant cells. Eight types of APX have been described for Arabidopsis: three cytosolic (APX1, APX2, APX6), two chloroplastic types (stromal sAPX, thylakoid tAPX), and three microsomal (APX3, APX4, APX5) isoforms. At least part of the induction of heat shock p…	3e-93	Os07g0694700	L-ascorbate peroxidase.
CSA011817	-5.62951	6.88677e-100	3.82931e-97	down	171	193	164	4780	10015	5598	mRNA	sc0002165:235603-286806	+	2e-32	HSP21	heat shock protein 21 \\ chloroplast located small heat shock protein. \\ heat shock protein 21 (HSP21); CONTAINS InterPro DOMAIN/s: Heat shock protein Hsp20 (InterPro:IPR002068), HSP20-like chaperone (InterPro:IPR008978); BEST Arabidopsis thaliana protein match is: HSP20-like chaperones superfamily protein (TAIR:AT5G51440.1); Has 6158 Blast hits to 6158 proteins in 1414 species: Archae - 225; Ba…	7e-46	Os05g0296800	Similar to Retrotransposon Karma DNA, complete sequence.
CSA007689	3.13095	6.22881e-99	3.39931e-96	up	4426	4678	5644	511	345	465	mRNA	xfsc0000726:79831-84465	-	0	TUA5	tubulin alpha-5 \\ Encodes an isoform of alpha tubulin. Closely related to adjacent gene TUA3 suggesting recent duplication. \\ tubulin alpha-5 (TUA5); FUNCTIONS IN: structural constituent of cytoskeleton; INVOLVED IN: response to cadmium ion, microtubule-based process; LOCATED IN: tubulin complex, cytosol, cell wall, membrane; EXPRESSED IN: 6 plant structures; CONTAINS InterPro DOMAIN/s: Alpha t…	0	Os07g0574800	Tubulin alpha-1 chain.
CSA016010	-2.82912	8.87406e-99	4.75488e-96	down	4961	6390	5398	30591	27838	34802	mRNA	sc0001400:466863-469193	-	2e-59	ELIP1	Chlorophyll A-B binding family protein \\ Encodes an early light-inducible protein. \\ EARLY LIGHT-INDUCABLE PROTEIN (ELIP1); BEST Arabidopsis thaliana protein match is: Chlorophyll A-B binding family protein (TAIR:AT4G14690.1); Has 319 Blast hits to 319 proteins in 50 species: Archae - 0; Bacteria - 5; Metazoa - 0; Fungi - 0; Plants - 259; Viruses - 0; Other Eukaryotes - 55 (source: NCBI BLink).	1e-36	Os07g0178800	Similar to Low molecular mass early light-inducible protein HV90, chloroplast precursor (ELIP).
CSA024023	-2.85691	1.89761e-98	9.9862e-96	down	167	187	185	1039	1078	945	mRNA	sc0000270:468071-496137	+	9e-51	AT3G54500	BEST Arabidopsis thaliana protein match is: dentin sialophosphoprotein-related (TAIR:AT5G64170.1); Has 183 Blast hits to 175 proteins in 44 species: Archae - 0; Bacteria - 4; Metazoa - 38; Fungi - 11; Plants - 120; Viruses - 0; Other Eukaryotes - 10 (source: NCBI BLink).	4e-21	Os01g0498200	Conserved hypothetical protein.
CSA018986	3.98424	1.03625e-97	5.35758e-95	up	842	827	931	45	47	37	mRNA	xpsc0053730:117342-130754	-	0	HKL1	hexokinase-like 1 \\ hexokinase-like 1 (HKL1); FUNCTIONS IN: hexokinase activity, ATP binding; INVOLVED IN: response to salt stress, response to cold, response to osmotic stress; LOCATED IN: mitochondrion, plastid; EXPRESSED IN: 26 plant structures; EXPRESSED DURING: 13 growth stages; CONTAINS InterPro DOMAIN/s: Hexokinase, N-terminal (InterPro:IPR022672), Hexokinase, C-terminal (InterPro:IPR0226…	9e-177	Os01g0940100	Similar to Hexokinase.
CSA014433	-4.04953	2.38014e-97	1.20936e-94	down	63	86	64	826	960	973	mRNA	sc0001575:24425-34451	+	1e-92	AT2G41250	Haloacid dehalogenase-like hydrolase (HAD) superfamily protein \\ Haloacid dehalogenase-like hydrolase (HAD) superfamily protein; FUNCTIONS IN: hydrolase activity, catalytic activity, phosphoglycolate phosphatase activity; INVOLVED IN: metabolic process; LOCATED IN: mitochondrion; EXPRESSED IN: 24 plant structures; EXPRESSED DURING: 15 growth stages; CONTAINS InterPro DOMAIN/s: Haloacid dehalogen…	1e-93	Os07g0659400	Similar to rhythmically expressed protein.
CSA002472	-3.41796	2.92656e-97	1.46179e-94	down	2813	2123	2919	24865	23083	18269	mRNA	sc0003759:108395-113988	+	0	GUN5	magnesium-chelatase subunit chlH, chloroplast, putative / Mg-protoporphyrin IX chelatase, putative (CHLH) \\ Encodes magnesium chelatase involved in plastid-to-nucleus signal transduction. \\ GENOMES UNCOUPLED 5 (GUN5); FUNCTIONS IN: magnesium chelatase activity; INVOLVED IN: chlorophyll biosynthetic process, biosynthetic process; LOCATED IN: mitochondrion, magnesium chelatase complex, chloroplas…	0	Os03g0323200	Similar to Magnesium-chelatase subunit H family protein, expressed.
CSA013196	3.24232	3.21934e-97	1.58123e-94	up	1104	1279	1309	113	83	110	mRNA	sc0001777:387326-391149	-	6e-100	LPP2	lipid phosphate phosphatase 2 \\ Encodes phosphatidic acid phosphatase. Involved in ABA signaling. Functions as a negative regulator upstream of ABI4. Expressed during germination and seed development. Expressed overall in young seedlings, in roots, hypocotyls, and vascular cells of cotyledons and leaves of 10 day-old seedlings, in flower filaments and stem elongation zones. Not expressed in anth…	9e-94	Os09g0308900	Phosphatidic acid phosphatase type 2/haloperoxidase domain containing protein.
CSA013341	4.70915	3.138e-96	1.51601e-93	up	7197	8830	6583	297	142	245	mRNA	sc0000400:223457-227701	-	2e-72	CA1	carbonic anhydrase 1 \\ Encodes a putative beta-carbonic anhydrase betaCA1. Together with betaCA4 (At1g70410) regulates CO2-controlled stomatal movements in guard cells. \\ carbonic anhydrase 1 (CA1); FUNCTIONS IN: carbonate dehydratase activity, zinc ion binding; INVOLVED IN: in 6 processes; LOCATED IN: in 8 components; EXPRESSED IN: 22 plant structures; EXPRESSED DURING: 14 growth stages; CONTA…	2e-60	Os01g0639900	Similar to Carbonic anhydrase, chloroplast precursor (EC 4.2.1.1) (Carbonate dehydratase).
CSA017806	-1.9268	6.77004e-95	3.21796e-92	down	920	1036	1076	3003	2979	3046	mRNA	sc0002230:54192-59376	-	1e-164	ATERDJ3B	DNAJ heat shock family protein \\ J domain protein localized in ER lumen. Can partially compensate for the growth defect in jem1 scj1 mutant yeast. Forms a complex SDF2-ERdj3B-BiP that is required for the proper accumulation of the surface-exposed leucine-rich repeat receptor kinases EFR. EFR is involved in PAMP (pathogen associated molecular patterns) triggered immunity. \\ ATERDJ3B; FUNCTIONS I…	2e-149	Os05g0156500	Similar to Apobec-1 binding protein 2.
CSA029451	2.87936	1.39867e-94	6.54266e-92	up	6039	7585	9075	874	835	699	mRNA	sc0000041:1024552-1028779	-	0	PMEPCRF	pectin methylesterase PCR fragment F \\ pectin methylesterase PCR fragment F (PMEPCRF); FUNCTIONS IN: pectinesterase activity; INVOLVED IN: cell wall modification; LOCATED IN: cell wall; EXPRESSED IN: 22 plant structures; EXPRESSED DURING: 13 growth stages; CONTAINS InterPro DOMAIN/s: Pectinesterase, active site (InterPro:IPR018040), Pectin lyase fold/virulence factor (InterPro:IPR011050), Pectin…	1e-154	Os01g0234300	Similar to Pectinesterase.
CSA004860	2.44667	8.04721e-94	3.70549e-91	up	2684	2543	3058	437	389	368	mRNA	sc0000622:605251-608675	+	1e-99	FER4	ferritin 4 \\ Encodes FERRITIN 4, AtFER4. Ferritins are a class of 24-mer multi-meric proteins found in all kingdoms of life. Function as the main iron store in mammals. Evidence suggests that Arabidopsis ferritins are essential to protect cells against oxidative damage, but they do not constitute the major iron pool. Localize to mitochondria. Knock out mutants are not sensitive to abiotic stress…	4e-90	Os12g0106000	Similar to Ferritin 1, chloroplast precursor (EC 1.16.3.1) (ZmFer1).
CSA018871	-5.8993	3.77612e-93	1.71203e-90	down	13	12	10	560	540	540	mRNA	sc0001353:498549-499199	-	9e-21	AT3G53830	Regulator of chromosome condensation (RCC1) family protein \\ Regulator of chromosome condensation (RCC1) family protein; CONTAINS InterPro DOMAIN/s: Regulator of chromosome condensation/beta-lactamase-inhibitor protein II (InterPro:IPR009091), Regulator of chromosome condensation, RCC1 (InterPro:IPR000408); BEST Arabidopsis thaliana protein match is: Regulator of chromosome condensation (RCC1) f…	2e-20	Os01g0846800	Regulator of chromosome condensation, RCC1 domain containing protein.
CSA011394	-5.53502	6.80861e-93	3.04015e-90	down	19	48	35	978	1369	1320	mRNA	xfsc0001024:21592-22254	-	3e-33	AT1G26800	RING/U-box superfamily protein \\ RING/U-box superfamily protein; FUNCTIONS IN: zinc ion binding; EXPRESSED IN: 20 plant structures; EXPRESSED DURING: 11 growth stages; CONTAINS InterPro DOMAIN/s: Zinc finger, RING-type (InterPro:IPR001841), Zinc finger, C3HC4 RING-type (InterPro:IPR018957); BEST Arabidopsis thaliana protein match is: RING/U-box superfamily protein (TAIR:AT1G14200.1); Has 9899 Bl…	5e-21	Os03g0351800	Zinc finger, RING/FYVE/PHD-type domain containing protein.
CSA010435	-2.17665	3.14216e-89	1.38208e-86	down	362	405	452	1505	1432	1380	mRNA	sc0000271:510366-512350	+	3e-44	AT5G39790	5'-AMP-activated protein kinase-related \\ Encodes a chloroplast localized protein with starch binding activity that may be involved in carbohydrate metabolism. \\ 5'-AMP-activated protein kinase-related; BEST Arabidopsis thaliana protein match is: 5'-AMP-activated protein kinase-related (TAIR:AT1G27070.1); Has 35333 Blast hits to 34131 proteins in 2444 species: Archae - 798; Bacteria - 22429; Me…	3e-39	Os02g0135900	Similar to 5'-AMP-activated protein kinase beta-1 subunit-related.
CSA010434	-2.55336	4.38668e-89	1.90111e-86	down	285	337	313	1375	1494	1429	mRNA	sc0000271:503827-505545	+
CSA022665	-2.3868	7.83599e-89	3.34676e-86	down	399	401	379	1717	1620	1516	mRNA	sc0000602:553740-557189	-	0	ATBETAFRUCT4	Glycosyl hydrolases family 32 protein \\ ATBETAFRUCT4; FUNCTIONS IN: hydrolase activity, hydrolyzing O-glycosyl compounds, beta-fructofuranosidase activity; INVOLVED IN: sucrose catabolic process, using beta-fructofuranosidase, carbohydrate metabolic process; LOCATED IN: vacuole, plant-type cell wall; EXPRESSED IN: 25 plant structures; EXPRESSED DURING: 16 growth stages; CONTAINS InterPro DOMAIN/…	0	Os02g0106100	Similar to Fructosyltransferase.
CSA003075	-2.21857	1.22061e-88	5.13876e-86	down	998	1206	1278	4454	3779	4451	mRNA	sc0000628:721547-722458	-	2e-23	AT3G06700	Ribosomal L29e protein family \\ Ribosomal L29e protein family; FUNCTIONS IN: structural constituent of ribosome; INVOLVED IN: translation, ribosome biogenesis; LOCATED IN: ribosome, cytosolic large ribosomal subunit, nucleolus; EXPRESSED IN: 22 plant structures; EXPRESSED DURING: 13 growth stages; CONTAINS InterPro DOMAIN/s: Ribosomal protein L29e (InterPro:IPR002673); BEST Arabidopsis thaliana …	1e-24	Os01g0304000	Similar to Ribosomal protein L29.
CSA017991	-2.60245	2.56073e-88	1.06288e-85	down	366	440	353	1888	1797	1845	mRNA	sc0000903:474904-479483	-	1e-119	ABC4	UbiA prenyltransferase family protein \\ Encodes a protein similar to 1,4-dihydroxy-2-naphthoic acid phytyltransferase involved in phylloquinone and plastoquinone biosynthesis. Mutants are pale green and heterotrophic with defects in photosynthetic electron transport. \\ ABERRANT CHLOROPLAST DEVELOPMENT 4 (ABC4); CONTAINS InterPro DOMAIN/s: UbiA prenyltransferase (InterPro:IPR000537), 1,4-dihydro…	6e-116	Os03g0190100	UbiA prenyltransferase family protein.
CSA008510	-1.81006	5.41539e-88	2.21655e-85	down	2906	2911	3367	8744	7933	8581	mRNA	sc0003528:117729-121799	-	0	CNX1	calnexin 1 \\ calnexin 1 (CNX1); FUNCTIONS IN: unfolded protein binding, calcium ion binding; INVOLVED IN: protein folding; LOCATED IN: in 8 components; EXPRESSED IN: 26 plant structures; EXPRESSED DURING: 15 growth stages; CONTAINS InterPro DOMAIN/s: Calreticulin/calnexin, P (InterPro:IPR009033), Calreticulin/calnexin (InterPro:IPR001580), Calreticulin/calnexin, conserved site (InterPro:IPR01812…	0	Os04g0402100	Similar to Calnexin (Fragment).
CSA002336	3.83189	2.89022e-87	1.16678e-84	up	8544	11201	12751	809	449	534	mRNA	sc0000793:97989-99845	-	2e-32	PRP2	proline-rich protein 2 \\ Proline-rich protein expressed in expanding leaves, stems, flowers, and siliques. \\ proline-rich protein 2 (PRP2); CONTAINS InterPro DOMAIN/s: Pollen Ole e 1 allergen/extensin (InterPro:IPR006041); BEST Arabidopsis thaliana protein match is: proline-rich protein 4 (TAIR:AT4G38770.1); Has 15440 Blast hits to 6990 proteins in 709 species: Archae - 42; Bacteria - 1645; Met…	8e-18	Os10g0148100	Protein of unknown function DUF1210 family protein.
CSA029276	2.83597	5.92257e-87	2.35862e-84	up	2102	2020	2618	285	219	237	mRNA	sc0003169:28306-29436	+	4e-173	ATPC1	ATPase, F1 complex, gamma subunit protein \\ One of two genes (with ATPC2) encoding the gamma subunit of Arabidopsis chloroplast ATP synthase. \\ ATPC1; FUNCTIONS IN: enzyme regulator activity; INVOLVED IN: photosynthetic electron transport in photosystem II, ATP synthesis coupled proton transport, ATP biosynthetic process; LOCATED IN: in 6 components; EXPRESSED IN: 24 plant structures; EXPRESSED…	8e-152	Os07g0513000	Similar to ATP synthase gamma chain, chloroplast (EC 3.6.1.34) (Fragment).
CSA024710	-3.4587	1.4147e-86	5.55883e-84	down	81	103	88	925	731	697	mRNA	sc0000631:400093-402186	+	1e-116	CH1	Pheophorbide a oxygenase family protein with Rieske [2Fe-2S] domain \\ Encodes chlorophyllide <i>a</i> oxygenase which converts chlorophyllide <i>a</i> to chlorophyllide <i>b</i> by catalyzing two successive hydroxylations at the 7-methyl group of chlorophyllide <i>a</i> . Mutants are deficient in pigments that associate with thylakoid membrane proteins, lacking chlorophyll <i>b</i> and light-har…	7e-110	Os10g0567400	Similar to Rieske.
CSA010349	2.07465	4.1132e-85	1.59495e-82	up	2453	2566	2795	501	446	508	mRNA	sc0000367:497195-499064	+	8e-119	PP2CA	protein phosphatase 2CA \\ Encodes protein phosphatase 2C. Negative regulator of ABA signalling. Expressed in seeds during germination. mRNA up-regulated by drought and ABA. \\ protein phosphatase 2CA (PP2CA); FUNCTIONS IN: protein binding, protein serine/threonine phosphatase activity, phosphoprotein phosphatase activity; INVOLVED IN: in 6 processes; LOCATED IN: protein serine/threonine phosphat…	7e-99	Os01g0846300	Similar to Protein phosphatase 2C.
CSA024471	-1.87063	6.7969e-83	2.60136e-80	down	1067	1071	1207	3340	2990	3269	mRNA	sc0003153:206348-220391	-	0	GCN5	general control non-repressible 5 \\ member of GCN subfamily \\ general control non-repressible 5 (GCN5); CONTAINS InterPro DOMAIN/s: ATPase, AAA+ type, core (InterPro:IPR003593), ABC transporter-like (InterPro:IPR003439), ABC transporter, conserved site (InterPro:IPR017871); BEST Arabidopsis thaliana protein match is: ABC transporter family protein (TAIR:AT5G09930.1); Has 1807 Blast hits to 1807…	0	Os11g0603200	Similar to ABCF-type protein.
CSA002718	4.95569	8.59555e-83	3.24757e-80	up	627	917	837	23	18	19	mRNA	sc0000110:1101249-1107766	-	2e-17	COR27	cold regulated gene 27 \\ cold regulated gene 27 (COR27); BEST Arabidopsis thaliana protein match is: unknown protein (TAIR:AT4G33980.1); Has 74 Blast hits to 74 proteins in 12 species: Archae - 0; Bacteria - 0; Metazoa - 0; Fungi - 0; Plants - 74; Viruses - 0; Other Eukaryotes - 0 (source: NCBI BLink).	1e-12	Os03g0184100	Conserved hypothetical protein.
CSA033672	-2.90921	1.1952e-82	4.45855e-80	down	210	263	239	1333	1568	1284	mRNA	sc0000174:1039910-1042058	+	4e-84	SDF2	stromal cell-derived factor 2-like protein precursor \\ Encodes an endoplasmic reticulum protein SDF2 (stromal-derived factor-2). Forms a complex SDF2-ERdj3B-BiP that is required for the proper accumulation of the surface-exposed leucine-rich repeat receptor kinases EFR. EFR is involved in PAMP (pathogen associated molecular patterns) triggered immunity. \\ stromal cell-derived factor 2-like prot…	6e-89	Os08g0278900	MIR domain containing protein.
CSA003866	3.78353	2.33199e-82	8.59045e-80	up	836	1032	1062	72	41	54	mRNA	sc0005148:81969-87361	+	0	NIR1	nitrite reductase 1 \\ Involved in the second step of nitrate assimilation. Its expression is induced by nitrate. \\ nitrite reductase 1 (NIR1); FUNCTIONS IN: ferredoxin-nitrate reductase activity, nitrite reductase (NO-forming) activity; INVOLVED IN: response to salt stress, response to nitrate; LOCATED IN: mitochondrion, apoplast, chloroplast stroma, chloroplast, membrane; EXPRESSED IN: 24 plan…	0	Os01g0357100	Ferredoxin-nitrite reductase (EC 1.7.7.1).
CSA025327	4.54057	4.61841e-82	1.6803e-79	up	3020	4906	3787	164	149	82	mRNA	sc0002604:114215-116401	+	2e-145	AT5G55720	Pectin lyase-like superfamily protein \\ Pectin lyase-like superfamily protein; FUNCTIONS IN: lyase activity, pectate lyase activity; INVOLVED IN: biological_process unknown; LOCATED IN: endomembrane system; EXPRESSED IN: 13 plant structures; EXPRESSED DURING: 6 growth stages; CONTAINS InterPro DOMAIN/s: Pectin lyase fold/virulence factor (InterPro:IPR011050), AmbAllergen (InterPro:IPR018082), Pe…	1e-138	Os04g0137100	Similar to OSIGBa0147B06.7 protein.
CSA011748	5.31819	1.59343e-81	5.72662e-79	up	1329	1775	1912	56	22	21	mRNA	sc0000003:1894469-1896188	+	3e-34	AT1G07050	CCT motif family protein \\ CCT motif family protein; CONTAINS InterPro DOMAIN/s: CCT domain (InterPro:IPR010402); BEST Arabidopsis thaliana protein match is: CCT motif family protein (TAIR:AT4G25990.1); Has 1772 Blast hits to 1772 proteins in 105 species: Archae - 0; Bacteria - 0; Metazoa - 1; Fungi - 2; Plants - 1711; Viruses - 0; Other Eukaryotes - 58 (source: NCBI BLink).	1e-17	Os02g0148000	CCT domain containing protein.
CSA011972	-1.74437	2.36712e-80	8.40472e-78	down	4693	4922	5127	12660	12551	13511	mRNA	sc0005224:19312-22525	-	8e-152	PIP1;4	plasma membrane intrinsic protein 1;4 \\ a member of the plasma membrane intrinsic protein subfamily PIP1. \\ plasma membrane intrinsic protein 1;4 (PIP1;4); FUNCTIONS IN: water channel activity; INVOLVED IN: response to water deprivation, transport; LOCATED IN: plasma membrane, membrane; EXPRESSED IN: 23 plant structures; EXPRESSED DURING: 13 growth stages; CONTAINS InterPro DOMAIN/s: Major intr…	2e-150	Os04g0559700	Similar to Aquaporin PIP1.1.
CSA010324	-4.79046	8.31213e-80	2.91617e-77	down	628	387	536	9191	15394	9187	mRNA	sc0002652:156167-160780	+	0	HSP101	heat shock protein 101 \\ Encodes ClpB1, which belongs to the Casein lytic proteinase/heat shock protein 100 (Clp/Hsp100) family. Involved in refolding of proteins which form aggregates under heat stress. Also known as AtHsp101. AtHsp101 is a cytosolic heat shock protein required for acclimation to high temperature. \\ heat shock protein 101 (HSP101); FUNCTIONS IN: protein binding, ATPase activit…	0	Os05g0519700	Similar to Heat shock protein 101.
CSA000941	4.17803	1.24937e-79	4.33164e-77	up	3415	5596	4309	231	216	130	mRNA	xfsc0004071:8660-11426	+	0	GPAT6	glycerol-3-phosphate acyltransferase 6 \\ Encodes a protein with glycerol-3-phosphate acyltransferase activity. \\ glycerol-3-phosphate acyltransferase 6 (GPAT6); CONTAINS InterPro DOMAIN/s: Phospholipid/glycerol acyltransferase (InterPro:IPR002123); BEST Arabidopsis thaliana protein match is: glycerol-3-phosphate acyltransferase 8 (TAIR:AT4G00400.1); Has 444 Blast hits to 431 proteins in 52 spec…	0	Os01g0855000	Similar to Glycerol-3-phosphate acyltransferase 6 (EC 2.3.1.15) (AtGPAT6).
CSA019322	-2.97527	8.28459e-79	2.83892e-76	down	417	521	544	2604	3475	2998	mRNA	xfsc0000337:93471-94322	+	1e-41	AT5G37670	HSP20-like chaperones superfamily protein \\ HSP20-like chaperones superfamily protein; CONTAINS InterPro DOMAIN/s: Heat shock protein Hsp20 (InterPro:IPR002068), HSP20-like chaperone (InterPro:IPR008978); BEST Arabidopsis thaliana protein match is: HSP20-like chaperones superfamily protein (TAIR:AT1G59860.1); Has 1807 Blast hits to 1807 proteins in 277 species: Archae - 0; Bacteria - 0; Metazoa …	1e-37	Os06g0253100	Heat shock protein Hsp20 domain containing protein.
CSA034193	4.36556	9.8231e-79	3.32743e-76	up	739	1026	1138	45	26	39	mRNA	sc0000019:1482850-1483254	+	1e-24	PIFI	post-illumination chlorophyll fluorescence increase \\ Encodes a chloroplast-targeted protein localized in the stroma that is a novel component essential for NDH-mediated non-photochemical reduction of the plastoquinone pool in chlororespiratory electron transport. \\ post-illumination chlorophyll fluorescence increase (PIFI); FUNCTIONS IN: molecular_function unknown; INVOLVED IN: chlororespirati…
CSA008856	-2.10415	4.36905e-78	1.46314e-75	down	1109	1471	1388	4414	4560	4360	mRNA	sc0001913:25457-25862	-	2e-17	LHCB6	light harvesting complex photosystem II subunit 6 \\ Lhcb6 protein (Lhcb6), light harvesting complex of photosystem II. \\ light harvesting complex photosystem II subunit 6 (LHCB6); FUNCTIONS IN: chlorophyll binding; INVOLVED IN: photosynthesis, nonphotochemical quenching; LOCATED IN: in 7 components; EXPRESSED IN: 24 plant structures; EXPRESSED DURING: 14 growth stages; CONTAINS InterPro DOMAIN/…
CSA030772	2.86217	5.23623e-78	1.73384e-75	up	1606	1886	1682	198	208	153	mRNA	sc0000911:141556-143330	-	7e-41	AT5G55050	GDSL-like Lipase/Acylhydrolase superfamily protein \\ GDSL-like Lipase/Acylhydrolase superfamily protein; FUNCTIONS IN: hydrolase activity, acting on ester bonds, lipase activity, carboxylesterase activity; INVOLVED IN: lipid metabolic process; LOCATED IN: endomembrane system; EXPRESSED IN: 17 plant structures; EXPRESSED DURING: 10 growth stages; CONTAINS InterPro DOMAIN/s: Lipase, GDSL, active s…	1e-36	Os03g0581400	Similar to anther-specific proline-rich protein APG.
CSA002130	-2.18895	9.72414e-78	3.18411e-75	down	1042	1180	1194	3761	4375	4045	mRNA	sc0000422:893228-895823	+	3e-70	AT1G30070	SGS domain-containing protein \\ SGS domain-containing protein; FUNCTIONS IN: molecular_function unknown; INVOLVED IN: biological_process unknown; LOCATED IN: plasma membrane; EXPRESSED IN: 24 plant structures; EXPRESSED DURING: 13 growth stages; CONTAINS InterPro DOMAIN/s: CS-like domain (InterPro:IPR007052), Siah interacting protein, N-terminal (InterPro:IPR015120), SGS (InterPro:IPR007699), HS…	3e-69	Os01g0757500	CS domain domain containing protein.
CSA005991	-4.24923	1.29045e-77	4.17906e-75	down	349	364	355	5593	6964	3412	mRNA	xpsc0053875:47322-47819	+	7e-43	HSP17.6II	17.6 kDa class II heat shock protein \\ 17.6 kDa class II heat shock protein (HSP17.6II); CONTAINS InterPro DOMAIN/s: Heat shock protein Hsp20 (InterPro:IPR002068), HSP20-like chaperone (InterPro:IPR008978); BEST Arabidopsis thaliana protein match is: heat shock protein 17.6A (TAIR:AT5G12030.1); Has 1807 Blast hits to 1807 proteins in 277 species: Archae - 0; Bacteria - 0; Metazoa - 736; Fungi - …	3e-42	Os01g0184100	Similar to 17.5 kDa class II heat shock protein.
CSA032793	-2.76483	1.83583e-77	5.88064e-75	down	3862	4399	4597	18806	25204	24118	mRNA	sc0003029:157653-162355	-	0	BIP2	Heat shock protein 70 (Hsp 70) family protein \\ Luminal binding protein (BiP2) involved in polar nuclei fusion during proliferation of endosperm nuclei. \\ BIP2; FUNCTIONS IN: ATP binding; INVOLVED IN: protein folding, response to cadmium ion, response to heat, polar nucleus fusion, response to endoplasmic reticulum stress; LOCATED IN: in 8 components; EXPRESSED IN: 8 plant structures; EXPRESSED…	0	Os02g0115900	Similar to Endosperm lumenal binding protein.
CSA002522	-2.32156	4.11029e-77	1.30247e-74	down	312	387	363	1357	1449	1349	mRNA	sc0002491:293738-294951	+
CSA033894	2.77442	6.45194e-77	2.02275e-74	up	1142	1187	1099	131	129	134	mRNA	sc0006553:24946-25628	-	3e-15	AT2G15580	RING/U-box superfamily protein \\ RING/U-box superfamily protein; FUNCTIONS IN: zinc ion binding; EXPRESSED IN: 22 plant structures; EXPRESSED DURING: 13 growth stages; CONTAINS InterPro DOMAIN/s: Zinc finger, RING-type (InterPro:IPR001841), Zinc finger, C3HC4 RING-type (InterPro:IPR018957); BEST Arabidopsis thaliana protein match is: Zinc finger, C3HC4 type (RING finger) family protein (TAIR:AT1…
CSA019394	6.83965	6.71998e-76	2.08461e-73	up	1046	2172	1348	6	11	14	mRNA	sc0004672:53765-61363	+	1e-146	CRK25	cysteine-rich RLK (RECEPTOR-like protein kinase) 25 \\ Encodes a cysteine-rich receptor-like protein kinase. \\ cysteine-rich RLK (RECEPTOR-like protein kinase) 25 (CRK25); FUNCTIONS IN: kinase activity; INVOLVED IN: protein amino acid phosphorylation; LOCATED IN: endomembrane system; EXPRESSED IN: root; CONTAINS InterPro DOMAIN/s: Protein kinase, ATP binding site (InterPro:IPR017441), Protein ki…	5e-113	Os07g0537400	Similar to receptor-like serine-threonine protein kinase.
CSA012504	2.35585	7.72979e-76	2.37288e-73	up	1546	1573	1794	286	246	222	mRNA	xfsc0000454:121203-129826	+	2e-131	IM	Alternative oxidase family protein \\ Similar to mitochondrial alternative oxidase. im mutants have a variegated phenotype and fail to differentiate chloroplasts in the majority of their cells under high light intensity continuous illumination. The white tissues of immutans accumulate phytoene, a non-colored C40 carotenoid intermediate. This suggests that immutans controls, either directly or ind…	6e-80	Os04g0668900	Similar to Plastid terminal oxidase.
CSA011946	-2.47906	1.01748e-75	3.09125e-73	down	234	244	315	1160	1157	1140	mRNA	sc0000508:478543-484787	+	0	AT1G24330	ARM repeat superfamily protein \\ ARM repeat superfamily protein; FUNCTIONS IN: ubiquitin-protein ligase activity, binding; INVOLVED IN: protein ubiquitination; LOCATED IN: chloroplast; EXPRESSED IN: 23 plant structures; EXPRESSED DURING: 15 growth stages; CONTAINS InterPro DOMAIN/s: U box domain (InterPro:IPR003613), Armadillo-like helical (InterPro:IPR011989), Armadillo (InterPro:IPR000225), Ar…	0	Os01g0901000	Similar to Arm repeat-containing protein.
CSA035105	-4.13302	8.80144e-75	2.64672e-72	down	493	790	485	8235	9963	6128	mRNA	xfsc0025548:423-890	+	2e-59	AT1G53540	HSP20-like chaperones superfamily protein \\ HSP20-like chaperones superfamily protein; CONTAINS InterPro DOMAIN/s: Heat shock protein Hsp20 (InterPro:IPR002068), HSP20-like chaperone (InterPro:IPR008978); BEST Arabidopsis thaliana protein match is: heat shock protein 17.4 (TAIR:AT3G46230.1); Has 7090 Blast hits to 7089 proteins in 1610 species: Archae - 175; Bacteria - 4287; Metazoa - 66; Fungi …	5e-56	Os03g0266300	Class I low-molecular-weight heat shock protein 17.9.
CSA015316	-2.54773	1.60708e-74	4.78391e-72	down	1000	1074	1121	4510	5687	4421	mRNA	sc0001104:133538-136102	-	8e-147	AT3G12050	Aha1 domain-containing protein \\ Aha1 domain-containing protein; FUNCTIONS IN: ATPase activator activity, chaperone binding; INVOLVED IN: response to stress; LOCATED IN: cytoplasm; EXPRESSED IN: 24 plant structures; EXPRESSED DURING: 16 growth stages; CONTAINS InterPro DOMAIN/s: Activator of Hsp90 ATPase, N-terminal (InterPro:IPR015310), Activator of Hsp90 ATPase homologue 1-like (InterPro:IPR01…	1e-107	Os08g0464000	Activator of Hsp90 ATPase homologue 1-like family protein.
CSA014153	-2.2511	9.49042e-74	2.79683e-71	down	218	240	254	912	898	847	mRNA	sc0000733:403756-406422	-	2e-68	ADF5	actin depolymerizing factor 5 \\ Encodes actin depolymerizing factor 5 (ADF5). \\ actin depolymerizing factor 5 (ADF5); FUNCTIONS IN: actin binding; INVOLVED IN: biological_process unknown; LOCATED IN: intracellular; EXPRESSED IN: 22 plant structures; EXPRESSED DURING: 13 growth stages; CONTAINS InterPro DOMAIN/s: Actin-binding, cofilin/tropomyosin type (InterPro:IPR002108); BEST Arabidopsis thal…	3e-60	Os03g0243100	Similar to Actin-depolymerizing factor 5 (ADF-5) (AtADF5).
CSA029969	-4.59277	2.7333e-72	7.97527e-70	down	464	982	586	13285	15609	9389	mRNA	sc0002486:309018-310124	-	3e-19	BAG5	BCL-2-associated athanogene 5 \\ A member of Arabidopsis BAG (Bcl-2-associated athanogene) proteins, plant homologs of mammalian regulators of apoptosis. Plant BAG proteins are multi-functional and remarkably similar to their animal counterparts, as they regulate apoptotic-like processes ranging from pathogen attack, to abiotic stress, to plant development. \\ BCL-2-associated athanogene 5 (BAG5)…	1e-12	Os02g0719700	IQ calmodulin-binding region domain containing protein.
CSA036181	-5.07286	2.92297e-72	8.44508e-70	down	139	273	144	4643	6525	3459	mRNA	sc0000888:285344-289155	-	1e-104	AT2G20560	DNAJ heat shock family protein \\ DNAJ heat shock family protein; FUNCTIONS IN: unfolded protein binding, heat shock protein binding; INVOLVED IN: protein folding; LOCATED IN: cellular_component unknown; EXPRESSED IN: 10 plant structures; EXPRESSED DURING: M germinated pollen stage, 4 anthesis, C globular stage, petal differentiation and expansion stage; CONTAINS InterPro DOMAIN/s: Molecular chap…	7e-98	Os05g0562300	Similar to DnaJ-like protein.
CSA023873	-3.87255	8.32903e-71	2.38307e-68	down	57	122	111	1059	1127	1112	mRNA	sc0000125:193413-194828	-	2e-29	AT4G27310	B-box type zinc finger family protein \\ B-box type zinc finger family protein; FUNCTIONS IN: sequence-specific DNA binding transcription factor activity, zinc ion binding; INVOLVED IN: regulation of transcription; LOCATED IN: intracellular; CONTAINS InterPro DOMAIN/s: Zinc finger, B-box (InterPro:IPR000315); BEST Arabidopsis thaliana protein match is: B-box type zinc finger family protein (TAIR:…	4e-24	Os08g0178800	Hypothetical conserved gene.
CSA019487	5.02907	1.99411e-70	5.65062e-68	up	1267	1865	1210	49	19	37	mRNA	sc0002984:22592-29921	+	3e-29	AT5G51160	Ankyrin repeat family protein \\ Ankyrin repeat family protein; CONTAINS InterPro DOMAIN/s: Ankyrin repeat-containing domain (InterPro:IPR020683), Ankyrin repeat (InterPro:IPR002110); BEST Arabidopsis thaliana protein match is: Ankyrin repeat family protein (TAIR:AT4G10720.1); Has 23468 Blast hits to 11643 proteins in 579 species: Archae - 38; Bacteria - 1696; Metazoa - 12874; Fungi - 1168; Plant…	3e-24	Os09g0334900	Ankyrin repeat domain containing protein.
CSA022448	-2.11663	2.71347e-70	7.61579e-68	down	601	580	673	2145	1918	2245	mRNA	sc0001623:66291-73025	-	0	PHT2;1	phosphate transporter 2;1 \\ low affinity phosphate transporter \\ phosphate transporter 2;1 (PHT2;1); FUNCTIONS IN: low affinity phosphate transmembrane transporter activity; INVOLVED IN: phosphate transport; LOCATED IN: chloroplast, chloroplast envelope; EXPRESSED IN: 22 plant structures; EXPRESSED DURING: 13 growth stages; CONTAINS InterPro DOMAIN/s: Phosphate transporter (InterPro:IPR001204);…	0	Os02g0593500	Phosphate transporter family protein.
CSA001876	6.22793	2.95332e-70	8.21079e-68	up	653	794	1061	5	8	13	mRNA	sc0000591:598279-605696	-	9e-119	AT5G20860	Plant invertase/pectin methylesterase inhibitor superfamily \\ Plant invertase/pectin methylesterase inhibitor superfamily; FUNCTIONS IN: enzyme inhibitor activity, pectinesterase activity; INVOLVED IN: cell wall modification; LOCATED IN: endomembrane system, cell wall, plant-type cell wall; EXPRESSED IN: flower; CONTAINS InterPro DOMAIN/s: Pectinesterase, active site (InterPro:IPR018040), Pectin…	7e-105	Os01g0788400	Similar to Pectinesterase (EC 3.1.1.11) (Fragment).
CSA007207	-1.97502	1.75199e-69	4.82535e-67	down	2099	2412	2391	7221	7760	6285	mRNA	sc0001445:503253-503685	+	3e-21	NPQ4	Chlorophyll A-B binding family protein \\ Encoding PSII-S (CP22), a ubiquitous pigment-binding protein associated with photosystem II (PSII) of higher plants. Involved in nonphotochemical quenching rather than in photosynthesis. Mutant has a normal violaxanthin cycle but has a limited capacity of quenching singlet excited chlorophylls and is tolerant to lipid peroxidation. \\ NONPHOTOCHEMICAL QUE…	5e-24	Os01g0869800	Similar to Photosystem II subunit PsbS.
CSA002385	-2.65402	5.9051e-69	1.61133e-66	down	1575	2432	1805	9750	9440	9440	mRNA	sc0000242:270611-273956	-
CSA026912	-4.76598	9.95039e-69	2.69026e-66	down	38	19	22	585	493	622	mRNA	xpsc0053891:30223-31164	+	5e-112	FADA	fatty acid desaturase A \\ Encodes an unusual palmitate desaturase that is highly substrate specific. It introduces a delta-3 trans double bond at palmitate at the sn-2 position of phosphatidylglycerol. \\ fatty acid desaturase A (FADA); FUNCTIONS IN: Delta 3-trans hexadecenoic acid phosphatidylglycerol desaturase activity; INVOLVED IN: response to karrikin, phosphatidylglycerol metabolic process…	5e-53	LOC_Os08g08850.1	Ubiquitin-conjugating enzyme, E2 domain containing protein.
CSA008290	3.55289	1.18426e-68	3.17274e-66	up	1340	1660	1841	146	76	102	mRNA	sc0000801:8046-10287	-	6e-57	MEE14	maternal effect embryo arrest 14 \\ maternal effect embryo arrest 14 (MEE14); FUNCTIONS IN: molecular_function unknown; INVOLVED IN: defense response to fungus, embryo development ending in seed dormancy; LOCATED IN: chloroplast; EXPRESSED IN: 22 plant structures; EXPRESSED DURING: 13 growth stages; Has 87 Blast hits to 87 proteins in 44 species: Archae - 0; Bacteria - 0; Metazoa - 0; Fungi - 0; …	4e-28	Os03g0765400	Similar to nucleoporin p58/p45.
CSA009208	-2.21036	1.80725e-68	4.79818e-66	down	4951	4402	5050	17278	15864	19236	mRNA	sc0003701:175477-175887	+	1e-73	AT3G27360	Histone superfamily protein \\ Histone superfamily protein; FUNCTIONS IN: DNA binding; INVOLVED IN: nucleosome assembly; LOCATED IN: chloroplast, nucleosome; EXPRESSED IN: 22 plant structures; EXPRESSED DURING: 14 growth stages; CONTAINS InterPro DOMAIN/s: Histone H3 (InterPro:IPR000164), Histone-fold (InterPro:IPR009072), Histone core (InterPro:IPR007125); BEST Arabidopsis thaliana protein match…	2e-74	Os04g0419600	Histone H3.
CSA018950	-1.95918	5.12027e-68	1.34727e-65	down	4308	4726	4003	13724	12874	13299	mRNA	sc0000284:444030-447753	+	0	GAPB	glyceraldehyde-3-phosphate dehydrogenase B subunit \\ Encodes chloroplast localized glyceraldehyde-3-phosphate dehydrogenase that can use both NADH and NADPH to reduce 1,3-diphosphate glycerate. It forms A2B2 heterotetramers with GapA forms of the GADPH enzyme. These complexes are active in the light under reducing conditions, but show reduced NADPH-dependent activity in response to oxidized thio…	5e-161	Os03g0129300	Similar to Glyceraldehyde-3-phosphate dehydrogenase (EC 1.2.1.13) (Fragment).
CSA021526	3.29538	1.57077e-67	4.09652e-65	up	6931	6183	9284	485	699	592	mRNA	sc0005123:37333-39932	+	4e-124	XTH16	xyloglucan endotransglucosylase/hydrolase 16 \\ xyloglucan endotransglucosylase/hydrolase 16 (XTH16); FUNCTIONS IN: hydrolase activity, acting on glycosyl bonds, hydrolase activity, hydrolyzing O-glycosyl compounds, xyloglucan:xyloglucosyl transferase activity; INVOLVED IN: carbohydrate metabolic process, cellular glucan metabolic process; LOCATED IN: endomembrane system, cell wall, apoplast; EXP…	2e-102	Os06g0697000	Similar to Xyloglucan endo-transglucosylase/hydrolase 1.
CSA034631	4.13104	1.7624e-67	4.55596e-65	up	1584	2354	2092	133	76	62	mRNA	xfsc0030163:549-788	-
CSA034004	-1.99646	3.29507e-67	8.44398e-65	down	3350	3032	3673	10517	9813	11158	mRNA	sc0001341:447883-448845	-	3e-64	H2AXA	Histone superfamily protein \\ Encodes HTA5, a histone H2A protein. H2AX is a meiosis-specific isoform of histone H2A. Upon DSB formation, rapid accumulation of phosphorylated H2AX (&#947;-H2AX) occurs around the break site. H2AX foci accumulate in early G2. Immunolocalization studies in spread preparations of wild-type meiocytes at G2/early leptotene revealed the accumulation of numerous rather …	1e-56	Os12g0530000	Similar to Histone H2A.
CSA022408	4.46868	4.67706e-67	1.18821e-64	up	722	800	642	27	33	17	mRNA	sc0002530:899-1855	+	3e-91	LAC14	laccase 14 \\ putative laccase, a member of laccase family of genes (17 members in Arabidopsis). \\ laccase 14 (LAC14); FUNCTIONS IN: laccase activity; INVOLVED IN: oxidation reduction, lignin catabolic process; LOCATED IN: endomembrane system, apoplast; EXPRESSED IN: central cell, fruit; CONTAINS InterPro DOMAIN/s: Multicopper oxidase, type 3 (InterPro:IPR011707), Laccase (InterPro:IPR017761), M…	8e-87	Os01g0374600	Similar to Laccase-21.
CSA024613	1.96262	8.05176e-67	2.02808e-64	up	1786	1970	2191	432	359	405	mRNA	sc0000050:1224883-1228686	+	5e-90	AT2G33500	B-box type zinc finger protein with CCT domain \\ B-box type zinc finger protein with CCT domain; FUNCTIONS IN: sequence-specific DNA binding transcription factor activity, zinc ion binding; INVOLVED IN: regulation of transcription; LOCATED IN: intracellular; EXPRESSED IN: 19 plant structures; EXPRESSED DURING: 8 growth stages; CONTAINS InterPro DOMAIN/s: CCT domain (InterPro:IPR010402), Zinc fin…	1e-67	Os08g0536300	Similar to Hd1.
CSA008743	-3.68101	2.54797e-66	6.36344e-64	down	47	45	66	579	442	567	mRNA	sc0001927:416807-418136	-	1e-31	AT4G27310	B-box type zinc finger family protein \\ B-box type zinc finger family protein; FUNCTIONS IN: sequence-specific DNA binding transcription factor activity, zinc ion binding; INVOLVED IN: regulation of transcription; LOCATED IN: intracellular; CONTAINS InterPro DOMAIN/s: Zinc finger, B-box (InterPro:IPR000315); BEST Arabidopsis thaliana protein match is: B-box type zinc finger family protein (TAIR:…	3e-21	Os08g0178800	Hypothetical conserved gene.
CSA001988	-2.28356	3.33581e-66	8.26102e-64	down	563	598	510	2096	2243	2058	mRNA	sc0000992:328454-334976	+	6e-141	AT3G14870	Plant protein of unknown function (DUF641) \\ Plant protein of unknown function (DUF641); CONTAINS InterPro DOMAIN/s: Protein of unknown function DUF641, plant (InterPro:IPR006943); BEST Arabidopsis thaliana protein match is: Plant protein of unknown function (DUF641) (TAIR:AT1G53380.3); Has 436 Blast hits to 433 proteins in 67 species: Archae - 9; Bacteria - 8; Metazoa - 66; Fungi - 13; Plants -…	5e-83	Os10g0378400	Protein of unknown function DUF641, plant domain containing protein.
CSA010519	-1.89477	2.91645e-65	7.16231e-63	down	1108	1108	1036	3218	3169	3128	mRNA	sc0001029:165152-168702	-	4e-72	ATPRX Q	Thioredoxin superfamily protein \\ encodes periredoxin Q which decomposes peroxides and plays a role in the protection of the photosynthetic apparatus \\ ATPRX Q; FUNCTIONS IN: peroxiredoxin activity, antioxidant activity; INVOLVED IN: cell redox homeostasis; LOCATED IN: chloroplast stromal thylakoid, chloroplast thylakoid membrane, chloroplast, plastoglobule, chloroplast envelope; EXPRESSED IN: …	2e-74	Os06g0196300	Similar to Peroxiredoxin Q (Fragment).
CSA020429	7.1792	4.64427e-65	1.13113e-62	up	739	1089	948	8	0	7	mRNA	sc0001336:524558-527196	-	9e-167	FUR1	Major facilitator superfamily protein \\ Encodes an equilibrative nucleoside transporter AtENT3. Mutations of this locus allow mutants to grow on uridine analogue fluorouridine. \\ FUDR RESISTANT 1 (FUR1); FUNCTIONS IN: nucleoside transmembrane transporter activity; INVOLVED IN: nucleoside transport, pyrimidine nucleoside transport; LOCATED IN: plasma membrane; CONTAINS InterPro DOMAIN/s: Delayed…	5e-158	Os07g0557100	Delayed-early response protein/equilibrative nucleoside transporter family protein.
CSA010774	1.74997	2.42767e-64	5.86421e-62	up	3299	4181	4057	950	870	866	mRNA	sc0000022:1306611-1310980	-	5e-73	AT2G23910	NAD(P)-binding Rossmann-fold superfamily protein \\ NAD(P)-binding Rossmann-fold superfamily protein; FUNCTIONS IN: coenzyme binding, binding, cinnamoyl-CoA reductase activity, catalytic activity; INVOLVED IN: lignin biosynthetic process, response to karrikin; LOCATED IN: cellular_component unknown; EXPRESSED IN: 19 plant structures; EXPRESSED DURING: 13 growth stages; CONTAINS InterPro DOMAIN/s:…	1e-86	Os10g0576900	NAD(P)-binding domain containing protein.
CSA021607	2.69254	4.87739e-64	1.16859e-61	up	1353	1769	2100	208	214	207	mRNA	xpsc0054073:5942-17611	+	0	AT1G07650	Leucine-rich repeat transmembrane protein kinase \\ Leucine-rich repeat transmembrane protein kinase; FUNCTIONS IN: protein serine/threonine kinase activity, kinase activity, ATP binding; INVOLVED IN: protein amino acid phosphorylation, transmembrane receptor protein tyrosine kinase signaling pathway; LOCATED IN: endomembrane system; EXPRESSED IN: 22 plant structures; EXPRESSED DURING: 13 growth …	0	Os09g0345300	Similar to Receptor-like serine/threonine kinase.
CSA032540	-1.51758	6.10025e-64	1.44979e-61	down	1625	1631	1713	3827	3734	3613	mRNA	sc0003177:239851-253759	-	0	AT1G30820	CTP synthase family protein \\ CTP synthase family protein; FUNCTIONS IN: CTP synthase activity, catalytic activity; INVOLVED IN: pyrimidine ribonucleotide metabolic process, pyrimidine nucleotide biosynthetic process; EXPRESSED IN: 21 plant structures; EXPRESSED DURING: 13 growth stages; CONTAINS InterPro DOMAIN/s: Glutamine amidotransferase class-I, C-terminal (InterPro:IPR000991), CTP synthase…	0	Os01g0616900	Ctps protein.
CSA022304	-1.45709	1.31684e-63	3.09669e-61	down	16969	17851	17217	37976	37196	37079	mRNA	sc0000662:758952-762774	+	2e-177	CRT1a	calreticulin 1a \\ Encodes one of three Arabidopsis calreticulins. In CRT-deficient mouse fibroblasts, this protein restores ER Ca2+ levels. \\ calreticulin 1a (CRT1a); FUNCTIONS IN: unfolded protein binding, calcium ion binding; INVOLVED IN: response to oxidative stress, response to cadmium ion, response to salt stress, calcium ion homeostasis; LOCATED IN: mitochondrion, endoplasmic reticulum, p…	1e-161	Os03g0832200	Similar to Calcium-binding protein precursor (Calreticulin).
CSA020101	2.23101	1.324e-63	3.09669e-61	up	12582	14511	15071	2356	1975	2699	mRNA	xfsc0001272:16915-31185	-	0	GI	gigantea protein (GI) \\ Together with CONSTANTS (CO) and FLOWERING LOCUS T (FT), GIGANTEA promotes flowering under long days in a circadian clock-controlled flowering pathway. GI acts earlier than CO and FT in the pathway by increasing CO and FT mRNA abundance. Located in the nucleus. Regulates several developmental processes, including photoperiod-mediated flowering, phytochrome B signaling, ci…	0	Os01g0182600	GIGANTEA protein.
CSA020674	-1.77841	2.79145e-63	6.47748e-61	down	9272	9167	11505	28275	27532	24682	mRNA	sc0002889:6082-12707	+	0	SHD	Chaperone protein htpG family protein \\ encodes an ortholog of GRP94, an ER-resident HSP90-like protein and is involved in regulation of meristem size and organization. Single and double mutant analyses suggest that SHD may be required for the correct folding and/or complex formation of CLV proteins. Lines carrying recessive mutations in this locus exhibits expanded shoot meristems, disorganized…	0	Os06g0716700	Similar to Heat shock protein 90.
CSA004194	-2.40457	4.28831e-63	9.87315e-61	down	393	452	378	1644	1858	1581	mRNA	sc0000430:347338-352143	-	2e-105	AT1G64680	unknown protein; BEST Arabidopsis thaliana protein match is: unknown protein (TAIR:AT1G03055.1); Has 146 Blast hits to 146 proteins in 26 species: Archae - 0; Bacteria - 6; Metazoa - 0; Fungi - 0; Plants - 125; Viruses - 0; Other Eukaryotes - 15 (source: NCBI BLink).	1e-95	Os08g0114100	Conserved hypothetical protein.
CSA022801	-2.01091	5.31383e-63	1.21394e-60	down	1512	1312	1514	4953	4185	4634	mRNA	sc0000092:234434-236926	+	3e-161	CDKB2;2	cyclin-dependent kinase B2;2 \\ Cyclin-dependent kinase, expressed in flowers and suspension cell culture, expression peaks during M phase in synchronized cultures. Required for proper organization of the shoot apical meristem and for hormone signaling. Expressed in the shoot apical meristem. Involved in regulation of the G2/M transition of the mitotic cell cycle. \\ cyclin-dependent kinase B2;2 …	1e-147	Os08g0512600	Protein cdc2 kinase.
CSA020148	3.11806	8.6404e-63	1.95871e-60	up	885	1074	952	111	85	68	mRNA	sc0000396:867312-871481	+	2e-157	PHT3;1	phosphate transporter 3;1 \\ phosphate transporter 3;1 (PHT3;1); FUNCTIONS IN: binding; INVOLVED IN: transport, transmembrane transport; LOCATED IN: in 6 components; EXPRESSED IN: 27 plant structures; EXPRESSED DURING: 16 growth stages; CONTAINS InterPro DOMAIN/s: Mitochondrial substrate carrier (InterPro:IPR001993), Mitochondrial substrate/solute carrier (InterPro:IPR018108); BEST Arabidopsis th…	6e-168	Os02g0767500	Mitochondrial phosphate transporter.
CSA035734	2.66067	3.17189e-62	7.13554e-60	up	796	991	1024	126	99	123	mRNA	xfsc0000936:47458-48751	-	6e-15	AT3G27210	unknown protein; FUNCTIONS IN: molecular_function unknown; INVOLVED IN: N-terminal protein myristoylation; LOCATED IN: plasma membrane; EXPRESSED IN: 22 plant structures; EXPRESSED DURING: 13 growth stages; BEST Arabidopsis thaliana protein match is: unknown protein (TAIR:AT5G40860.1); Has 133 Blast hits to 98 proteins in 25 species: Archae - 0; Bacteria - 6; Metazoa - 32; Fungi - 7; Plants - 70;…	3e-19	Os01g0920100	Conserved hypothetical protein.
CSA002730	-3.10581	3.96875e-62	8.86054e-60	down	346	391	375	2075	3130	2272	mRNA	xpsc0054202:90947-92368	-	2e-115	Fes1A	Fes1A \\ Encodes one of the Arabidopsis orthologs of the human Hsp70-binding protein 1 (HspBP-1) and yeast Fes1p: Fes1A (AT3G09350), Fes1B (AT3G53800), Fes1C (AT5G02150). Fes1A is cytosolic and associates with cytosolic Hsp70. Mutants showed increased heat-sensitive phenotype suggestion the involvement of Fes1A in acquired thermotolerance. Does not have nucleotide exchange factor activity in vitr…	4e-104	Os03g0822700	Armadillo-like helical domain containing protein.
CSA025136	-3.5451	4.60675e-62	1.02076e-59	down	54	85	63	594	701	549	mRNA	sc0002862:245209-245661	-	1e-58	AT1G07400	HSP20-like chaperones superfamily protein \\ HSP20-like chaperones superfamily protein; CONTAINS InterPro DOMAIN/s: Heat shock protein Hsp20 (InterPro:IPR002068), HSP20-like chaperone (InterPro:IPR008978); BEST Arabidopsis thaliana protein match is: HSP20-like chaperones superfamily protein (TAIR:AT1G59860.1); Has 7238 Blast hits to 7237 proteins in 1623 species: Archae - 225; Bacteria - 4290; Me…	1e-48	Os03g0267200	Low molecular mass heat shock protein Oshsp17.7.
CSA031094	-3.20311	5.04272e-62	1.10902e-59	down	192	303	188	1710	1723	1503	mRNA	sc0000724:618834-619253	-	5e-11	PSBR	photosystem II subunit R \\ Encodes for the 10 kDa PsbR subunit of photosystem II (PSII). This subunit appears to be involved in the stable assembly of PSII, particularly that of the oxygen-evolving complex subunit PsbP. Mutants defective in this gene have reduced amounts of subunits PsbP and PsbQ in PSII. In turn, assembly of PsbR is dependent on the presence of PsbJ. \\ photosystem II subunit R…
CSA003406	2.8567	7.71232e-62	1.68357e-59	up	802	774	862	106	85	74	mRNA	sc0005747:18332-19519	-	3e-122	NCED4	nine-cis-epoxycarotenoid dioxygenase 4 \\ chloroplast-targeted member of a family of enzymes similar to nine-cis-epoxycarotenoid dioxygenase \\ nine-cis-epoxycarotenoid dioxygenase 4 (NCED4); LOCATED IN: chloroplast, plastoglobule; EXPRESSED IN: 16 plant structures; EXPRESSED DURING: 9 growth stages; CONTAINS InterPro DOMAIN/s: Carotenoid oxygenase (InterPro:IPR004294); BEST Arabidopsis thaliana …	7e-111	Os02g0704000	Carotenoid oxygenase family protein.
CSA013010	4.96106	2.34353e-61	5.07823e-59	up	503	617	792	23	9	16	mRNA	xpsc0053415:251155-252727	+	2e-53	AT1G01800	NAD(P)-binding Rossmann-fold superfamily protein \\ NAD(P)-binding Rossmann-fold superfamily protein; FUNCTIONS IN: oxidoreductase activity, binding, catalytic activity; INVOLVED IN: oxidation reduction, metabolic process; LOCATED IN: plant-type cell wall; EXPRESSED IN: 22 plant structures; EXPRESSED DURING: 13 growth stages; CONTAINS InterPro DOMAIN/s: NAD(P)-binding domain (InterPro:IPR016040),…	2e-41	Os04g0531900	Short-chain dehydrogenase/reductase SDR domain containing protein.
CSA020400	2.11546	3.80058e-61	8.17542e-59	up	1449	1534	1669	331	253	260	mRNA	sc0003152:238446-241187	-	0	LHT1	lysine histidine transporter 1 \\ Encodes LHT1 (lysine histidine transporter), a high-affinity transporter for cellular amino acid uptake in both root epidermis and leaf mesophyll. \\ lysine histidine transporter 1 (LHT1); FUNCTIONS IN: amino acid transmembrane transporter activity; INVOLVED IN: amino acid transport, response to karrikin, amino acid import; LOCATED IN: plasma membrane, membrane; …	0	Os08g0127100	Amino acid transporter, transmembrane family protein.
CSA011619	-1.67053	4.62557e-61	9.87794e-59	down	3022	3035	3205	7380	7930	7809	mRNA	sc0001420:140424-149127	-	0	HSP91	heat shock protein 91 \\ encodes high molecular weight heat shock protein 70 not a HSP90 homolog, mRNA is constitutively expressed but transiently induced after heat shock \\ heat shock protein 91 (HSP91); FUNCTIONS IN: ATP binding; INVOLVED IN: protein folding, response to cadmium ion, response to heat; LOCATED IN: nucleus, plasma membrane; EXPRESSED IN: 6 plant structures; EXPRESSED DURING: see…	0	Os01g0180800	Heat shock protein Hsp70 family protein.
CSA004269	-2.53398	4.99153e-60	1.05828e-57	down	266	335	328	1346	1614	1245	mRNA	sc0001008:353870-355736	-	2e-40	CPN10	chaperonin 10 \\ Encodes mitochondrial-localized chaperonin 10 that complements the E.coli groES mutant. Its mRNA is upregulated in response to heat shock treatment and is expressed uniformly in various organs. \\ chaperonin 10 (CPN10); FUNCTIONS IN: copper ion binding, chaperone binding; INVOLVED IN: protein folding, response to heat; LOCATED IN: mitochondrion; EXPRESSED IN: 23 plant structures;…	3e-33	Os07g0641700	Similar to 10 kDa chaperonin (Protein CPN10) (Protein groES).
CSA033864	-1.62404	6.61927e-60	1.39336e-57	down	3191	4004	3776	9818	8364	8350	mRNA	sc0000546:573614-574748	-	2e-41	PSAN	photosystem I reaction center subunit PSI-N, chloroplast, putative / PSI-N, putative (PSAN) \\ Encodes the only subunit of photosystem I located entirely in the thylakoid lumen. May be involved in the interaction between plastocyanin and the photosystem I complex. \\ PSAN; FUNCTIONS IN: calmodulin binding; INVOLVED IN: photosynthetic electron transport in photosystem I; LOCATED IN: in 6 component…	3e-42	Os12g0189400	Similar to Photosystem I reaction centre subunit N, chloroplast precursor (PSI- N).
CSA031560	-1.82212	7.74625e-60	1.61902e-57	down	501	543	583	1613	1545	1356	mRNA	sc0000566:334395-335573	-	2e-44	RS27A	ribosomal protein S27 \\ Arabidopsis ribosomal protein \\ ribosomal protein S27 (RS27A); FUNCTIONS IN: structural constituent of ribosome; INVOLVED IN: translation, ribosome biogenesis; LOCATED IN: cytosolic small ribosomal subunit, cytosolic ribosome, ribosome, cell wall; EXPRESSED IN: 22 plant structures; EXPRESSED DURING: 13 growth stages; CONTAINS InterPro DOMAIN/s: Ribosomal protein, zinc-bi…	6e-35	Os04g0346100	Ribosomal protein S27.
[truncated: 4,439 more rows]

## Sheet: Sep. vs Apr. Log2FC1.FDR0.05
AccID	log2FC	Pvalue	FDR	Style	Tea SEP_1	Tea SEP_2	Tea SEP_3	Tea Apr_1	Tea Apr_2	Tea Apr_3	GeneType	Location	Strand	E-Value-ara	Blast_Symbol-ara	Blast_Description-ara	E-Value-rice	Blast_Symbol-rice	Blast_Description-rice
[truncated: 4,095 more rows]
