# Supplementary material for: Integrated transcriptomics and metabolomics analysis of catechins, caffeine and theanine biosynthesis in tea plant (Camellia sinensis) over the course of seasons
Source: BMC Plant Biol. 2020 Jun 29;20:294. doi: 10.1186/s12870-020-02443-y (PMC7322862; doi:10.1186/s12870-020-02443-y)
Supplement: Supplementary file 3 — Additional file 3 Table S3. Pathway analysis of up- and down-regulated union genes in KEGG database with P < 0.05. FC: fold changes. FDR: false discovery rate [file 12870_2020_2443_MOESM3_ESM.xls]

## Sheet: UP FOR KEGG
PathwayID	PathwayTerm	DifGene	AllDifGene	GeneInPathway	AllGene	P-Value	FDR	Enrichment	(-log10P)
PATH:00940	Phenylpropanoid biosynthesis	66	2171	225	18805	3.29987e-13	6.25875e-11	2.54083	12.4815
PATH:00360	Phenylalanine metabolism	44	2171	148	18805	1.76453e-09	9.12742e-08	2.57516	8.75337
PATH:00945	Stilbenoid, diarylheptanoid and gingerol biosynthesis	27	2171	82	18805	2.41471e-07	8.58731e-06	2.85209	6.61714
PATH:00902	Monoterpenoid biosynthesis	13	2171	36	18805	0.000110374	0.00196259	3.12791	3.95713
PATH:04075	Plant hormone signal transduction	57	2171	312	18805	0.000291923	0.00437117	1.58246	3.53473
PATH:02010	ABC transporters	13	2171	40	18805	0.000369017	0.00538386	2.81512	3.43295
PATH:01110	Biosynthesis of secondary metabolites	221	2171	1559	18805	0.000535934	0.00743772	1.22789	3.27089
PATH:00941	Flavonoid biosynthesis	18	2171	75	18805	0.00183172	0.0199382	2.07886	2.73714
PATH:00903	Limonene and pinene degradation	19	2171	82	18805	0.00215031	0.0211345	2.00703	2.6675
PATH:00480	Glutathione metabolism	27	2171	140	18805	0.00502126	0.0432893	1.67051	2.29919
PATH:04626	Plant-pathogen interaction	55	2171	343	18805	0.00727643	0.0583139	1.38894	2.13808
PATH:00073	Cutin, suberine and wax biosynthesis	5	2171	12	18805	0.00803577	0.062635	3.60913	2.09497
PATH:00909	Sesquiterpenoid and triterpenoid biosynthesis	15	2171	69	18805	0.0110406	0.0813809	1.88302	1.95701
PATH:00905	Brassinosteroid biosynthesis	5	2171	16	18805	0.0299442	0.174102	2.70685	1.52369
PATH:00565	Ether lipid metabolism	10	2171	46	18805	0.0343755	0.194471	1.88302	1.46375
PATH:00520	Amino sugar and nucleotide sugar metabolism	28	2171	171	18805	0.0357021	0.194471	1.41832	1.44731
PATH:00910	Nitrogen metabolism	13	2171	67	18805	0.0409871	0.210105	1.68067	1.38735

## Sheet: Down for kegg
PathwayID	PathwayTerm	DifGene	AllDifGene	GeneInPathway	AllGene	P-Value	FDR	Enrichment	(-log10P)
PATH:03010	Ribosome	91	1585	379	18805	1.78007e-20	1.11788e-17	2.8487	19.7496
PATH:03030	DNA replication	37	1585	87	18805	9.31441e-18	1.94982e-15	5.04576	17.0308
PATH:00196	Photosynthesis - antenna proteins	14	1585	25	18805	1.58245e-09	8.2815e-08	6.64404	8.80067
PATH:00230	Purine metabolism	48	1585	229	18805	2.77014e-09	1.33819e-07	2.48685	8.5575
PATH:04141	Protein processing in endoplasmic reticulum	64	1585	352	18805	3.18436e-09	1.42841e-07	2.15716	8.49698
PATH:00240	Pyrimidine metabolism	42	1585	197	18805	1.59545e-08	6.67963e-07	2.52946	7.79712
PATH:00195	Photosynthesis	17	1585	51	18805	4.63143e-07	1.72753e-05	3.95478	6.33429
PATH:03410	Base excision repair	21	1585	74	18805	4.67642e-07	1.72753e-05	3.36691	6.33009
PATH:03430	Mismatch repair	17	1585	70	18805	5.28979e-05	0.0015819	2.88134	4.27656
PATH:03440	Homologous recombination	19	1585	87	18805	9.37043e-05	0.00255853	2.59107	4.02824
PATH:03420	Nucleotide excision repair	20	1585	98	18805	0.000166874	0.00419188	2.4213	3.77761
PATH:00860	Porphyrin and chlorophyll metabolism	12	1585	58	18805	0.00286107	0.0460706	2.45469	2.54347
PATH:00966	Glucosinolate biosynthesis	4	1585	14	18805	0.0253421	0.241134	3.38982	1.59616
