# Supplementary material for: Integrated transcriptomics and metabolomics analysis of catechins, caffeine and theanine biosynthesis in tea plant (Camellia sinensis) over the course of seasons
Source: BMC Plant Biol. 2020 Jun 29;20:294. doi: 10.1186/s12870-020-02443-y (PMC7322862; doi:10.1186/s12870-020-02443-y)
Supplement: Supplementary file 4 — Additional file 4 Table S4. Functional categories of up- and down-regulated union genes in gene ontology (GO) with P < 0.05. FC: fold changes. FDR: false discovery rate [file 12870_2020_2443_MOESM4_ESM.xlsx]

## Sheet: up for BP
GOID	GOTerm	DifGene	AllDifGene	GeneInGO	AllGene	P-Value	FDR	Enrichment	(-log10P)
GO:0050832	defense response to fungus	145	3051	630	29992	2.1437e-21	1.64958e-18	2.26251	20.6688
GO:0006612	protein targeting to membrane	131	3051	607	29992	5.25207e-17	2.02073e-14	2.12151	16.2797
GO:0010363	regulation of plant-type hypersensitive response	128	3051	599	29992	2.71799e-16	8.36596e-14	2.10061	15.5658
GO:0010200	response to chitin	127	3051	595	29992	3.90516e-16	1.00167e-13	2.09821	15.4084
GO:0006865	amino acid transport	76	3051	293	29992	1.03306e-14	1.98734e-12	2.54982	13.9859
GO:0031347	regulation of defense response	76	3051	301	29992	4.78225e-14	8.17764e-12	2.48205	13.3204
GO:0009627	systemic acquired resistance	113	3051	548	29992	1.93238e-13	2.70358e-11	2.02703	12.7139
GO:0010167	response to nitrate	72	3051	288	29992	3.72542e-13	4.77785e-11	2.45755	12.4288
GO:0006952	defense response	207	3051	1252	29992	9.59018e-13	1.13533e-10	1.62528	12.0182
GO:0006950	response to stress	501	3051	3688	29992	1.06397e-12	1.1696e-10	1.3354	11.9731
GO:0009723	response to ethylene	95	3051	444	29992	1.76252e-12	1.80835e-10	2.10331	11.7539
GO:0009867	jasmonic acid mediated signaling pathway	95	3051	451	29992	4.52965e-12	4.29506e-10	2.07067	11.3439
GO:0006857	oligopeptide transport	66	3051	268	29992	7.25375e-12	6.18418e-10	2.42087	11.1394
GO:0002679	respiratory burst involved in defense response	53	3051	197	29992	2.39123e-11	1.84005e-09	2.64468	10.6214
GO:0009611	response to wounding	122	3051	655	29992	2.96621e-11	2.17381e-09	1.83097	10.5278
GO:0009719	response to endogenous stimulus	239	3051	1557	29992	3.89293e-11	2.72328e-09	1.50894	10.4097
GO:0009862	systemic acquired resistance, salicylic acid mediated signaling pathway	79	3051	367	29992	9.41053e-11	5.57031e-09	2.11604	10.0264
GO:0009813	flavonoid biosynthetic process	75	3051	370	29992	4.65951e-09	1.8871e-07	1.99261	8.33166
GO:0016310	phosphorylation	446	3051	3440	29992	1.39254e-08	4.87072e-07	1.2745	7.85619
GO:0009963	positive regulation of flavonoid biosynthetic process	43	3051	180	29992	7.86769e-08	2.32853e-06	2.34833	7.10415
GO:0052696	flavonoid glucuronidation	45	3051	227	29992	9.54702e-06	0.000172857	1.94872	5.02013
GO:0043201	response to leucine	5	3051	5	29992	1.08619e-05	0.000187825	9.83022	4.9641
GO:0080052	response to histidine	5	3051	5	29992	1.08619e-05	0.000187825	9.83022	4.9641
GO:0080053	response to phenylalanine	5	3051	5	29992	1.08619e-05	0.000187825	9.83022	4.9641
GO:0009699	phenylpropanoid biosynthetic process	21	3051	96	29992	0.0005611	0.00669406	2.15036	3.25096
GO:0009266	response to temperature stimulus	48	3051	294	29992	0.000694158	0.0079134	1.60493	3.15854
GO:0009698	phenylpropanoid metabolic process	21	3051	110	29992	0.00338242	0.0300899	1.87668	2.47077
GO:0008152	metabolic process	1395	3051	11161	29992	2.08425e-24	3.20766e-21	1.22867	23.6811
GO:0019748	secondary metabolic process	129	3051	593	29992	4.6882e-17	2.02073e-14	2.13845	16.329
GO:0031348	negative regulation of defense response	102	3051	438	29992	8.4958e-16	1.86786e-13	2.28923	15.0708
GO:0015706	nitrate transport	76	3051	306	29992	1.20137e-13	1.84891e-11	2.44149	12.9203
GO:0000041	transition metal ion transport	40	3051	120	29992	4.74439e-12	4.29506e-10	3.27674	11.3238
GO:0009607	response to biotic stimulus	200	3051	1225	29992	7.63479e-12	6.18418e-10	1.60493	11.1172
GO:0009738	abscisic acid-activated signaling pathway	93	3051	455	29992	4.31455e-11	2.887e-09	2.00925	10.3651
GO:0006464	cellular protein modification process	453	3051	3366	29992	6.57323e-11	4.21508e-09	1.32296	10.1822
GO:0009987	cellular process	1093	3051	9205	29992	8.4463e-11	5.19954e-09	1.16724	10.0733
GO:0009809	lignin biosynthetic process	47	3051	171	29992	1.42849e-10	8.14241e-09	2.70187	9.84512
GO:0055114	oxidation-reduction process	375	3051	2730	29992	3.30691e-10	1.81762e-08	1.3503	9.48058
GO:0009863	salicylic acid mediated signaling pathway	64	3051	282	29992	5.86927e-10	3.11476e-08	2.23097	9.23142
GO:0000165	MAPK cascade	76	3051	362	29992	7.10894e-10	3.64689e-08	2.0638	9.1482
GO:0009873	ethylene-activated signaling pathway	72	3051	336	29992	7.74619e-10	3.84561e-08	2.10648	9.11091
GO:0006468	protein phosphorylation	413	3051	3096	29992	1.68777e-09	8.11713e-08	1.31133	8.77269
GO:0048544	recognition of pollen	48	3051	190	29992	2.03101e-09	9.47188e-08	2.48342	8.69229
GO:0080167	response to karrikin	53	3051	221	29992	2.23132e-09	1.01e-07	2.35747	8.65144
GO:0009834	plant-type secondary cell wall biogenesis	25	3051	67	29992	3.26505e-09	1.43569e-07	3.66799	8.48611
GO:0005983	starch catabolic process	18	3051	37	29992	3.40582e-09	1.45599e-07	4.78227	8.46778
GO:0009697	salicylic acid biosynthetic process	71	3051	341	29992	3.6829e-09	1.53189e-07	2.04676	8.43381
GO:0015824	proline transport	39	3051	143	29992	6.46266e-09	2.55026e-07	2.68097	8.18959
GO:0010310	regulation of hydrogen peroxide metabolic process	62	3051	286	29992	7.11931e-09	2.73915e-07	2.13103	8.14756
GO:0007165	signal transduction	288	3051	2058	29992	7.91439e-09	2.97079e-07	1.37566	8.10158
GO:0006073	cellular glucan metabolic process	26	3051	76	29992	1.33512e-08	4.87072e-07	3.36297	7.87448
GO:0005975	carbohydrate metabolic process	231	3051	1592	29992	1.37048e-08	4.87072e-07	1.42637	7.86313
GO:0009617	response to bacterium	60	3051	286	29992	4.34286e-08	1.48526e-06	2.06228	7.36222
GO:0045492	xylan biosynthetic process	67	3051	334	29992	4.608e-08	1.54167e-06	1.97193	7.33649
GO:0009753	response to jasmonic acid	79	3051	420	29992	5.6814e-08	1.85154e-06	1.84902	7.24554
GO:0010413	glucuronoxylan metabolic process	66	3051	329	29992	5.77478e-08	1.85154e-06	1.97202	7.23846
GO:0046274	lignin catabolic process	23	3051	66	29992	6.11555e-08	1.92078e-06	3.42568	7.21356
GO:0009875	pollen-pistil interaction	34	3051	125	29992	6.31162e-08	1.94272e-06	2.67382	7.19986
GO:0042744	hydrogen peroxide catabolic process	51	3051	230	29992	6.93467e-08	2.09264e-06	2.17974	7.15897
GO:0043069	negative regulation of programmed cell death	64	3051	319	29992	9.06983e-08	2.63367e-06	1.97221	7.0424
GO:0010476	gibberellin mediated signaling pathway	8	3051	9	29992	9.31309e-08	2.65423e-06	8.73797	7.03091
GO:0042538	hyperosmotic salinity response	53	3051	248	29992	1.38797e-07	3.88378e-06	2.10081	6.85762
GO:0009414	response to water deprivation	89	3051	510	29992	2.92144e-07	8.02875e-06	1.71547	6.5344
GO:0016036	cellular response to phosphate starvation	51	3051	242	29992	3.72709e-07	1.00632e-05	2.07166	6.42863
GO:0019375	galactolipid biosynthetic process	41	3051	178	29992	4.43652e-07	1.17721e-05	2.26426	6.35296
GO:0009620	response to fungus	44	3051	198	29992	4.9902e-07	1.30168e-05	2.18449	6.30188
GO:0006826	iron ion transport	40	3051	173	29992	5.48674e-07	1.40735e-05	2.27288	6.26069
GO:0042631	cellular response to water deprivation	34	3051	137	29992	6.74518e-07	1.70178e-05	2.43962	6.17101
GO:0010483	pollen tube reception	17	3051	45	29992	8.61874e-07	2.13939e-05	3.71364	6.06456
GO:0048511	rhythmic process	19	3051	55	29992	9.89712e-07	2.41772e-05	3.39589	6.00449
GO:0030308	negative regulation of cell growth	17	3051	46	29992	1.23769e-06	2.97625e-05	3.63291	5.90739
GO:0009058	biosynthetic process	612	3051	5097	29992	1.72533e-06	4.0396e-05	1.18032	5.76313
GO:0006979	response to oxidative stress	87	3051	516	29992	1.73238e-06	4.0396e-05	1.65742	5.76136
GO:0009595	detection of biotic stimulus	39	3051	175	29992	2.00663e-06	4.60926e-05	2.19073	5.69753
GO:0009751	response to salicylic acid	49	3051	242	29992	2.10868e-06	4.77243e-05	1.99042	5.67599
GO:0035556	intracellular signal transduction	62	3051	334	29992	2.28401e-06	5.09433e-05	1.82477	5.6413
GO:0009626	plant-type hypersensitive response	55	3051	285	29992	2.47855e-06	5.44927e-05	1.89706	5.6058
GO:0007169	transmembrane receptor protein tyrosine kinase signaling pathway	57	3051	300	29992	2.72855e-06	5.91442e-05	1.86774	5.56407
GO:0055085	transmembrane transport	177	3051	1249	29992	3.16823e-06	6.7721e-05	1.39307	5.49918
GO:0046373	L-arabinose metabolic process	7	3051	9	29992	3.34918e-06	7.0608e-05	7.64573	5.47506
GO:0045087	innate immune response	49	3051	246	29992	3.42255e-06	7.11798e-05	1.95805	5.46565
GO:0052542	defense response by callose deposition	20	3051	65	29992	4.06325e-06	8.33779e-05	3.02468	5.39113
GO:0016114	terpenoid biosynthetic process	25	3051	93	29992	4.22843e-06	8.56258e-05	2.64253	5.37382
GO:0006032	chitin catabolic process	13	3051	31	29992	4.28799e-06	8.57042e-05	4.12235	5.36775
GO:0009409	response to cold	106	3051	677	29992	4.73489e-06	9.3423e-05	1.53915	5.32469
GO:0010143	cutin biosynthetic process	11	3051	23	29992	5.00569e-06	9.7516e-05	4.70141	5.30054
GO:0009939	positive regulation of gibberellic acid mediated signaling pathway	9	3051	16	29992	6.76986e-06	0.000130235	5.5295	5.16942
GO:0006995	cellular response to nitrogen starvation	38	3051	177	29992	6.86327e-06	0.000130402	2.11044	5.16347
GO:0007338	single fertilization	18	3051	57	29992	8.11984e-06	0.000152395	3.10428	5.09045
GO:0009741	response to brassinosteroid	39	3051	185	29992	8.25387e-06	0.000153045	2.07232	5.08334
GO:0009695	jasmonic acid biosynthetic process	43	3051	213	29992	9.29165e-06	0.000170236	1.9845	5.03191
GO:0010166	wax metabolic process	5	3051	5	29992	1.08619e-05	0.000187825	9.83022	4.9641
GO:0010106	cellular response to iron ion starvation	36	3051	169	29992	1.41721e-05	0.000242343	2.09401	4.84856
GO:0016998	cell wall macromolecule catabolic process	17	3051	54	29992	1.50769e-05	0.000254982	3.0947	4.82169
GO:0000272	polysaccharide catabolic process	30	3051	131	29992	1.66014e-05	0.000277712	2.2512	4.77986
GO:0006629	lipid metabolic process	190	3051	1398	29992	1.8999e-05	0.000314359	1.33601	4.72127
GO:0010583	response to cyclopentenone	52	3051	283	29992	1.92006e-05	0.000314359	1.80626	4.71668
GO:0010025	wax biosynthetic process	13	3051	35	29992	2.07662e-05	0.000336412	3.65122	4.68264
GO:0010193	response to ozone	28	3051	120	29992	2.17194e-05	0.000348188	2.29372	4.66315
GO:0008219	cell death	72	3051	434	29992	2.26607e-05	0.000359534	1.63082	4.64473
GO:0044550	secondary metabolite biosynthetic process	31	3051	140	29992	2.45642e-05	0.000385759	2.17669	4.6097
GO:0052386	cell wall thickening	6	3051	8	29992	2.57539e-05	0.000400356	7.37266	4.58916
GO:0043900	regulation of multi-organism process	34	3051	163	29992	3.81388e-05	0.000586956	2.05048	4.41863
GO:0046777	protein autophosphorylation	62	3051	365	29992	3.99137e-05	0.00060819	1.66979	4.39888
GO:0009636	response to toxic substance	27	3051	118	29992	4.36095e-05	0.00065799	2.24929	4.36042
GO:0042742	defense response to bacterium	103	3051	691	29992	5.0613e-05	0.000756246	1.46529	4.29574
GO:0009733	response to auxin	90	3051	587	29992	5.2774e-05	0.000780954	1.50719	4.27758
GO:0051938	L-glutamate import	5	3051	6	29992	5.96546e-05	0.000868251	8.19185	4.22436
GO:0009788	negative regulation of abscisic acid-activated signaling pathway	24	3051	101	29992	5.98016e-05	0.000868251	2.33589	4.22329
GO:0016042	lipid catabolic process	39	3051	202	29992	6.64854e-05	0.000956271	1.89791	4.17727
GO:0003333	amino acid transmembrane transport	27	3051	121	29992	6.92571e-05	0.000986914	2.19352	4.15954
GO:0006817	phosphate ion transport	13	3051	39	29992	7.73835e-05	0.0010926	3.27674	4.11135
GO:0010540	basipetal auxin transport	16	3051	56	29992	9.94176e-05	0.00139094	2.80863	4.00254
GO:0016102	diterpenoid biosynthetic process	11	3051	30	29992	0.000103002	0.00141536	3.60441	3.98716
GO:0009581	detection of external stimulus	11	3051	30	29992	0.000103002	0.00141536	3.60441	3.98716
GO:0070417	cellular response to cold	12	3051	35	29992	0.0001067	0.0014532	3.37036	3.97183
GO:0010043	response to zinc ion	23	3051	99	29992	0.000121853	0.00164502	2.28379	3.91416
GO:0009832	plant-type cell wall biogenesis	39	3051	208	29992	0.000127685	0.00170876	1.84317	3.89386
GO:0009718	anthocyanin-containing compound biosynthetic process	21	3051	87	29992	0.000132982	0.0017643	2.37281	3.87621
GO:0071555	cell wall organization	117	3051	826	29992	0.000145664	0.00191604	1.39242	3.83665
GO:0006833	water transport	58	3051	356	29992	0.000219677	0.00286511	1.60155	3.65821
GO:0035435	phosphate ion transmembrane transport	10	3051	28	29992	0.00027313	0.00353233	3.51079	3.56363
GO:0080040	positive regulation of cellular response to phosphate starvation	6	3051	11	29992	0.000323911	0.00415416	5.36194	3.48957
GO:0089711	L-glutamate transmembrane transport	7	3051	15	29992	0.00034402	0.00437559	4.58744	3.46342
GO:0031640	killing of cells of other organism	9	3051	24	29992	0.000362924	0.0045782	3.68633	3.44018
GO:0002237	response to molecule of bacterial origin	28	3051	140	29992	0.000367208	0.00459458	1.96604	3.43509
GO:0010541	acropetal auxin transport	12	3051	40	29992	0.000441027	0.00547371	2.94907	3.35553
GO:0042939	tripeptide transport	8	3051	20	29992	0.000464616	0.00572035	3.93209	3.33291
GO:0006040	amino sugar metabolic process	4	3051	5	29992	0.000491055	0.00599788	7.86418	3.30887
GO:0042335	cuticle development	19	3051	83	29992	0.000557645	0.00669406	2.25029	3.25364
GO:0043693	monoterpene biosynthetic process	7	3051	16	29992	0.000557965	0.00669406	4.30072	3.25339
GO:0015749	monosaccharide transport	12	3051	41	29992	0.000566329	0.00670446	2.87714	3.24693
GO:0010224	response to UV-B	38	3051	216	29992	0.000574579	0.00675021	1.72939	3.24065
GO:0010119	regulation of stomatal movement	20	3051	90	29992	0.000607308	0.00708065	2.18449	3.21659
GO:0006949	syncytium formation	13	3051	47	29992	0.00061702	0.00713981	2.719	3.2097
GO:0009828	plant-type cell wall loosening	15	3051	59	29992	0.00064895	0.00745324	2.49921	3.18779
GO:0030968	endoplasmic reticulum unfolded protein response	49	3051	302	29992	0.000708365	0.00798731	1.59497	3.14974
GO:0030244	cellulose biosynthetic process	43	3051	256	29992	0.000711021	0.00798731	1.65117	3.14812
GO:0009646	response to absence of light	14	3051	54	29992	0.000787725	0.00878485	2.54858	3.10363
GO:0009742	brassinosteroid mediated signaling pathway	27	3051	140	29992	0.000833194	0.00922508	1.89583	3.07925
GO:0060548	negative regulation of cell death	7	3051	17	29992	0.000865516	0.00950031	4.04774	3.06272
GO:0007623	circadian rhythm	31	3051	169	29992	0.000870398	0.00950031	1.80318	3.06028
GO:0044036	cell wall macromolecule metabolic process	30	3051	162	29992	0.0008907	0.00965343	1.82041	3.05027
GO:0010315	auxin efflux	13	3051	49	29992	0.000949476	0.0102185	2.60802	3.02252
GO:0043086	negative regulation of catalytic activity	31	3051	170	29992	0.000962677	0.0102541	1.79257	3.01652
GO:0045088	regulation of innate immune response	8	3051	22	29992	0.000979434	0.0102541	3.57463	3.00902
GO:0010325	raffinose family oligosaccharide biosynthetic process	8	3051	22	29992	0.000979434	0.0102541	3.57463	3.00902
GO:0042938	dipeptide transport	8	3051	22	29992	0.000979434	0.0102541	3.57463	3.00902
GO:0009737	response to abscisic acid	101	3051	733	29992	0.00102613	0.0105797	1.35451	2.9888
GO:0009651	response to salt stress	166	3051	1295	29992	0.00103374	0.0105797	1.26009	2.98559
GO:0010378	temperature compensation of the circadian clock	3	3051	3	29992	0.00105178	0.0105797	9.83022	2.97807
GO:0010501	RNA secondary structure unwinding	3	3051	3	29992	0.00105178	0.0105797	9.83022	2.97807
GO:0010400	rhamnogalacturonan I side chain metabolic process	3	3051	3	29992	0.00105178	0.0105797	9.83022	2.97807
GO:0000380	alternative mRNA splicing, via spliceosome	3	3051	3	29992	0.00105178	0.0105797	9.83022	2.97807
GO:0009612	response to mechanical stimulus	18	3051	82	29992	0.0012932	0.0129236	2.15785	2.88834
GO:0006972	hyperosmotic response	43	3051	264	29992	0.0013369	0.0132741	1.60113	2.8739
GO:0006968	cellular defense response	8	3051	23	29992	0.00136887	0.0135044	3.41921	2.86364
GO:0071805	potassium ion transmembrane transport	21	3051	103	29992	0.00146174	0.0143287	2.00422	2.83513
GO:0043090	amino acid import	34	3051	197	29992	0.00151847	0.0147907	1.69659	2.81859
GO:0009407	toxin catabolic process	57	3051	377	29992	0.00157639	0.0152583	1.48627	2.80234
GO:0009966	regulation of signal transduction	20	3051	97	29992	0.00162452	0.0154871	2.02685	2.78928
GO:0000038	very long-chain fatty acid metabolic process	17	3051	77	29992	0.00162855	0.0154871	2.17031	2.7882
GO:0009739	response to gibberellin	26	3051	139	29992	0.00163022	0.0154871	1.83875	2.78775
GO:0006355	regulation of transcription, DNA-templated	347	3051	2948	29992	0.00164195	0.0155028	1.15708	2.78464
GO:0048444	floral organ morphogenesis	8	3051	24	29992	0.00187184	0.0175657	3.27674	2.72773
GO:0016045	detection of bacterium	10	3051	35	29992	0.00196888	0.0183643	2.80863	2.70578
GO:0008610	lipid biosynthetic process	13	3051	53	29992	0.00206949	0.0191864	2.41119	2.68414
GO:0048767	root hair elongation	50	3051	326	29992	0.00217596	0.0200527	1.5077	2.66235
GO:0006855	drug transmembrane transport	39	3051	240	29992	0.00226535	0.0207522	1.59741	2.64487
GO:0080148	negative regulation of response to water deprivation	6	3051	15	29992	0.00245024	0.0223131	3.93209	2.61079
GO:0010262	somatic embryogenesis	7	3051	20	29992	0.00262376	0.0237528	3.44058	2.58108
GO:0050691	regulation of defense response to virus by host	4	3051	7	29992	0.00290411	0.026137	5.61727	2.53699
GO:0045892	negative regulation of transcription, DNA-templated	43	3051	275	29992	0.00295785	0.0264659	1.53709	2.52902
GO:1903401	L-lysine transmembrane transport	7	3051	21	29992	0.00359369	0.0317856	3.27674	2.44446
GO:0007154	cell communication	45	3051	294	29992	0.00363499	0.0319671	1.50463	2.4395
GO:0080183	response to photooxidative stress	3	3051	4	29992	0.00388644	0.0325067	7.37266	2.41045
GO:0032446	protein modification by small protein conjugation	3	3051	4	29992	0.00388644	0.0325067	7.37266	2.41045
GO:0045723	positive regulation of fatty acid biosynthetic process	3	3051	4	29992	0.00388644	0.0325067	7.37266	2.41045
GO:0000024	maltose biosynthetic process	3	3051	4	29992	0.00388644	0.0325067	7.37266	2.41045
GO:2000028	regulation of photoperiodism, flowering	3	3051	4	29992	0.00388644	0.0325067	7.37266	2.41045
GO:1990569	UDP-N-acetylglucosamine transmembrane transport	3	3051	4	29992	0.00388644	0.0325067	7.37266	2.41045
GO:0015789	UDP-N-acetylgalactosamine transport	3	3051	4	29992	0.00388644	0.0325067	7.37266	2.41045
GO:0010438	cellular response to sulfur starvation	3	3051	4	29992	0.00388644	0.0325067	7.37266	2.41045
GO:1903070	negative regulation of ER-associated ubiquitin-dependent protein catabolic process	3	3051	4	29992	0.00388644	0.0325067	7.37266	2.41045
GO:0005982	starch metabolic process	22	3051	119	29992	0.00412751	0.0343364	1.81735	2.38431
GO:0006914	autophagy	23	3051	127	29992	0.00444861	0.0368087	1.78028	2.35178
GO:0006351	transcription, DNA-templated	248	3051	2086	29992	0.00462781	0.0380866	1.16869	2.33462
GO:0051762	sesquiterpene biosynthetic process	5	3051	12	29992	0.00465607	0.0381154	4.09592	2.33198
GO:0010466	negative regulation of peptidase activity	6	3051	17	29992	0.00506928	0.0412784	3.46949	2.29505
GO:1902478	negative regulation of defense response to bacterium, incompatible interaction	4	3051	8	29992	0.00534138	0.0428145	4.91511	2.27235
GO:0016236	macroautophagy	4	3051	8	29992	0.00534138	0.0428145	4.91511	2.27235
GO:0070291	N-acylethanolamine metabolic process	4	3051	8	29992	0.00534138	0.0428145	4.91511	2.27235
GO:0042546	cell wall biogenesis	22	3051	122	29992	0.00560659	0.0447075	1.77266	2.2513
GO:0009628	response to abiotic stimulus	283	3051	2421	29992	0.00621013	0.0492649	1.14909	2.2069
GO:0098542	defense response to other organism	11	3051	47	29992	0.00650423	0.0513334	2.30069	2.1868
GO:0016131	brassinosteroid metabolic process	5	3051	13	29992	0.00693803	0.0538081	3.78085	2.15876
GO:0006497	protein lipidation	5	3051	13	29992	0.00693803	0.0538081	3.78085	2.15876
GO:1901430	positive regulation of syringal lignin biosynthetic process	6	3051	18	29992	0.00695765	0.0538081	3.27674	2.15754
GO:0001172	transcription, RNA-templated	6	3051	18	29992	0.00695765	0.0538081	3.27674	2.15754
GO:0042343	indole glucosinolate metabolic process	9	3051	35	29992	0.00701139	0.0539526	2.52777	2.1542
GO:0009694	jasmonic acid metabolic process	12	3051	54	29992	0.00710112	0.0543713	2.18449	2.14867
GO:0042128	nitrate assimilation	15	3051	75	29992	0.00786689	0.0597515	1.96604	2.1042
GO:0046482	para-aminobenzoic acid metabolic process	16	3051	82	29992	0.00788145	0.0597515	1.91809	2.10339
GO:0015758	glucose transport	7	3051	24	29992	0.00815269	0.0615049	2.86715	2.0887
GO:0010089	xylem development	29	3051	180	29992	0.00861726	0.0646925	1.58376	2.06463
GO:0060148	positive regulation of posttranscriptional gene silencing	4	3051	9	29992	0.00884472	0.0653466	4.36899	2.05332
GO:0006598	polyamine catabolic process	16	3051	83	29992	0.00886424	0.0653466	1.89498	2.05236
GO:0010201	response to continuous far red light stimulus by the high-irradiance response system	3	3051	5	29992	0.00897951	0.0653466	5.89813	2.04675
GO:0006723	cuticle hydrocarbon biosynthetic process	3	3051	5	29992	0.00897951	0.0653466	5.89813	2.04675
GO:0070814	hydrogen sulfide biosynthetic process	3	3051	5	29992	0.00897951	0.0653466	5.89813	2.04675
GO:0043447	alkane biosynthetic process	3	3051	5	29992	0.00897951	0.0653466	5.89813	2.04675
GO:0009856	pollination	37	3051	244	29992	0.00900161	0.0653466	1.49065	2.04568
GO:0009814	defense response, incompatible interaction	27	3051	166	29992	0.0096969	0.0700635	1.59889	2.01337
GO:0015996	chlorophyll catabolic process	19	3051	106	29992	0.0102066	0.0723705	1.76202	1.99112
GO:2000121	regulation of removal of superoxide radicals	2	3051	2	29992	0.0103454	0.0723705	9.83022	1.98525
GO:0002215	defense response to nematode	2	3051	2	29992	0.0103454	0.0723705	9.83022	1.98525
GO:0080151	positive regulation of salicylic acid mediated signaling pathway	2	3051	2	29992	0.0103454	0.0723705	9.83022	1.98525
GO:0010254	nectary development	2	3051	2	29992	0.0103454	0.0723705	9.83022	1.98525
GO:0010439	regulation of glucosinolate biosynthetic process	2	3051	2	29992	0.0103454	0.0723705	9.83022	1.98525
GO:0010478	chlororespiration	2	3051	2	29992	0.0103454	0.0723705	9.83022	1.98525
GO:0000103	sulfate assimilation	6	3051	20	29992	0.0121708	0.084755	2.94907	1.91468
GO:0060919	auxin influx	4	3051	10	29992	0.0135657	0.0927747	3.93209	1.86756
GO:0009819	drought recovery	4	3051	10	29992	0.0135657	0.0927747	3.93209	1.86756
GO:0071470	cellular response to osmotic stress	4	3051	10	29992	0.0135657	0.0927747	3.93209	1.86756
GO:0009740	gibberellic acid mediated signaling pathway	19	3051	109	29992	0.0136197	0.0927747	1.71352	1.86583
GO:0043091	L-arginine import	5	3051	15	29992	0.0136238	0.0927747	3.27674	1.8657
GO:0009805	coumarin biosynthetic process	25	3051	155	29992	0.0137705	0.0933605	1.58552	1.86105
GO:0006811	ion transport	91	3051	716	29992	0.0155709	0.105104	1.24937	1.80769
GO:0050776	regulation of immune response	7	3051	27	29992	0.0159711	0.107334	2.54858	1.79667
GO:0010260	organ senescence	11	3051	53	29992	0.0161957	0.10837	2.04023	1.7906
GO:0042752	regulation of circadian rhythm	12	3051	60	29992	0.0164243	0.109211	1.96604	1.78451
GO:0048578	positive regulation of long-day photoperiodism, flowering	3	3051	6	29992	0.0166052	0.109211	4.91511	1.77976
GO:1901959	positive regulation of cutin biosynthetic process	3	3051	6	29992	0.0166052	0.109211	4.91511	1.77976
GO:1901348	positive regulation of secondary cell wall biogenesis	3	3051	6	29992	0.0166052	0.109211	4.91511	1.77976
GO:0009991	response to extracellular stimulus	35	3051	238	29992	0.0168426	0.110301	1.44562	1.77359
GO:0033500	carbohydrate homeostasis	5	3051	16	29992	0.0181867	0.118599	3.07194	1.74025
GO:0052541	plant-type cell wall cellulose metabolic process	13	3051	68	29992	0.0184302	0.11968	1.87931	1.73447
GO:0048574	long-day photoperiodism, flowering	7	3051	28	29992	0.0194708	0.124432	2.45755	1.71062
GO:0046713	borate transport	4	3051	11	29992	0.0196245	0.124432	3.57463	1.7072
GO:0035445	borate transmembrane transport	4	3051	11	29992	0.0196245	0.124432	3.57463	1.7072
GO:0010215	cellulose microfibril organization	6	3051	22	29992	0.0196471	0.124432	2.68097	1.7067
GO:0016104	triterpenoid biosynthetic process	6	3051	22	29992	0.0196471	0.124432	2.68097	1.7067
GO:0010345	suberin biosynthetic process	6	3051	22	29992	0.0196471	0.124432	2.68097	1.7067
GO:0006813	potassium ion transport	28	3051	184	29992	0.0199933	0.126105	1.4959	1.69912
GO:0007568	aging	14	3051	76	29992	0.0201318	0.126461	1.81083	1.69612
GO:0045490	pectin catabolic process	17	3051	99	29992	0.0216537	0.135467	1.68802	1.66447
GO:0009864	induced systemic resistance, jasmonic acid mediated signaling pathway	8	3051	35	29992	0.0218782	0.136318	2.24691	1.65999
GO:0015698	inorganic anion transport	5	3051	17	29992	0.0236523	0.146777	2.89124	1.62613
GO:0009831	plant-type cell wall modification involved in multidimensional cell growth	9	3051	43	29992	0.0268052	0.162234	2.05749	1.57178
GO:2000032	regulation of secondary shoot formation	3	3051	7	29992	0.0268809	0.162234	4.21295	1.57056
GO:0034727	piecemeal microautophagy of nucleus	3	3051	7	29992	0.0268809	0.162234	4.21295	1.57056
GO:0009395	phospholipid catabolic process	3	3051	7	29992	0.0268809	0.162234	4.21295	1.57056
GO:0035672	oligopeptide transmembrane transport	3	3051	7	29992	0.0268809	0.162234	4.21295	1.57056
GO:0019310	inositol catabolic process	3	3051	7	29992	0.0268809	0.162234	4.21295	1.57056
GO:0044805	late nucleophagy	3	3051	7	29992	0.0268809	0.162234	4.21295	1.57056
GO:0051453	regulation of intracellular pH	4	3051	12	29992	0.0271088	0.16297	3.27674	1.56689
GO:0048527	lateral root development	17	3051	102	29992	0.0282116	0.167395	1.63837	1.54957
GO:0080169	cellular response to boron-containing substance deprivation	2	3051	3	29992	0.0289325	0.167395	6.55348	1.53861
GO:0000025	maltose catabolic process	2	3051	3	29992	0.0289325	0.167395	6.55348	1.53861
GO:0006751	glutathione catabolic process	2	3051	3	29992	0.0289325	0.167395	6.55348	1.53861
GO:0015768	maltose transport	2	3051	3	29992	0.0289325	0.167395	6.55348	1.53861
GO:0005976	polysaccharide metabolic process	2	3051	3	29992	0.0289325	0.167395	6.55348	1.53861
GO:0010434	bract formation	2	3051	3	29992	0.0289325	0.167395	6.55348	1.53861
GO:0046898	response to cycloheximide	2	3051	3	29992	0.0289325	0.167395	6.55348	1.53861
GO:0006562	proline catabolic process	2	3051	3	29992	0.0289325	0.167395	6.55348	1.53861
GO:0019374	galactolipid metabolic process	2	3051	3	29992	0.0289325	0.167395	6.55348	1.53861
GO:0009901	anther dehiscence	6	3051	24	29992	0.0297498	0.171418	2.45755	1.52652
GO:0042398	cellular modified amino acid biosynthetic process	16	3051	95	29992	0.0298612	0.171418	1.65562	1.52489
GO:0009605	response to external stimulus	24	3051	158	29992	0.0300536	0.171418	1.4932	1.5221
GO:0055062	phosphate ion homeostasis	5	3051	18	29992	0.0300733	0.171418	2.73062	1.52182
GO:0007178	transmembrane receptor protein serine/threonine kinase signaling pathway	11	3051	58	29992	0.030343	0.171708	1.86435	1.51794
GO:0070838	divalent metal ion transport	17	3051	103	29992	0.0306966	0.171708	1.62246	1.51291
GO:0055072	iron ion homeostasis	17	3051	103	29992	0.0306966	0.171708	1.62246	1.51291
GO:0009269	response to desiccation	9	3051	44	29992	0.0307552	0.171708	2.01073	1.51208
GO:0045489	pectin biosynthetic process	9	3051	44	29992	0.0307552	0.171708	2.01073	1.51208
GO:0019344	cysteine biosynthetic process	42	3051	308	29992	0.0307936	0.171708	1.34048	1.51154
GO:0009826	unidimensional cell growth	32	3051	224	29992	0.0309748	0.172094	1.40432	1.50899
GO:0009735	response to cytokinin	46	3051	343	29992	0.031968	0.176974	1.31834	1.49529
GO:0060964	regulation of gene silencing by miRNA	4	3051	13	29992	0.0360735	0.196695	3.02468	1.44281
GO:0015757	galactose transport	4	3051	13	29992	0.0360735	0.196695	3.02468	1.44281
GO:0035428	hexose transmembrane transport	4	3051	13	29992	0.0360735	0.196695	3.02468	1.44281
GO:0015812	gamma-aminobutyric acid transport	4	3051	13	29992	0.0360735	0.196695	3.02468	1.44281
GO:0009825	multidimensional cell growth	25	3051	169	29992	0.0361693	0.196695	1.45417	1.44166
GO:0002213	defense response to insect	12	3051	67	29992	0.0364936	0.197759	1.76064	1.43778
GO:0009624	response to nematode	28	3051	194	29992	0.0369308	0.199426	1.41879	1.43261
GO:0007231	osmosensory signaling pathway	5	3051	19	29992	0.0374899	0.201738	2.5869	1.42609
GO:0006071	glycerol metabolic process	10	3051	53	29992	0.0391006	0.209672	1.85476	1.40782
GO:0009051	pentose-phosphate shunt, oxidative branch	3	3051	8	29992	0.0398047	0.211239	3.68633	1.40007
GO:0006066	alcohol metabolic process	3	3051	8	29992	0.0398047	0.211239	3.68633	1.40007
GO:0048759	xylem vessel member cell differentiation	3	3051	8	29992	0.0398047	0.211239	3.68633	1.40007
GO:0052546	cell wall pectin metabolic process	13	3051	76	29992	0.0422112	0.222788	1.68148	1.37457
GO:0000160	phosphorelay signal transduction system	17	3051	107	29992	0.0422704	0.222788	1.56181	1.37396
GO:0006820	anion transport	20	3051	131	29992	0.04261	0.223812	1.5008	1.37049
GO:0048513	organ development	10	3051	54	29992	0.0437775	0.229162	1.82041	1.35875
GO:0009850	auxin metabolic process	8	3051	40	29992	0.0455466	0.237614	1.96604	1.34154
GO:0048364	root development	40	3051	300	29992	0.0463139	0.240801	1.3107	1.33429
GO:1990169	stress response to copper ion	4	3051	14	29992	0.0465432	0.241179	2.80863	1.33214
GO:0009610	response to symbiotic fungus	11	3051	62	29992	0.0467493	0.241434	1.74407	1.33022
GO:0006096	glycolytic process	65	3051	520	29992	0.0478195	0.246135	1.22878	1.32039

## Sheet: UP FOR cc
GOID	GOTerm	DifGene	AllDifGene	GeneInGO	AllGene	P-Value	FDR	Enrichment	(-log10P)
GO:0005576	extracellular region	483	3037	2829	29901	7.49486e-33	1.8887e-30	1.68095	32.1252
GO:0005886	plasma membrane	937	3037	6686	29901	1.39393e-30	1.75635e-28	1.37979	29.8558
GO:0005623	cell	374	3037	2276	29901	3.98392e-22	3.34649e-20	1.61786	21.3997
GO:0016021	integral component of membrane	851	3037	6352	29901	5.34728e-21	3.36879e-19	1.31905	20.2719
GO:0048046	apoplast	142	3037	796	29901	1.67535e-11	8.44375e-10	1.75637	10.7759
GO:0016023	cytoplasmic membrane-bounded vesicle	173	3037	1071	29901	4.25887e-10	1.78873e-08	1.59037	9.37071
GO:0005618	cell wall	223	3037	1478	29901	7.57146e-10	2.72572e-08	1.4855	9.12082
GO:0016020	membrane	1107	3037	9698	29901	4.17961e-07	1.31658e-05	1.12384	6.37886
GO:0031012	extracellular matrix	12	3037	25	29901	1.72602e-06	4.34957e-05	4.72587	5.76295
GO:0043190	ATP-binding cassette (ABC) transporter complex	3	3037	5	29901	0.00893982	0.13252	5.90734	2.04867
GO:0012505	endomembrane system	28	3037	195	29901	0.0384325	0.484249	1.41372	1.4153
GO:0043680	filiform apparatus	17	3037	45	29901	8.43045e-07	2.36053e-05	3.71944	6.07415
GO:0009505	plant-type cell wall	70	3037	416	29901	1.72833e-05	0.000395945	1.65671	4.76237
GO:0000151	ubiquitin ligase complex	30	3037	153	29901	0.000322108	0.00676427	1.9305	3.492
GO:0070825	micropyle	3	3037	3	29901	0.00104687	0.0202931	9.84557	2.98011
GO:0043231	intracellular membrane-bounded organelle	50	3037	318	29901	0.00123373	0.0222071	1.54805	2.90878
GO:0009506	plasmodesma	233	3037	1923	29901	0.00225391	0.0375292	1.19294	2.64706
GO:0005773	vacuole	262	3037	2189	29901	0.00238281	0.0375292	1.17841	2.62291
GO:0034045	pre-autophagosomal structure membrane	8	3037	35	29901	0.021693	0.303702	2.25042	1.66368
GO:0030312	external encapsulating structure	4	3037	12	29901	0.0269688	0.357692	3.28186	1.56914
GO:0005887	integral component of plasma membrane	21	3037	140	29901	0.0446918	0.530515	1.47684	1.34977
GO:0010282	senescence-associated vacuole	4	3037	14	29901	0.0463148	0.530515	2.81302	1.33428

## Sheet: up for mf
GOID	GOTerm	DifGene	AllDifGene	GeneInGO	AllGene	P-Value	FDR	Enrichment	(-log10P)
GO:0020037	heme binding	120	2986	598	29652	1.24167e-13	1.15724e-10	1.99271	12.906
GO:0016491	oxidoreductase activity	334	2986	2286	29652	6.30625e-13	2.93871e-10	1.45089	12.2002
GO:0003700	sequence-specific DNA binding transcription factor activity	267	2986	1814	29652	7.7955e-11	2.4218e-08	1.46163	10.1082
GO:0004672	protein kinase activity	411	2986	3049	29652	1.25374e-10	2.92121e-08	1.33859	9.90179
GO:0016301	kinase activity	466	2986	3548	29652	2.48785e-10	3.3124e-08	1.30427	9.60418
GO:0016772	transferase activity, transferring phosphorus-containing groups	419	2986	3156	29652	6.08709e-10	5.72523e-08	1.31838	9.21559
GO:0004601	peroxidase activity	55	2986	228	29652	6.14295e-10	5.72523e-08	2.39548	9.21162
GO:0004674	protein serine/threonine kinase activity	391	2986	2934	29652	1.6051e-09	1.35995e-07	1.32337	8.7945
GO:0016798	hydrolase activity, acting on glycosyl bonds	103	2986	564	29652	1.77729e-09	1.38037e-07	1.81352	8.75024
GO:0019825	oxygen binding	57	2986	282	29652	2.47175e-07	1.27982e-05	2.0072	6.607
GO:0004497	monooxygenase activity	74	2986	409	29652	4.77981e-07	2.28684e-05	1.79669	6.32059
GO:0043565	sequence-specific DNA binding	86	2986	517	29652	2.30016e-06	9.74431e-05	1.65186	5.63824
GO:0016740	transferase activity	634	2986	5386	29652	3.67633e-06	0.000137054	1.16893	5.43459
GO:0005215	transporter activity	272	2986	2089	29652	4.18925e-06	0.000144607	1.29299	5.37786
GO:0042626	ATPase activity, coupled to transmembrane movement of substances	56	2986	305	29652	7.13506e-06	0.000229306	1.82328	5.1466
GO:0030246	carbohydrate binding	89	2986	445	29652	2.15077e-10	3.3124e-08	1.98607	9.66741
GO:0005506	iron ion binding	111	2986	602	29652	2.34258e-10	3.3124e-08	1.83101	9.63031
GO:0030247	polysaccharide binding	47	2986	177	29652	3.61189e-10	4.20785e-08	2.63687	9.44227
GO:0016762	xyloglucan:xyloglucosyl transferase activity	26	2986	76	29652	1.08113e-08	7.75086e-07	3.39722	7.96612
GO:0009055	electron carrier activity	105	2986	608	29652	2.67452e-08	1.69105e-06	1.71494	7.57275
GO:0016682	oxidoreductase activity, acting on diphenols and related substances as donors, oxygen as acceptor	24	2986	69	29652	2.72165e-08	1.69105e-06	3.45403	7.56517
GO:0010331	gibberellin binding	8	2986	9	29652	8.59489e-08	5.00652e-06	8.82697	7.06576
GO:0052716	hydroquinone:oxygen oxidoreductase activity	21	2986	61	29652	2.42876e-07	1.27982e-05	3.41864	6.61462
GO:0004553	hydrolase activity, hydrolyzing O-glycosyl compounds	81	2986	461	29652	4.90739e-07	2.28684e-05	1.74481	6.30915
GO:0003824	catalytic activity	632	2986	5302	29652	7.08515e-07	3.14446e-05	1.1837	6.14965
GO:0080043	quercetin 3-O-glucosyltransferase activity	44	2986	213	29652	3.03508e-06	0.000117862	2.05134	5.51783
GO:0080044	quercetin 7-O-glucosyltransferase activity	44	2986	213	29652	3.03508e-06	0.000117862	2.05134	5.51783
GO:0005516	calmodulin binding	91	2986	563	29652	4.02455e-06	0.000144265	1.60508	5.39528
GO:0016705	oxidoreductase activity, acting on paired donors, with incorporation or reduction of molecular oxygen	72	2986	422	29652	6.04193e-06	0.00020111	1.69428	5.21882
GO:0010333	terpene synthase activity	20	2986	68	29652	7.48916e-06	0.000232663	2.92069	5.12557
GO:0008083	growth factor activity	5	2986	5	29652	1.03245e-05	0.000310402	9.93034	4.98613
GO:0008194	UDP-glycosyltransferase activity	37	2986	176	29652	1.18185e-05	0.000335759	2.08763	4.92744
GO:0016709	oxidoreductase activity, acting on paired donors, with incorporation or reduction of molecular oxygen, NAD(P)H as one donor, and incorporation of one atom of oxygen	32	2986	143	29652	1.18885e-05	0.000335759	2.22217	4.92487
GO:0015114	phosphate ion transmembrane transporter activity	12	2986	30	29652	1.61875e-05	0.000443729	3.97214	4.79082
GO:0046556	alpha-L-arabinofuranosidase activity	7	2986	11	29652	2.38514e-05	0.000635128	6.31931	4.62249
GO:0004568	chitinase activity	14	2986	41	29652	2.7094e-05	0.000701432	3.39085	4.56713
GO:0004364	glutathione transferase activity	19	2986	70	29652	4.36771e-05	0.00110019	2.69538	4.35975
GO:0016757	transferase activity, transferring glycosyl groups	141	2986	1019	29652	6.09033e-05	0.00149373	1.37407	4.21536
GO:0015293	symporter activity	38	2986	197	29652	6.73464e-05	0.00160941	1.9155	4.17169
GO:0016758	transferase activity, transferring hexosyl groups	67	2986	418	29652	9.1541e-05	0.00213291	1.59171	4.03838
GO:0046424	ferulate 5-hydroxylase activity	4	2986	4	29652	0.00010265	0.00233341	9.93034	3.98864
GO:0016759	cellulose synthase activity	13	2986	42	29652	0.000163999	0.00363922	3.07368	3.78516
GO:0016706	oxidoreductase activity, acting on paired donors, with incorporation or reduction of molecular oxygen, 2-oxoglutarate as one donor, and incorporation of one atom each of oxygen into both donors	39	2986	214	29652	0.000191534	0.0041514	1.80974	3.71775
GO:0010329	auxin efflux transmembrane transporter activity	13	2986	43	29652	0.000213549	0.00452337	3.0022	3.6705
GO:0004713	protein tyrosine kinase activity	240	2986	1923	29652	0.000236838	0.00490518	1.23936	3.62555
GO:0015171	amino acid transmembrane transporter activity	25	2986	119	29652	0.000292226	0.00592075	2.08621	3.53428
GO:0016760	cellulose synthase (UDP-forming) activity	12	2986	39	29652	0.000309328	0.00613392	3.05549	3.50958
GO:0042937	tripeptide transporter activity	8	2986	20	29652	0.000433466	0.00841646	3.97214	3.36305
GO:0016231	beta-N-acetylglucosaminidase activity	4	2986	5	29652	0.000471951	0.0089767	7.94427	3.3261
GO:0015145	monosaccharide transmembrane transporter activity	12	2986	41	29652	0.000516384	0.00949326	2.90644	3.28703
GO:0005313	L-glutamate transmembrane transporter activity	7	2986	16	29652	0.000524253	0.00949326	4.34452	3.28046
GO:0004872	receptor activity	41	2986	240	29652	0.000539995	0.00949326	1.69643	3.26761
GO:0004675	transmembrane receptor protein serine/threonine kinase activity	24	2986	117	29652	0.000551605	0.00949326	2.03699	3.25837
GO:0008061	chitin binding	13	2986	47	29652	0.000559861	0.00949326	2.74669	3.25192
GO:0046910	pectinesterase inhibitor activity	6	2986	12	29652	0.000560225	0.00949326	4.96517	3.25164
GO:0043531	ADP binding	69	2986	462	29652	0.000585962	0.00975209	1.4831	3.23213
GO:0052689	carboxylic ester hydrolase activity	31	2986	167	29652	0.000598051	0.00977867	1.84336	3.22326
GO:0042936	dipeptide transporter activity	8	2986	22	29652	0.000915535	0.0145012	3.61103	3.03833
GO:0050664	oxidoreductase activity, acting on NAD(P)H, oxygen as acceptor	5	2986	9	29652	0.000917997	0.0145012	5.51686	3.03716
GO:0043169	cation binding	43	2986	263	29652	0.00101394	0.0155884	1.62359	2.99399
GO:0018812	3-hydroxyacyl-CoA dehydratase activity	3	2986	3	29652	0.00102027	0.0155884	9.93034	2.99129
GO:0016174	NAD(P)H oxidase activity	4	2986	6	29652	0.00130234	0.0192664	6.62023	2.88528
GO:0019203	carbohydrate phosphatase activity	4	2986	6	29652	0.00130234	0.0192664	6.62023	2.88528
GO:0008081	phosphoric diester hydrolase activity	18	2986	84	29652	0.00154071	0.0224365	2.12793	2.81228
GO:0005509	calcium ion binding	68	2986	472	29652	0.00165722	0.023762	1.43064	2.78062
GO:0046872	metal ion binding	552	2986	4918	29652	0.00195386	0.0275909	1.11459	2.70911
GO:0005351	sugar:proton symporter activity	31	2986	180	29652	0.00210807	0.0289185	1.71023	2.67611
GO:0004871	signal transducer activity	63	2986	435	29652	0.00210994	0.0289185	1.43819	2.67573
GO:0016868	intramolecular transferase activity, phosphotransferases	6	2986	15	29652	0.0023252	0.0305223	3.97214	2.63354
GO:0008843	endochitinase activity	6	2986	15	29652	0.0023252	0.0305223	3.97214	2.63354
GO:0016161	beta-amylase activity	6	2986	15	29652	0.0023252	0.0305223	3.97214	2.63354
GO:0016298	lipase activity	14	2986	61	29652	0.00252659	0.0327054	2.27909	2.59746
GO:0008889	glycerophosphodiester phosphodiesterase activity	9	2986	31	29652	0.00270844	0.0329865	2.883	2.56728
GO:0015079	potassium ion transmembrane transporter activity	15	2986	68	29652	0.00272877	0.0329865	2.19052	2.56403
GO:0050552	(4S)-limonene synthase activity	4	2986	7	29652	0.00279606	0.0329865	5.67448	2.55345
GO:0050550	pinene synthase activity	4	2986	7	29652	0.00279606	0.0329865	5.67448	2.55345
GO:0034002	(R)-limonene synthase activity	4	2986	7	29652	0.00279606	0.0329865	5.67448	2.55345
GO:0010334	sesquiterpene synthase activity	4	2986	7	29652	0.00279606	0.0329865	5.67448	2.55345
GO:0080015	sabinene synthase activity	4	2986	7	29652	0.00279606	0.0329865	5.67448	2.55345
GO:0022857	transmembrane transporter activity	41	2986	262	29652	0.00299656	0.0349099	1.55398	2.52338
GO:0022891	substrate-specific transmembrane transporter activity	24	2986	132	29652	0.00310023	0.0356717	1.80552	2.50861
GO:0015189	L-lysine transmembrane transporter activity	7	2986	21	29652	0.00339256	0.0377877	3.31011	2.46947
GO:0015181	arginine transmembrane transporter activity	7	2986	21	29652	0.00339256	0.0377877	3.31011	2.46947
GO:0015174	basic amino acid transmembrane transporter activity	6	2986	16	29652	0.00340576	0.0377877	3.72388	2.46779
GO:0019778	Atg12 activating enzyme activity	3	2986	4	29652	0.00377313	0.0404202	7.44776	2.4233
GO:0008120	ceramide glucosyltransferase activity	3	2986	4	29652	0.00377313	0.0404202	7.44776	2.4233
GO:0005463	UDP-N-acetylgalactosamine transmembrane transporter activity	3	2986	4	29652	0.00377313	0.0404202	7.44776	2.4233
GO:0080016	(-)-E-beta-caryophyllene synthase activity	5	2986	12	29652	0.00445427	0.0466447	4.13764	2.35122
GO:0080017	alpha-humulene synthase activity	5	2986	12	29652	0.00445427	0.0466447	4.13764	2.35122
GO:0030414	peptidase inhibitor activity	6	2986	17	29652	0.00481945	0.0499081	3.50483	2.317
GO:0005102	receptor binding	17	2986	86	29652	0.00496301	0.0508299	1.96297	2.30425
GO:0042409	caffeoyl-CoA O-methyltransferase activity	4	2986	8	29652	0.00514714	0.0515821	4.96517	2.28843
GO:0047412	N-(long-chain-acyl)ethanolamine deacylase activity	4	2986	8	29652	0.00514714	0.0515821	4.96517	2.28843
GO:0015144	carbohydrate transmembrane transporter activity	27	2986	161	29652	0.00567096	0.056227	1.66534	2.24634
GO:0008199	ferric iron binding	7	2986	23	29652	0.00597814	0.0580378	3.02228	2.22343
GO:0004322	ferroxidase activity	7	2986	23	29652	0.00597814	0.0580378	3.02228	2.22343
GO:0003968	RNA-directed RNA polymerase activity	6	2986	18	29652	0.00662079	0.0636141	3.31011	2.17909
GO:0015238	drug transmembrane transporter activity	18	2986	96	29652	0.00694112	0.0660115	1.86194	2.15857
GO:0016788	hydrolase activity, acting on ester bonds	42	2986	284	29652	0.00739385	0.0696068	1.46857	2.13113
GO:0000156	phosphorelay response regulator activity	12	2986	55	29652	0.00763613	0.0711687	2.16662	2.11713
GO:0009922	fatty acid elongase activity	4	2986	9	29652	0.00853045	0.0771882	4.41349	2.06903
GO:0047501	(+)-neomenthol dehydrogenase activity	4	2986	9	29652	0.00853045	0.0771882	4.41349	2.06903
GO:0047504	(-)-menthol dehydrogenase activity	4	2986	9	29652	0.00853045	0.0771882	4.41349	2.06903
GO:0051213	dioxygenase activity	28	2986	174	29652	0.00865955	0.0776029	1.59799	2.0625
GO:0047134	protein-disulfide reductase activity	11	2986	50	29652	0.00977755	0.0843604	2.18468	2.00977
GO:0034768	(E)-beta-ocimene synthase activity	8	2986	31	29652	0.00994776	0.0843604	2.56267	2.00227
GO:0005363	maltose transmembrane transporter activity	2	2986	2	29652	0.0101377	0.0843604	9.93034	1.99406
GO:0004622	lysophospholipase activity	2	2986	2	29652	0.0101377	0.0843604	9.93034	1.99406
GO:0036374	glutathione hydrolase activity	2	2986	2	29652	0.0101377	0.0843604	9.93034	1.99406
GO:1990534	thermospermine oxidase activity	2	2986	2	29652	0.0101377	0.0843604	9.93034	1.99406
GO:0080013	(E,E)-geranyllinalool synthase activity	2	2986	2	29652	0.0101377	0.0843604	9.93034	1.99406
GO:0003846	2-acylglycerol O-acyltransferase activity	2	2986	2	29652	0.0101377	0.0843604	9.93034	1.99406
GO:0016787	hydrolase activity	531	2986	4828	29652	0.0108205	0.0892451	1.09217	1.96575
GO:0050162	oxalate oxidase activity	4	2986	10	29652	0.0130949	0.101704	3.97214	1.8829
GO:0018685	alkane 1-monooxygenase activity	4	2986	10	29652	0.0130949	0.101704	3.97214	1.8829
GO:0009674	potassium:sodium symporter activity	4	2986	10	29652	0.0130949	0.101704	3.97214	1.8829
GO:0004345	glucose-6-phosphate dehydrogenase activity	4	2986	10	29652	0.0130949	0.101704	3.97214	1.8829
GO:0004165	dodecenoyl-CoA delta-isomerase activity	4	2986	10	29652	0.0130949	0.101704	3.97214	1.8829
GO:0010328	auxin influx transmembrane transporter activity	4	2986	10	29652	0.0130949	0.101704	3.97214	1.8829
GO:0003857	3-hydroxyacyl-CoA dehydrogenase activity	4	2986	10	29652	0.0130949	0.101704	3.97214	1.8829
GO:0004629	phospholipase C activity	6	2986	21	29652	0.0148865	0.113723	2.83724	1.82721
GO:0004709	MAP kinase kinase kinase activity	6	2986	21	29652	0.0148865	0.113723	2.83724	1.82721
GO:0004806	triglyceride lipase activity	12	2986	60	29652	0.0152544	0.115587	1.98607	1.8166
GO:0005507	copper ion binding	57	2986	425	29652	0.0156682	0.117764	1.33183	1.80498
GO:0004020	adenylylsulfate kinase activity	3	2986	6	29652	0.0161475	0.118499	4.96517	1.7919
GO:0050734	hydroxycinnamoyltransferase activity	3	2986	6	29652	0.0161475	0.118499	4.96517	1.7919
GO:0046577	long-chain-alcohol oxidase activity	3	2986	6	29652	0.0161475	0.118499	4.96517	1.7919
GO:0008553	hydrogen-exporting ATPase activity, phosphorylative mechanism	8	2986	34	29652	0.01747	0.127203	2.33655	1.75771
GO:0016985	mannan endo-1,4-beta-mannosidase activity	4	2986	11	29652	0.0189595	0.135925	3.61103	1.72217
GO:0004328	formamidase activity	4	2986	11	29652	0.0189595	0.135925	3.61103	1.72217
GO:0015020	glucuronosyltransferase activity	13	2986	69	29652	0.0191491	0.136236	1.87093	1.71785
GO:0016614	oxidoreductase activity, acting on CH-OH group of donors	15	2986	85	29652	0.0219309	0.154846	1.75241	1.65894
GO:0004867	serine-type endopeptidase inhibitor activity	7	2986	29	29652	0.0223217	0.15642	2.39698	1.65127
GO:0005216	ion channel activity	14	2986	78	29652	0.0229429	0.159573	1.78237	1.63935
GO:0005524	ATP binding	645	2986	5992	29652	0.0247438	0.170824	1.06894	1.60653
GO:0004857	enzyme inhibitor activity	17	2986	102	29652	0.025885	0.172832	1.65506	1.58695
GO:0050113	inositol oxygenase activity	3	2986	7	29652	0.026161	0.172832	4.25586	1.58235
GO:0015421	oligopeptide-transporting ATPase activity	3	2986	7	29652	0.026161	0.172832	4.25586	1.58235
GO:0008692	3-hydroxybutyryl-CoA epimerase activity	3	2986	7	29652	0.026161	0.172832	4.25586	1.58235
GO:0046715	borate transmembrane transporter activity	3	2986	7	29652	0.026161	0.172832	4.25586	1.58235
GO:0008106	alcohol dehydrogenase (NADP+) activity	4	2986	12	29652	0.0262122	0.172832	3.31011	1.5815
GO:0004657	proline dehydrogenase activity	2	2986	3	29652	0.0283727	0.172832	6.62023	1.5471
GO:0009973	adenylyl-sulfate reductase activity	2	2986	3	29652	0.0283727	0.172832	6.62023	1.5471
GO:0032450	maltose alpha-glucosidase activity	2	2986	3	29652	0.0283727	0.172832	6.62023	1.5471
GO:0047710	bis(5'-adenosyl)-triphosphatase activity	2	2986	3	29652	0.0283727	0.172832	6.62023	1.5471
GO:0033741	adenylyl-sulfate reductase (glutathione) activity	2	2986	3	29652	0.0283727	0.172832	6.62023	1.5471
GO:0046429	4-hydroxy-3-methylbut-2-en-1-yl diphosphate synthase activity	2	2986	3	29652	0.0283727	0.172832	6.62023	1.5471
GO:0010297	heteropolysaccharide binding	2	2986	3	29652	0.0283727	0.172832	6.62023	1.5471
GO:0001047	core promoter binding	2	2986	3	29652	0.0283727	0.172832	6.62023	1.5471
GO:0043765	T/G mismatch-specific endonuclease activity	2	2986	3	29652	0.0283727	0.172832	6.62023	1.5471
GO:0043530	adenosine 5'-monophosphoramidase activity	2	2986	3	29652	0.0283727	0.172832	6.62023	1.5471
GO:0004134	4-alpha-glucanotransferase activity	2	2986	3	29652	0.0283727	0.172832	6.62023	1.5471
GO:0090440	abscisic acid transporter activity	2	2986	3	29652	0.0283727	0.172832	6.62023	1.5471
GO:0005515	protein binding	886	2986	8359	29652	0.0307551	0.186128	1.05255	1.51208
GO:0030599	pectinesterase activity	19	2986	120	29652	0.031335	0.188414	1.5723	1.50397
GO:0030551	cyclic nucleotide binding	9	2986	45	29652	0.0331609	0.198115	1.98607	1.47937
GO:0045735	nutrient reservoir activity	18	2986	113	29652	0.0336078	0.199506	1.58182	1.47356
GO:0015112	nitrate transmembrane transporter activity	6	2986	25	29652	0.0343533	0.202085	2.38328	1.46403
GO:0005358	high-affinity hydrogen:glucose symporter activity	4	2986	13	29652	0.0349095	0.202085	3.05549	1.45706
GO:0015185	gamma-aminobutyric acid transmembrane transporter activity	4	2986	13	29652	0.0349095	0.202085	3.05549	1.45706
GO:0009679	hexose:proton symporter activity	4	2986	13	29652	0.0349095	0.202085	3.05549	1.45706
GO:0004040	amidase activity	5	2986	19	29652	0.0360853	0.207602	2.61325	1.44267
GO:0019779	Atg8 activating enzyme activity	3	2986	8	29652	0.0387693	0.216365	3.72388	1.41151
GO:0000210	NAD+ diphosphatase activity	3	2986	8	29652	0.0387693	0.216365	3.72388	1.41151
GO:0004619	phosphoglycerate mutase activity	3	2986	8	29652	0.0387693	0.216365	3.72388	1.41151
GO:0004866	endopeptidase inhibitor activity	3	2986	8	29652	0.0387693	0.216365	3.72388	1.41151
GO:0080079	cellobiose glucosidase activity	3	2986	8	29652	0.0387693	0.216365	3.72388	1.41151
GO:0030570	pectate lyase activity	5	2986	20	29652	0.0442462	0.245461	2.48259	1.35412
GO:0004556	alpha-amylase activity	6	2986	27	29652	0.0483533	0.262954	2.20674	1.31557
GO:0043295	glutathione binding	6	2986	27	29652	0.0483533	0.262954	2.20674	1.31557

## Sheet: down for bp
GOID	GOTerm	DifGene	AllDifGene	GeneInGO	AllGene	P-Value	FDR	Enrichment	(-log10P)
GO:0008283	cell proliferation	131	2395	303	29992	3.65142e-63	5.5319e-60	5.41413	62.4375
GO:0006275	regulation of DNA replication	86	2395	206	29992	2.37435e-40	1.19905e-37	5.22795	39.6245
GO:0006270	DNA replication initiation	67	2395	131	29992	1.33804e-38	5.06782e-36	6.40477	37.8735
GO:0006260	DNA replication	97	2395	287	29992	4.15387e-36	1.25862e-33	4.23243	35.3815
GO:0006306	DNA methylation	96	2395	330	29992	7.60088e-30	1.91922e-27	3.64298	29.1191
GO:0006259	DNA metabolic process	133	2395	579	29992	2.41872e-29	5.2348e-27	2.87656	28.6164
GO:0051726	regulation of cell cycle	81	2395	253	29992	1.62886e-28	3.08465e-26	4.00926	27.7881
GO:0000911	cytokinesis by cell plate formation	111	2395	448	29992	1.28442e-27	2.1621e-25	3.10274	26.8913
GO:0010389	regulation of G2/M transition of mitotic cell cycle	49	2395	105	29992	2.95285e-26	4.06689e-24	5.84395	25.5298
GO:0016458	gene silencing	50	2395	119	29992	3.50778e-24	4.08792e-22	5.26166	23.455
GO:0016572	histone phosphorylation	47	2395	114	29992	2.15447e-22	2.04002e-20	5.16289	21.6667
GO:0042542	response to hydrogen peroxide	81	2395	315	29992	1.37055e-21	1.2214e-19	3.22014	20.8631
GO:0007067	mitotic nuclear division	66	2395	222	29992	1.66551e-21	1.40181e-19	3.72298	20.7785
GO:0006261	DNA-dependent DNA replication	66	2395	223	29992	2.18402e-21	1.74147e-19	3.70629	20.6607
GO:0031048	chromatin silencing by small RNA	59	2395	214	29992	1.20796e-17	8.71454e-16	3.45254	16.9179
GO:0034968	histone lysine methylation	56	2395	205	29992	1.26435e-16	8.70675e-15	3.42085	15.8981
GO:0007018	microtubule-based movement	51	2395	177	29992	2.57448e-16	1.6958e-14	3.60825	15.5893
GO:0006346	methylation-dependent chromatin silencing	53	2395	242	29992	1.18e-11	5.58658e-10	2.74259	10.9281
GO:0009628	response to abiotic stimulus	281	2395	2421	29992	5.01931e-11	2.17264e-09	1.45349	10.2994
GO:0015979	photosynthesis	75	2395	427	29992	7.73228e-11	3.254e-09	2.19955	10.1117
GO:0042023	DNA endoreduplication	44	2395	195	29992	2.31882e-10	9.24478e-09	2.82565	9.63473
GO:0009765	photosynthesis, light harvesting	16	2395	34	29992	1.42714e-09	5.54389e-08	5.89306	8.84553
GO:0031047	gene silencing by RNA	54	2395	291	29992	4.69683e-09	1.73554e-07	2.32381	8.32819
GO:0001510	RNA methylation	49	2395	259	29992	1.24987e-08	4.4036e-07	2.36917	7.90314
GO:0006310	DNA recombination	33	2395	184	29992	9.22633e-06	0.000240998	2.24593	5.03497
GO:0071897	DNA biosynthetic process	15	2395	68	29992	0.000251075	0.00481492	2.76237	3.6002
GO:0009813	flavonoid biosynthetic process	39	2395	370	29992	0.046188	0.25726	1.31997	1.33547
GO:0051567	histone H3-K9 methylation	116	2395	328	29992	3.03138e-45	2.29627e-42	4.42878	44.5184
GO:0007049	cell cycle	141	2395	675	29992	1.36448e-26	2.06718e-24	2.61586	25.865
GO:0009644	response to high light intensity	90	2395	335	29992	2.64667e-25	3.34142e-23	3.36432	24.5773
GO:0006334	nucleosome assembly	40	2395	77	29992	6.17477e-24	6.68198e-22	6.50533	23.2094
GO:0009408	response to heat	105	2395	451	29992	6.90252e-24	6.97155e-22	2.9155	23.161
GO:0006457	protein folding	114	2395	564	29992	1.6125e-20	1.22147e-18	2.5312	19.7925
GO:0009909	regulation of flower development	92	2395	484	29992	4.43804e-15	2.80151e-13	2.38036	14.3528
GO:0000226	microtubule cytoskeleton organization	68	2395	310	29992	1.40231e-14	8.49799e-13	2.74693	13.8532
GO:0016570	histone modification	40	2395	133	29992	8.68467e-14	5.06049e-12	3.76624	13.0612
GO:0051225	spindle assembly	34	2395	100	29992	1.17056e-13	6.56813e-12	4.25774	12.9316
GO:0006342	chromatin silencing	58	2395	262	29992	7.98831e-13	4.32224e-11	2.77221	12.0975
GO:0042127	regulation of cell proliferation	21	2395	45	29992	4.69766e-12	2.45412e-10	5.84395	11.3281
GO:0051301	cell division	96	2395	580	29992	6.25076e-12	3.15664e-10	2.07273	11.2041
GO:0006412	translation	139	2395	970	29992	9.32238e-12	4.55594e-10	1.7945	11.0305
GO:0048453	sepal formation	33	2395	112	29992	2.32615e-11	1.06791e-09	3.68974	10.6334
GO:0048451	petal formation	33	2395	114	29992	3.94651e-11	1.75852e-09	3.62501	10.4038
GO:0048449	floral organ formation	38	2395	152	29992	1.66476e-10	6.8165e-09	3.13069	9.77865
GO:0034976	response to endoplasmic reticulum stress	61	2395	345	29992	3.39725e-09	1.28671e-07	2.21417	8.46887
GO:0000280	nuclear division	24	2395	80	29992	8.02351e-09	2.89419e-07	3.75683	8.09564
GO:0007076	mitotic chromosome condensation	8	2395	9	29992	1.36802e-08	4.71034e-07	11.1313	7.86391
GO:0042254	ribosome biogenesis	44	2395	229	29992	4.23055e-08	1.42429e-06	2.40612	7.3736
GO:0051321	meiotic cell cycle	21	2395	69	29992	5.14695e-08	1.69514e-06	3.81127	7.28845
GO:0019344	cysteine biosynthetic process	53	2395	308	29992	8.88268e-08	2.86325e-06	2.15489	7.05146
GO:0018298	protein-chromophore linkage	18	2395	57	29992	2.45736e-07	7.75603e-06	3.95455	6.60953
GO:0019684	photosynthesis, light reaction	36	2395	186	29992	5.74634e-07	1.77667e-05	2.42376	6.24061
GO:0030261	chromosome condensation	7	2395	9	29992	6.4002e-07	1.93926e-05	9.73992	6.19381
GO:0006281	DNA repair	66	2395	446	29992	8.58198e-07	2.54935e-05	1.85314	6.06641
GO:0009965	leaf morphogenesis	48	2395	288	29992	9.18741e-07	2.67672e-05	2.08713	6.03681
GO:0070417	cellular response to cold	13	2395	35	29992	1.43545e-06	4.10322e-05	4.65131	5.84301
GO:0015793	glycerol transport	18	2395	66	29992	2.70529e-06	7.58985e-05	3.4153	5.56779
GO:0006351	transcription, DNA-templated	223	2395	2086	29992	3.42404e-06	9.43167e-05	1.33872	5.46546
GO:0045471	response to ethanol	7	2395	11	29992	5.07991e-06	0.00013743	7.96903	5.29414
GO:0007000	nucleolus organization	14	2395	45	29992	6.43031e-06	0.000170911	3.89597	5.19177
GO:0006355	regulation of transcription, DNA-templated	297	2395	2948	29992	1.116e-05	0.000286567	1.26162	4.95234
GO:0006974	cellular response to DNA damage stimulus	40	2395	245	29992	1.18422e-05	0.000299017	2.04453	4.92657
GO:0071483	cellular response to blue light	5	2395	6	29992	1.8119e-05	0.000450005	10.4356	4.74187
GO:0006200	ATP catabolic process	49	2395	330	29992	1.91055e-05	0.000461652	1.85944	4.71884
GO:0000079	regulation of cyclin-dependent protein serine/threonine kinase activity	14	2395	49	29992	1.91974e-05	0.000461652	3.57793	4.71676
GO:0006950	response to stress	360	2395	3688	29992	1.96475e-05	0.000465094	1.22239	4.70669
GO:0006268	DNA unwinding involved in DNA replication	10	2395	28	29992	3.5492e-05	0.000827236	4.47241	4.44987
GO:0009414	response to water deprivation	67	2395	510	29992	3.96651e-05	0.000910494	1.64515	4.40159
GO:0000070	mitotic sister chromatid segregation	6	2395	10	29992	4.08252e-05	0.000923137	7.51365	4.38907
GO:0009957	epidermal cell fate specification	9	2395	24	29992	5.62068e-05	0.00125225	4.69603	4.25021
GO:0071370	cellular response to gibberellin stimulus	5	2395	7	29992	5.9213e-05	0.00130011	8.94483	4.22758
GO:0006302	double-strand break repair	19	2395	89	29992	6.41454e-05	0.00138829	2.6734	4.19283
GO:0010583	response to cyclopentenone	42	2395	283	29992	7.33047e-05	0.00156418	1.8585	4.13487
GO:0009992	cellular water homeostasis	16	2395	69	29992	8.42859e-05	0.00177352	2.90383	4.07425
GO:0010114	response to red light	23	2395	122	29992	9.04429e-05	0.001877	2.36085	4.04363
GO:0016043	cellular component organization	189	2395	1832	29992	0.000143274	0.00293325	1.29192	3.84383
GO:0010264	myo-inositol hexakisphosphate biosynthetic process	16	2395	73	29992	0.000171219	0.00344717	2.74471	3.76645
GO:0034605	cellular response to heat	10	2395	33	29992	0.000172927	0.00344717	3.79477	3.76214
GO:0006091	generation of precursor metabolites and energy	55	2395	418	29992	0.000178654	0.00351507	1.64773	3.74799
GO:0000910	cytokinesis	20	2395	105	29992	0.00021908	0.0042552	2.38529	3.6594
GO:0009409	response to cold	80	2395	677	29992	0.000278432	0.00527281	1.47979	3.55528
GO:0000724	double-strand break repair via homologous recombination	26	2395	157	29992	0.000296409	0.00554394	2.07383	3.52811
GO:0000914	phragmoplast assembly	5	2395	9	29992	0.000309875	0.00572513	6.95709	3.50881
GO:0009637	response to blue light	25	2395	150	29992	0.000347125	0.00633608	2.08713	3.45951
GO:0009117	nucleotide metabolic process	21	2395	117	29992	0.000362059	0.00652999	2.24767	3.44122
GO:0051302	regulation of cell division	16	2395	78	29992	0.000381883	0.0068065	2.56877	3.41807
GO:0010218	response to far red light	23	2395	136	29992	0.000474523	0.00835933	2.11782	3.32374
GO:0046688	response to copper ion	10	2395	37	29992	0.0004846	0.00837576	3.38453	3.31462
GO:0015995	chlorophyll biosynthetic process	33	2395	225	29992	0.000508458	0.00837576	1.83667	3.29374
GO:0000281	mitotic cytokinesis	3	2395	3	29992	0.000508627	0.00837576	12.5228	3.2936
GO:0010501	RNA secondary structure unwinding	3	2395	3	29992	0.000508627	0.00837576	12.5228	3.2936
GO:0045951	positive regulation of mitotic recombination	3	2395	3	29992	0.000508627	0.00837576	12.5228	3.2936
GO:0000380	alternative mRNA splicing, via spliceosome	3	2395	3	29992	0.000508627	0.00837576	12.5228	3.2936
GO:0009737	response to abscisic acid	84	2395	733	29992	0.000526721	0.00850771	1.43508	3.27842
GO:0052033	pathogen-associated molecular pattern dependent induction by symbiont of host innate immune response	4	2395	6	29992	0.000533487	0.00850771	8.3485	3.27288
GO:0010117	photoprotection	4	2395	6	29992	0.000533487	0.00850771	8.3485	3.27288
GO:0048579	negative regulation of long-day photoperiodism, flowering	7	2395	20	29992	0.000627027	0.00989527	4.38296	3.20271
GO:0009657	plastid organization	19	2395	106	29992	0.0006868	0.0107268	2.24464	3.16317
GO:0007017	microtubule-based process	17	2395	90	29992	0.000696967	0.0107745	2.36541	3.15679
GO:0046685	response to arsenic-containing substance	17	2395	91	29992	0.000794318	0.0121555	2.33942	3.10001
GO:0009555	pollen development	43	2395	329	29992	0.000977388	0.0147281	1.63671	3.00993
GO:0044209	AMP salvage	5	2395	11	29992	0.000991597	0.0147281	5.69216	3.00366
GO:0080040	positive regulation of cellular response to phosphate starvation	5	2395	11	29992	0.000991597	0.0147281	5.69216	3.00366
GO:0009061	anaerobic respiration	6	2395	16	29992	0.00102296	0.0149017	4.69603	2.99014
GO:0009558	embryo sac cellularization	6	2395	16	29992	0.00102296	0.0149017	4.69603	2.99014
GO:0080175	phragmoplast microtubule organization	4	2395	7	29992	0.00116585	0.0165072	7.15586	2.93336
GO:0007052	mitotic spindle organization	4	2395	7	29992	0.00116585	0.0165072	7.15586	2.93336
GO:0051131	chaperone-mediated protein complex assembly	4	2395	7	29992	0.00116585	0.0165072	7.15586	2.93336
GO:0010332	response to gamma radiation	23	2395	145	29992	0.00117809	0.0165259	1.98637	2.92882
GO:0010207	photosystem II assembly	32	2395	227	29992	0.00120649	0.0167691	1.76532	2.91848
GO:0009773	photosynthetic electron transport in photosystem I	14	2395	71	29992	0.00129936	0.0178958	2.46928	2.88627
GO:0044267	cellular protein metabolic process	12	2395	56	29992	0.0013306	0.0181609	2.68345	2.87595
GO:0070370	cellular heat acclimation	6	2395	17	29992	0.00147469	0.0199479	4.4198	2.8313
GO:0009116	nucleoside metabolic process	9	2395	36	29992	0.00168585	0.022404	3.13069	2.77318
GO:0010187	negative regulation of seed germination	9	2395	36	29992	0.00168585	0.022404	3.13069	2.77318
GO:0010155	regulation of proton transport	18	2395	106	29992	0.00177818	0.0234256	2.12651	2.75002
GO:0098506	polynucleotide 3' dephosphorylation	3	2395	4	29992	0.0019128	0.024352	9.39207	2.71833
GO:0018874	benzoate metabolic process	3	2395	4	29992	0.0019128	0.024352	9.39207	2.71833
GO:0032465	regulation of cytokinesis	3	2395	4	29992	0.0019128	0.024352	9.39207	2.71833
GO:0043987	histone H3-S10 phosphorylation	3	2395	4	29992	0.0019128	0.024352	9.39207	2.71833
GO:0009651	response to salt stress	132	2395	1295	29992	0.00217139	0.0271241	1.27645	2.66326
GO:0006407	rRNA export from nucleus	4	2395	8	29992	0.00218425	0.0271241	6.26138	2.6607
GO:0006269	DNA replication, synthesis of RNA primer	4	2395	8	29992	0.00218425	0.0271241	6.26138	2.6607
GO:0000278	mitotic cell cycle	46	2395	373	29992	0.00220481	0.0271568	1.54436	2.65663
GO:0000028	ribosomal small subunit assembly	5	2395	13	29992	0.0024122	0.0294717	4.81644	2.61759
GO:0009553	embryo sac development	16	2395	95	29992	0.00338647	0.041044	2.1091	2.47025
GO:0006915	apoptotic process	10	2395	47	29992	0.00346319	0.0416407	2.66442	2.46052
GO:0009299	mRNA transcription	5	2395	14	29992	0.0035073	0.041839	4.47241	2.45503
GO:0032876	negative regulation of DNA endoreduplication	4	2395	9	29992	0.00368375	0.0436006	5.56567	2.43371
GO:0019375	galactolipid biosynthetic process	25	2395	178	29992	0.00409039	0.0480383	1.75881	2.38823
GO:0051258	protein polymerization	14	2395	80	29992	0.00415086	0.0483734	2.19148	2.38186
GO:0071492	cellular response to UV-A	3	2395	5	29992	0.00449714	0.0504679	7.51365	2.34706
GO:0034620	cellular response to unfolded protein	3	2395	5	29992	0.00449714	0.0504679	7.51365	2.34706
GO:0009252	peptidoglycan biosynthetic process	3	2395	5	29992	0.00449714	0.0504679	7.51365	2.34706
GO:0000819	sister chromatid segregation	3	2395	5	29992	0.00449714	0.0504679	7.51365	2.34706
GO:0044774	mitotic DNA integrity checkpoint	3	2395	5	29992	0.00449714	0.0504679	7.51365	2.34706
GO:0032543	mitochondrial translation	5	2395	15	29992	0.0049182	0.0543874	4.17425	2.30819
GO:0008285	negative regulation of cell proliferation	5	2395	15	29992	0.0049182	0.0543874	4.17425	2.30819
GO:0042545	cell wall modification	24	2395	172	29992	0.0052518	0.0574826	1.74736	2.27969
GO:0035435	phosphate ion transmembrane transport	7	2395	28	29992	0.00544262	0.0574826	3.13069	2.26419
GO:0009719	response to endogenous stimulus	152	2395	1557	29992	0.00546476	0.0574826	1.22252	2.26243
GO:0010086	embryonic root morphogenesis	4	2395	10	29992	0.00575363	0.0574826	5.0091	2.24006
GO:0006166	purine ribonucleoside salvage	4	2395	10	29992	0.00575363	0.0574826	5.0091	2.24006
GO:0009636	response to toxic substance	18	2395	118	29992	0.00581556	0.0574826	1.91025	2.23541
GO:0071491	cellular response to red light	2	2395	2	29992	0.00637431	0.0574826	12.5228	2.19557
GO:2000114	regulation of establishment of cell polarity	2	2395	2	29992	0.00637431	0.0574826	12.5228	2.19557
GO:0071490	cellular response to far red light	2	2395	2	29992	0.00637431	0.0574826	12.5228	2.19557
GO:0000076	DNA replication checkpoint	2	2395	2	29992	0.00637431	0.0574826	12.5228	2.19557
GO:0072355	histone H3-T3 phosphorylation	2	2395	2	29992	0.00637431	0.0574826	12.5228	2.19557
GO:2000145	regulation of cell motility	2	2395	2	29992	0.00637431	0.0574826	12.5228	2.19557
GO:0080153	negative regulation of reductive pentose-phosphate cycle	2	2395	2	29992	0.00637431	0.0574826	12.5228	2.19557
GO:0034088	maintenance of mitotic sister chromatid cohesion	2	2395	2	29992	0.00637431	0.0574826	12.5228	2.19557
GO:0016048	detection of temperature stimulus	2	2395	2	29992	0.00637431	0.0574826	12.5228	2.19557
GO:0007019	microtubule depolymerization	2	2395	2	29992	0.00637431	0.0574826	12.5228	2.19557
GO:0032436	positive regulation of proteasomal ubiquitin-dependent protein catabolic process	2	2395	2	29992	0.00637431	0.0574826	12.5228	2.19557
GO:0052096	formation by symbiont of syncytium involving giant cell for nutrient acquisition from host	2	2395	2	29992	0.00637431	0.0574826	12.5228	2.19557
GO:0033567	DNA replication, Okazaki fragment processing	2	2395	2	29992	0.00637431	0.0574826	12.5228	2.19557
GO:0010234	anther wall tapetum cell fate specification	2	2395	2	29992	0.00637431	0.0574826	12.5228	2.19557
GO:0071158	positive regulation of cell cycle arrest	2	2395	2	29992	0.00637431	0.0574826	12.5228	2.19557
GO:0051307	meiotic chromosome separation	2	2395	2	29992	0.00637431	0.0574826	12.5228	2.19557
GO:0051304	chromosome separation	2	2395	2	29992	0.00637431	0.0574826	12.5228	2.19557
GO:0048576	positive regulation of short-day photoperiodism, flowering	2	2395	2	29992	0.00637431	0.0574826	12.5228	2.19557
GO:0035066	positive regulation of histone acetylation	2	2395	2	29992	0.00637431	0.0574826	12.5228	2.19557
GO:0030418	nicotianamine biosynthetic process	2	2395	2	29992	0.00637431	0.0574826	12.5228	2.19557
GO:0045944	positive regulation of transcription from RNA polymerase II promoter	2	2395	2	29992	0.00637431	0.0574826	12.5228	2.19557
GO:0045717	negative regulation of fatty acid biosynthetic process	2	2395	2	29992	0.00637431	0.0574826	12.5228	2.19557
GO:0007108	cytokinesis, initiation of separation	2	2395	2	29992	0.00637431	0.0574826	12.5228	2.19557
GO:0045876	positive regulation of sister chromatid cohesion	2	2395	2	29992	0.00637431	0.0574826	12.5228	2.19557
GO:0035407	histone H3-T11 phosphorylation	2	2395	2	29992	0.00637431	0.0574826	12.5228	2.19557
GO:0010103	stomatal complex morphogenesis	25	2395	185	29992	0.00672266	0.0602653	1.69226	2.17246
GO:0007059	chromosome segregation	17	2395	111	29992	0.00693834	0.0618328	1.9179	2.15874
GO:1900151	regulation of nuclear-transcribed mRNA catabolic process, deadenylation-dependent decay	3	2395	6	29992	0.00846079	0.0715601	6.26138	2.07259
GO:0006680	glucosylceramide catabolic process	3	2395	6	29992	0.00846079	0.0715601	6.26138	2.07259
GO:0000461	endonucleolytic cleavage to generate mature 3'-end of SSU-rRNA from (SSU-rRNA, 5.8S rRNA, LSU-rRNA)	3	2395	6	29992	0.00846079	0.0715601	6.26138	2.07259
GO:0000447	endonucleolytic cleavage in ITS1 to separate SSU-rRNA from 5.8S rRNA and LSU-rRNA from tricistronic rRNA transcript (SSU-rRNA, 5.8S rRNA, LSU-rRNA)	3	2395	6	29992	0.00846079	0.0715601	6.26138	2.07259
GO:0060211	regulation of nuclear-transcribed mRNA poly(A) tail shortening	3	2395	6	29992	0.00846079	0.0715601	6.26138	2.07259
GO:0051322	anaphase	3	2395	6	29992	0.00846079	0.0715601	6.26138	2.07259
GO:0007130	synaptonemal complex assembly	3	2395	6	29992	0.00846079	0.0715601	6.26138	2.07259
GO:0045003	double-strand break repair via synthesis-dependent strand annealing	3	2395	6	29992	0.00846079	0.0715601	6.26138	2.07259
GO:0046785	microtubule polymerization	3	2395	6	29992	0.00846079	0.0715601	6.26138	2.07259
GO:0045132	meiotic chromosome segregation	27	2395	208	29992	0.00850218	0.0715601	1.62555	2.07047
GO:0006084	acetyl-CoA metabolic process	20	2395	141	29992	0.00855194	0.0715812	1.77628	2.06794
GO:0007062	sister chromatid cohesion	34	2395	278	29992	0.00864972	0.0720018	1.53156	2.063
GO:0009886	post-embryonic morphogenesis	11	2395	62	29992	0.00940079	0.0776624	2.22178	2.02684
GO:0016568	chromatin modification	36	2395	300	29992	0.00943226	0.0776624	1.50273	2.02538
GO:0007126	meiotic nuclear division	20	2395	143	29992	0.00994484	0.0814402	1.75143	2.0024
GO:0046686	response to cadmium ion	103	2395	1029	29992	0.0102945	0.0833867	1.25349	1.9874
GO:0044272	sulfur compound biosynthetic process	13	2395	80	29992	0.0105128	0.0833867	2.03495	1.97828
GO:0006733	oxidoreduction coenzyme metabolic process	13	2395	80	29992	0.0105128	0.0833867	2.03495	1.97828
GO:0006766	vitamin metabolic process	13	2395	80	29992	0.0105128	0.0833867	2.03495	1.97828
GO:0009108	coenzyme biosynthetic process	13	2395	80	29992	0.0105128	0.0833867	2.03495	1.97828
GO:0009106	lipoate metabolic process	13	2395	80	29992	0.0105128	0.0833867	2.03495	1.97828
GO:0006546	glycine catabolic process	15	2395	98	29992	0.0108432	0.0854884	1.91675	1.96484
GO:0016036	cellular response to phosphate starvation	30	2395	242	29992	0.0108906	0.0854884	1.55241	1.96295
GO:0015786	UDP-glucose transport	4	2395	12	29992	0.011918	0.0930709	4.17425	1.9238
GO:0009934	regulation of meristem structural organization	6	2395	25	29992	0.0121527	0.0944174	3.00546	1.91533
GO:0032508	DNA duplex unwinding	12	2395	73	29992	0.0124974	0.0965996	2.05854	1.90318
GO:0006636	unsaturated fatty acid biosynthetic process	20	2395	147	29992	0.0132749	0.102089	1.70378	1.87697
GO:0006168	adenine salvage	3	2395	7	29992	0.013932	0.10501	5.3669	1.85599
GO:0009652	thigmotropism	3	2395	7	29992	0.013932	0.10501	5.3669	1.85599
GO:0009696	salicylic acid metabolic process	3	2395	7	29992	0.013932	0.10501	5.3669	1.85599
GO:0007112	male meiosis cytokinesis	3	2395	7	29992	0.013932	0.10501	5.3669	1.85599
GO:0009653	anatomical structure morphogenesis	102	2395	1030	29992	0.0140501	0.105375	1.24012	1.85232
GO:0008356	asymmetric cell division	9	2395	49	29992	0.0144314	0.107702	2.3001	1.84069
GO:0010196	nonphotochemical quenching	5	2395	19	29992	0.0145692	0.108198	3.29546	1.83656
GO:0046939	nucleotide phosphorylation	6	2395	26	29992	0.0147545	0.109039	2.88987	1.83108
GO:0009072	aromatic amino acid family metabolic process	13	2395	84	29992	0.0155484	0.114349	1.93805	1.80831
GO:0048366	leaf development	27	2395	220	29992	0.0170255	0.124607	1.53688	1.7689
GO:0009908	flower development	70	2395	680	29992	0.0173384	0.126287	1.28911	1.76099
GO:0007129	synapsis	20	2395	151	29992	0.0174315	0.126358	1.65864	1.75866
GO:0006139	nucleobase-containing compound metabolic process	359	2395	4063	29992	0.0179337	0.126406	1.10649	1.74633
GO:2000123	positive regulation of stomatal complex development	2	2395	3	29992	0.0181057	0.126406	8.3485	1.74219
GO:0071454	cellular response to anoxia	2	2395	3	29992	0.0181057	0.126406	8.3485	1.74219
GO:0006223	uracil salvage	2	2395	3	29992	0.0181057	0.126406	8.3485	1.74219
GO:0010450	inflorescence meristem growth	2	2395	3	29992	0.0181057	0.126406	8.3485	1.74219
GO:0010608	posttranscriptional regulation of gene expression	2	2395	3	29992	0.0181057	0.126406	8.3485	1.74219
GO:0019654	acetate fermentation	2	2395	3	29992	0.0181057	0.126406	8.3485	1.74219
GO:0006272	leading strand elongation	2	2395	3	29992	0.0181057	0.126406	8.3485	1.74219
GO:0009767	photosynthetic electron transport chain	7	2395	35	29992	0.0189629	0.130586	2.50455	1.72209
GO:0001944	vasculature development	7	2395	35	29992	0.0189629	0.130586	2.50455	1.72209
GO:0006265	DNA topological change	7	2395	35	29992	0.0189629	0.130586	2.50455	1.72209
GO:0016444	somatic cell DNA recombination	13	2395	87	29992	0.0203958	0.139019	1.87122	1.69046
GO:0045892	negative regulation of transcription, DNA-templated	32	2395	275	29992	0.0205744	0.139019	1.45719	1.68667
GO:0080170	hydrogen peroxide transmembrane transport	3	2395	8	29992	0.0209806	0.139019	4.69603	1.67818
GO:0043137	DNA replication, removal of RNA primer	3	2395	8	29992	0.0209806	0.139019	4.69603	1.67818
GO:0031145	anaphase-promoting complex-dependent proteasomal ubiquitin-dependent protein catabolic process	3	2395	8	29992	0.0209806	0.139019	4.69603	1.67818
GO:0006114	glycerol biosynthetic process	3	2395	8	29992	0.0209806	0.139019	4.69603	1.67818
GO:0000727	double-strand break repair via break-induced replication	3	2395	8	29992	0.0209806	0.139019	4.69603	1.67818
GO:0034220	ion transmembrane transport	20	2395	154	29992	0.0211661	0.139019	1.62633	1.67436
GO:0006013	mannose metabolic process	4	2395	14	29992	0.021197	0.139019	3.57793	1.67373
GO:0007032	endosome organization	4	2395	14	29992	0.021197	0.139019	3.57793	1.67373
GO:0010023	proanthocyanidin biosynthetic process	4	2395	14	29992	0.021197	0.139019	3.57793	1.67373
GO:0009664	plant-type cell wall organization	29	2395	245	29992	0.0215887	0.140978	1.48229	1.66577
GO:0009966	regulation of signal transduction	14	2395	97	29992	0.0218137	0.14149	1.80741	1.66127
GO:0048443	stamen development	18	2395	135	29992	0.021854	0.14149	1.6697	1.66047
GO:0000160	phosphorelay signal transduction system	15	2395	107	29992	0.0229419	0.147902	1.75553	1.63937
GO:0010212	response to ionizing radiation	8	2395	45	29992	0.0246353	0.157318	2.22627	1.60844
GO:0051026	chiasma assembly	6	2395	29	29992	0.0248179	0.157318	2.59091	1.60524
GO:0051276	chromosome organization	6	2395	29	29992	0.0248179	0.157318	2.59091	1.60524
GO:0019253	reductive pentose-phosphate cycle	6	2395	29	29992	0.0248179	0.157318	2.59091	1.60524
GO:0009740	gibberellic acid mediated signaling pathway	15	2395	109	29992	0.0266469	0.168208	1.72332	1.57435
GO:0009772	photosynthetic electron transport in photosystem II	5	2395	22	29992	0.0270385	0.169972	2.84608	1.56802
GO:0009606	tropism	15	2395	110	29992	0.0286577	0.179407	1.70765	1.54276
GO:0006783	heme biosynthetic process	9	2395	55	29992	0.0291473	0.181721	2.04918	1.5354
GO:0006835	dicarboxylic acid transport	3	2395	9	29992	0.0296291	0.182013	4.17425	1.52828
GO:0071484	cellular response to light intensity	3	2395	9	29992	0.0296291	0.182013	4.17425	1.52828
GO:0019690	pyrimidine deoxyribonucleoside interconversion	3	2395	9	29992	0.0296291	0.182013	4.17425	1.52828
GO:0015986	ATP synthesis coupled proton transport	10	2395	64	29992	0.0296747	0.182013	1.95668	1.52761
GO:0042026	protein refolding	8	2395	47	29992	0.03124	0.190075	2.13153	1.50529
GO:0010105	negative regulation of ethylene-activated signaling pathway	8	2395	47	29992	0.03124	0.190075	2.13153	1.50529
GO:0006446	regulation of translational initiation	9	2395	56	29992	0.0323551	0.196072	2.01259	1.49006
GO:0006817	phosphate ion transport	7	2395	39	29992	0.032895	0.19698	2.24767	1.48287
GO:0010091	trichome branching	7	2395	39	29992	0.032895	0.19698	2.24767	1.48287
GO:0005985	sucrose metabolic process	7	2395	39	29992	0.032895	0.19698	2.24767	1.48287
GO:0042276	error-prone translesion synthesis	4	2395	16	29992	0.0339258	0.198329	3.13069	1.46947
GO:0009695	jasmonic acid biosynthetic process	25	2395	213	29992	0.0339518	0.198329	1.46981	1.46914
GO:0006227	dUDP biosynthetic process	2	2395	4	29992	0.0342986	0.198329	6.26138	1.46472
GO:0006233	dTDP biosynthetic process	2	2395	4	29992	0.0342986	0.198329	6.26138	1.46472
GO:0006235	dTTP biosynthetic process	2	2395	4	29992	0.0342986	0.198329	6.26138	1.46472
GO:0010270	photosystem II oxygen evolving complex assembly	2	2395	4	29992	0.0342986	0.198329	6.26138	1.46472
GO:0006580	ethanolamine metabolic process	2	2395	4	29992	0.0342986	0.198329	6.26138	1.46472
GO:0010600	regulation of auxin biosynthetic process	2	2395	4	29992	0.0342986	0.198329	6.26138	1.46472
GO:0010342	endosperm cellularization	2	2395	4	29992	0.0342986	0.198329	6.26138	1.46472
GO:0009615	response to virus	10	2395	67	29992	0.0392179	0.225913	1.86907	1.40652
GO:0071486	cellular response to high light intensity	3	2395	10	29992	0.0398614	0.22875	3.75683	1.39945
GO:0032204	regulation of telomere maintenance	15	2395	115	29992	0.0404174	0.230197	1.6334	1.39343
GO:0043247	telomere maintenance in response to DNA damage	15	2395	115	29992	0.0404174	0.230197	1.6334	1.39343
GO:0009423	chorismate biosynthetic process	4	2395	17	29992	0.0416379	0.235028	2.94653	1.38051
GO:0000096	sulfur amino acid metabolic process	13	2395	96	29992	0.0416855	0.235028	1.69579	1.38001
GO:0000302	response to reactive oxygen species	11	2395	77	29992	0.041731	0.235028	1.78897	1.37954
GO:0009416	response to light stimulus	32	2395	292	29992	0.0426072	0.239074	1.37236	1.37052
GO:0009073	aromatic amino acid family biosynthetic process	18	2395	147	29992	0.0457514	0.255769	1.5334	1.3396
GO:0000737	DNA catabolic process, endonucleolytic	7	2395	42	29992	0.0469544	0.260571	2.08713	1.32832
GO:0009058	biosynthetic process	437	2395	5097	29992	0.0481539	0.266253	1.07366	1.31737

## Sheet: down for cc
GOID	GOTerm	DifGene	AllDifGene	GeneInGO	AllGene	P-Value	FDR	Enrichment	(-log10P)
GO:0000786	nucleosome	40	2401	81	29901	9.03781e-23	2.97344e-20	6.14991	22.0439
GO:0005874	microtubule	78	2401	306	29901	1.89676e-20	3.12017e-18	3.17444	19.722
GO:0005694	chromosome	59	2401	194	29901	8.53985e-20	9.36537e-18	3.78742	19.0685
GO:0005871	kinesin complex	47	2401	144	29901	2.01861e-17	1.6603e-15	4.0647	16.6949
GO:0005840	ribosome	128	2401	735	29901	4.71121e-17	3.09997e-15	2.16878	16.3269
GO:0022626	cytosolic ribosome	68	2401	314	29901	3.54097e-14	1.94163e-12	2.69695	13.4509
GO:0030529	ribonucleoprotein complex	100	2401	573	29901	1.15951e-13	4.91535e-12	2.1734	12.9357
GO:0022625	cytosolic large ribosomal subunit	43	2401	152	29901	1.34806e-13	4.92789e-12	3.52305	12.8703
GO:0009534	chloroplast thylakoid	65	2401	321	29901	3.21666e-12	9.62074e-11	2.52175	11.4926
GO:0022627	cytosolic small ribosomal subunit	40	2401	151	29901	9.36587e-12	2.37029e-10	3.29896	11.0285
GO:0009523	photosystem II	29	2401	94	29901	1.23886e-10	2.91132e-09	3.84206	9.90698
GO:0009535	chloroplast thylakoid membrane	84	2401	531	29901	1.62462e-09	3.51612e-08	1.97005	8.78925
GO:0009522	photosystem I	18	2401	45	29901	3.76004e-09	7.27679e-08	4.98142	8.42481
GO:0046658	anchored component of plasma membrane	23	2401	76	29901	1.50717e-08	2.75477e-07	3.76884	7.82184
GO:0008622	epsilon DNA polymerase complex	7	2401	9	29901	6.64794e-07	9.94169e-06	9.6861	6.17731
GO:0030076	light-harvesting complex	11	2401	29	29901	7.75348e-06	0.000106287	4.72376	5.1105
GO:0031225	anchored component of membrane	28	2401	166	29901	0.000141229	0.00149884	2.1006	3.85008
GO:0005730	nucleolus	117	2401	717	29901	1.19522e-13	4.91535e-12	2.03217	12.9226
GO:0005634	nucleus	1045	2401	11016	29901	1.39121e-12	4.57709e-11	1.18137	11.8566
GO:0005737	cytoplasm	658	2401	6518	29901	7.70059e-12	2.11125e-10	1.2572	11.1135
GO:0042555	MCM complex	8	2401	8	29901	1.70997e-09	3.51612e-08	12.4536	8.76701
GO:0009524	phragmoplast	44	2401	226	29901	3.31359e-08	5.73775e-07	2.42459	7.4797
GO:0005622	intracellular	251	2401	2266	29901	6.81248e-08	1.12065e-06	1.37945	7.16669
GO:0009579	thylakoid	94	2401	691	29901	3.32382e-07	5.20732e-06	1.69412	6.47836
GO:0000775	chromosome, centromeric region	14	2401	40	29901	1.39845e-06	2.00038e-05	4.35875	5.85435
GO:0000796	condensin complex	5	2401	6	29901	1.86209e-05	0.00024505	10.378	4.73
GO:0005856	cytoskeleton	68	2401	524	29901	6.05652e-05	0.000766383	1.61611	4.21778
GO:0005667	transcription factor complex	7	2401	15	29901	7.70348e-05	0.000938683	5.81166	4.11331
GO:0009536	plastid	451	2401	4790	29901	8.76049e-05	0.00102936	1.17256	4.05747
GO:0005819	spindle	21	2401	108	29901	0.000122941	0.00139474	2.42153	3.9103
GO:0000776	kinetochore	7	2401	16	29901	0.000127448	0.00139768	5.44843	3.89467
GO:0015935	small ribosomal subunit	16	2401	72	29901	0.00015382	0.00158146	2.76746	3.81299
GO:0000777	condensed chromosome kinetochore	6	2401	12	29901	0.000160981	0.00160493	6.22678	3.79322
GO:0000790	nuclear chromatin	6	2401	15	29901	0.000706116	0.00683271	4.98142	3.15112
GO:0010287	plastoglobule	19	2401	107	29901	0.000826784	0.00777177	2.21138	3.08261
GO:0000793	condensed chromosome	4	2401	7	29901	0.00119064	0.0108811	7.11632	2.92422
GO:0005618	cell wall	151	2401	1478	29901	0.00123496	0.0109811	1.27232	2.90835
GO:0000347	THO complex	6	2401	17	29901	0.00151786	0.0131415	4.39537	2.81877
GO:0005575	cellular_component	492	2401	5447	29901	0.00160419	0.0133257	1.12487	2.79474
GO:0005876	spindle microtubule	7	2401	23	29901	0.00165559	0.0133257	3.79021	2.78105
GO:0000785	chromatin	9	2401	36	29901	0.00175219	0.0133257	3.11339	2.75642
GO:0009783	photosystem II antenna complex	3	2401	4	29901	0.00194418	0.0133257	9.34017	2.71126
GO:0000780	condensed nuclear chromosome, centromeric region	3	2401	4	29901	0.00194418	0.0133257	9.34017	2.71126
GO:0031616	spindle pole centrosome	3	2401	4	29901	0.00194418	0.0133257	9.34017	2.71126
GO:0033597	mitotic checkpoint complex	3	2401	4	29901	0.00194418	0.0133257	9.34017	2.71126
GO:0032133	chromosome passenger complex	3	2401	4	29901	0.00194418	0.0133257	9.34017	2.71126
GO:1990077	primosome complex	3	2401	4	29901	0.00194418	0.0133257	9.34017	2.71126
GO:0051233	spindle midzone	3	2401	4	29901	0.00194418	0.0133257	9.34017	2.71126
GO:0005829	cytosol	417	2401	4576	29901	0.00212074	0.0141897	1.13486	2.67351
GO:0009941	chloroplast envelope	100	2401	937	29901	0.00215649	0.0141897	1.32909	2.66625
GO:0010369	chromocenter	5	2401	13	29901	0.00247228	0.0159366	4.78983	2.6069
GO:0000794	condensed nuclear chromosome	8	2401	31	29901	0.00251886	0.0159366	3.21382	2.5988
GO:0009539	photosystem II reaction center	6	2401	20	29901	0.00385677	0.0238783	3.73607	2.41378
GO:0005788	endoplasmic reticulum lumen	12	2401	63	29901	0.00395899	0.0238783	2.37211	2.40242
GO:0005887	integral component of plasma membrane	21	2401	140	29901	0.00399182	0.0238783	1.86803	2.39883
GO:0031390	Ctf18 RFC-like complex	2	2401	2	29901	0.00644535	0.0347626	12.4536	2.19075
GO:0001726	ruffle	2	2401	2	29901	0.00644535	0.0347626	12.4536	2.19075
GO:0005658	alpha DNA polymerase:primase complex	2	2401	2	29901	0.00644535	0.0347626	12.4536	2.19075
GO:0000799	nuclear condensin complex	2	2401	2	29901	0.00644535	0.0347626	12.4536	2.19075
GO:0031436	BRCA1-BARD1 complex	2	2401	2	29901	0.00644535	0.0347626	12.4536	2.19075
GO:0043601	nuclear replisome	2	2401	2	29901	0.00644535	0.0347626	12.4536	2.19075
GO:0009295	nucleoid	13	2401	77	29901	0.00800065	0.042455	2.10255	2.09687
GO:0005875	microtubule associated complex	7	2401	30	29901	0.00837757	0.0437431	2.90583	2.07688
GO:0005960	glycine cleavage complex	3	2401	6	29901	0.00859359	0.0437431	6.22678	2.06583
GO:0009533	chloroplast stromal thylakoid	4	2401	11	29901	0.00864225	0.0437431	4.52857	2.06337
GO:0005665	DNA-directed RNA polymerase II, core complex	8	2401	38	29901	0.00945659	0.0471396	2.6218	2.02427
GO:0042651	thylakoid membrane	7	2401	33	29901	0.014242	0.0699348	2.64166	1.84643
GO:0043626	PCNA complex	2	2401	3	29901	0.0183017	0.0872648	8.30237	1.73751
GO:0001673	male germ cell nucleus	2	2401	3	29901	0.0183017	0.0872648	8.30237	1.73751
GO:0016604	nuclear body	5	2401	20	29901	0.018579	0.0873211	3.11339	1.73098
GO:0000325	plant-type vacuole	17	2401	124	29901	0.0208048	0.0964051	1.70734	1.68184
GO:0009330	DNA topoisomerase complex (ATP-hydrolyzing)	4	2401	14	29901	0.0215926	0.098666	3.55816	1.6657
GO:0009505	plant-type cell wall	45	2401	416	29901	0.0255305	0.115062	1.34714	1.59294
GO:0005773	vacuole	200	2401	2189	29901	0.0278565	0.123849	1.13783	1.55507
GO:0009574	preprophase band	9	2401	55	29901	0.0300682	0.131899	2.03786	1.52189
GO:0005654	nucleoplasm	33	2401	293	29901	0.0307473	0.133103	1.40262	1.51219
GO:0030095	chloroplast photosystem II	4	2401	16	29901	0.0345346	0.143999	3.11339	1.46175
GO:0033097	amyloplast membrane	2	2401	4	29901	0.0346593	0.143999	6.22678	1.46018
GO:0009517	PSII associated light-harvesting complex II	2	2401	4	29901	0.0346593	0.143999	6.22678	1.46018
GO:0005774	vacuolar membrane	114	2401	1202	29901	0.0352026	0.143999	1.18112	1.45342
GO:0009506	plasmodesma	176	2401	1923	29901	0.0354525	0.143999	1.1398	1.45035
GO:0000326	protein storage vacuole	5	2401	25	29901	0.0456868	0.183304	2.49071	1.34021

## Sheet: down for mf
GOID	GOTerm	DifGene	AllDifGene	GeneInGO	AllGene	P-Value	FDR	Enrichment	(-log10P)
GO:0003677	DNA binding	376	2348	3013	29652	2.99677e-20	2.62517e-17	1.57596	19.5233
GO:0003735	structural constituent of ribosome	110	2348	565	29652	7.68027e-19	3.36396e-16	2.45867	18.1146
GO:0003777	microtubule motor activity	48	2348	143	29652	1.42639e-18	4.16507e-16	4.23898	17.8458
GO:0008017	microtubule binding	57	2348	204	29652	1.48796e-17	3.25864e-15	3.52859	16.8274
GO:0016168	chlorophyll binding	21	2348	47	29652	1.13801e-11	1.66149e-09	5.64257	10.9439
GO:0008094	DNA-dependent ATPase activity	20	2348	55	29652	2.91813e-09	2.84032e-07	4.59223	8.53489
GO:0035251	UDP-glucosyltransferase activity	19	2348	75	29652	4.22857e-06	0.000246949	3.19925	5.37381
GO:0003887	DNA-directed DNA polymerase activity	16	2348	62	29652	1.85145e-05	0.000954043	3.259	4.73249
GO:0047893	flavonol 3-O-glucosyltransferase activity	8	2348	28	29652	0.0011249	0.0397728	3.60818	2.94889
GO:0003697	single-stranded DNA binding	13	2348	63	29652	0.00114257	0.0397728	2.60591	2.94212
GO:0003700	sequence-specific DNA binding transcription factor activity	179	2348	1814	29652	0.00118047	0.0397728	1.24615	2.92794
GO:0003918	DNA topoisomerase type II (ATP-hydrolyzing) activity	7	2348	23	29652	0.00152605	0.0467046	3.84349	2.81643
GO:0005198	structural molecule activity	111	2348	627	29652	6.93397e-16	1.21483e-13	2.23569	15.159
GO:0003774	motor activity	42	2348	168	29652	1.41678e-11	1.773e-09	3.15716	10.8487
GO:0051082	unfolded protein binding	45	2348	218	29652	2.3004e-09	2.51894e-07	2.60683	8.6382
GO:0008574	plus-end-directed microtubule motor activity	11	2348	17	29652	5.93018e-09	5.19484e-07	8.17146	8.22693
GO:0046982	protein heterodimerization activity	42	2348	215	29652	4.12324e-08	3.2836e-06	2.46699	7.38476
GO:0016538	cyclin-dependent protein serine/threonine kinase regulator activity	14	2348	34	29652	1.11754e-07	8.15807e-06	5.20002	6.95174
GO:0015250	water channel activity	18	2348	59	29652	3.87755e-07	2.61287e-05	3.8528	6.41144
GO:0015254	glycerol channel activity	16	2348	55	29652	3.42884e-06	0.000214548	3.67378	5.46485
GO:0017108	5'-flap endonuclease activity	6	2348	8	29652	5.96501e-06	0.000326585	9.47147	5.22439
GO:0019901	protein kinase binding	16	2348	63	29652	2.30052e-05	0.00111958	3.20727	4.63817
GO:0010277	chlorophyllide a oxygenase [overall] activity	8	2348	19	29652	5.21153e-05	0.00228269	5.31731	4.28303
GO:0016818	hydrolase activity, acting on acid anhydrides, in phosphorus-containing anhydrides	16	2348	67	29652	5.21161e-05	0.00228269	3.01579	4.28303
GO:0019900	kinase binding	7	2348	18	29652	0.000281676	0.0117499	4.91113	3.55025
GO:0008773	[protein-PII] uridylyltransferase activity	3	2348	3	29652	0.000495931	0.0197471	12.6286	3.30458
GO:0042973	glucan endo-1,3-beta-D-glucosidase activity	8	2348	27	29652	0.000862868	0.032864	3.74181	3.06406
GO:0003674	molecular_function	565	2348	6398	29652	0.00137854	0.0447261	1.11522	2.86058
GO:0016630	protochlorophyllide reductase activity	3	2348	4	29652	0.00186605	0.0467046	9.47147	2.72908
GO:0035175	histone kinase activity (H3-S10 specific)	3	2348	4	29652	0.00186605	0.0467046	9.47147	2.72908
GO:0046403	polynucleotide 3'-phosphatase activity	3	2348	4	29652	0.00186605	0.0467046	9.47147	2.72908
GO:0052639	salicylic acid glucosyltransferase (ester-forming) activity	3	2348	4	29652	0.00186605	0.0467046	9.47147	2.72908
GO:0052641	benzoic acid glucosyltransferase activity	3	2348	4	29652	0.00186605	0.0467046	9.47147	2.72908
GO:0052640	salicylic acid glucosyltransferase (glucoside-forming) activity	3	2348	4	29652	0.00186605	0.0467046	9.47147	2.72908
GO:0008716	D-alanine-D-alanine ligase activity	3	2348	4	29652	0.00186605	0.0467046	9.47147	2.72908
GO:0005515	protein binding	722	2348	8359	29652	0.00233696	0.056866	1.09078	2.63135
GO:0003899	DNA-directed RNA polymerase activity	20	2348	129	29652	0.00284112	0.0672655	1.95793	2.54651
GO:0004185	serine-type carboxypeptidase activity	11	2348	54	29652	0.00297924	0.0686793	2.5725	2.52589
GO:0005507	copper ion binding	49	2348	425	29652	0.00525746	0.109813	1.45601	2.27922
GO:0051537	2 iron, 2 sulfur cluster binding	14	2348	83	29652	0.00540869	0.109813	2.13013	2.26691
GO:0072354	histone kinase activity (H3-T3 specific)	2	2348	2	29652	0.00626784	0.109813	12.6286	2.20288
GO:0080176	xyloglucan 1,6-alpha-xylosidase activity	2	2348	2	29652	0.00626784	0.109813	12.6286	2.20288
GO:0033840	NDP-glucose-starch glucosyltransferase activity	2	2348	2	29652	0.00626784	0.109813	12.6286	2.20288
GO:0043142	single-stranded DNA-dependent ATPase activity	2	2348	2	29652	0.00626784	0.109813	12.6286	2.20288
GO:0061634	alpha-D-xyloside xylohydrolase	2	2348	2	29652	0.00626784	0.109813	12.6286	2.20288
GO:0042834	peptidoglycan binding	2	2348	2	29652	0.00626784	0.109813	12.6286	2.20288
GO:0030410	nicotianamine synthase activity	2	2348	2	29652	0.00626784	0.109813	12.6286	2.20288
GO:0070678	preprotein binding	2	2348	2	29652	0.00626784	0.109813	12.6286	2.20288
GO:0035402	histone kinase activity (H3-T11 specific)	2	2348	2	29652	0.00626784	0.109813	12.6286	2.20288
GO:0000150	recombinase activity	2	2348	2	29652	0.00626784	0.109813	12.6286	2.20288
GO:0048038	quinone binding	8	2348	37	29652	0.00738643	0.124433	2.73051	2.13157
GO:0005267	potassium channel activity	8	2348	37	29652	0.00738643	0.124433	2.73051	2.13157
GO:0004180	carboxypeptidase activity	12	2348	69	29652	0.00753248	0.124499	2.19628	2.12306
GO:0015271	outward rectifier potassium channel activity	4	2348	11	29652	0.0082261	0.129253	4.59223	2.08481
GO:0004348	glucosylceramidase activity	3	2348	6	29652	0.00826272	0.129253	6.31431	2.08288
GO:0004375	glycine dehydrogenase (decarboxylating) activity	3	2348	6	29652	0.00826272	0.129253	6.31431	2.08288
GO:0005242	inward rectifier potassium channel activity	6	2348	24	29652	0.00950459	0.146071	3.15716	2.02207
GO:0019205	nucleobase-containing compound kinase activity	5	2348	18	29652	0.0110855	0.16618	3.50795	1.95525
GO:0004003	ATP-dependent DNA helicase activity	7	2348	32	29652	0.0111925	0.16618	2.76251	1.95107
GO:0004017	adenylate kinase activity	4	2348	12	29652	0.0115746	0.166219	4.20954	1.93649
GO:0005460	UDP-glucose transmembrane transporter activity	4	2348	12	29652	0.0115746	0.166219	4.20954	1.93649
GO:0051087	chaperone binding	11	2348	65	29652	0.0125484	0.177297	2.13715	1.90141
GO:0003999	adenine phosphoribosyltransferase activity	3	2348	7	29652	0.0136129	0.180681	5.41227	1.86605
GO:0004764	shikimate 3-dehydrogenase (NADP+) activity	3	2348	7	29652	0.0136129	0.180681	5.41227	1.86605
GO:0080002	UDP-glucose:4-aminobenzoate acylglucosyltransferase activity	3	2348	7	29652	0.0136129	0.180681	5.41227	1.86605
GO:0003896	DNA primase activity	3	2348	7	29652	0.0136129	0.180681	5.41227	1.86605
GO:0016799	hydrolase activity, hydrolyzing N-glycosyl compounds	4	2348	13	29652	0.0156862	0.205091	3.88573	1.80448
GO:0046914	transition metal ion binding	5	2348	20	29652	0.0175766	0.205303	3.15716	1.75506
GO:0015165	pyrimidine nucleotide-sugar transmembrane transporter activity	2	2348	3	29652	0.0178117	0.205303	8.41908	1.7493
GO:0008840	4-hydroxy-tetrahydrodipicolinate synthase	2	2348	3	29652	0.0178117	0.205303	8.41908	1.7493
GO:0030337	DNA polymerase processivity factor activity	2	2348	3	29652	0.0178117	0.205303	8.41908	1.7493
GO:0009973	adenylyl-sulfate reductase activity	2	2348	3	29652	0.0178117	0.205303	8.41908	1.7493
GO:0009673	low-affinity phosphate transmembrane transporter activity	2	2348	3	29652	0.0178117	0.205303	8.41908	1.7493
GO:0008569	minus-end-directed microtubule motor activity	2	2348	3	29652	0.0178117	0.205303	8.41908	1.7493
GO:0033741	adenylyl-sulfate reductase (glutathione) activity	2	2348	3	29652	0.0178117	0.205303	8.41908	1.7493
GO:0051738	xanthophyll binding	2	2348	3	29652	0.0178117	0.205303	8.41908	1.7493
GO:0051536	iron-sulfur cluster binding	27	2348	225	29652	0.0201211	0.220159	1.51543	1.69635
GO:0003916	DNA topoisomerase activity	6	2348	28	29652	0.0202901	0.220159	2.70613	1.69272
GO:0005542	folic acid binding	3	2348	8	29652	0.0205107	0.220159	4.73573	1.68802
GO:0003855	3-dehydroquinate dehydratase activity	3	2348	8	29652	0.0205107	0.220159	4.73573	1.68802
GO:0004749	ribose phosphate diphosphokinase activity	3	2348	8	29652	0.0205107	0.220159	4.73573	1.68802
GO:0015923	mannosidase activity	4	2348	14	29652	0.0206085	0.220159	3.60818	1.68595
GO:0004364	glutathione transferase activity	11	2348	70	29652	0.021171	0.223443	1.9845	1.67426
GO:0008327	methyl-CpG binding	5	2348	21	29652	0.0216	0.225257	3.00681	1.66555
GO:0008194	UDP-glycosyltransferase activity	22	2348	176	29652	0.0221913	0.228701	1.57858	1.65382
GO:0003678	DNA helicase activity	8	2348	45	29652	0.0235545	0.239927	2.24509	1.62793
GO:0031072	heat shock protein binding	22	2348	178	29652	0.0248889	0.250605	1.56084	1.60399
GO:0008146	sulfotransferase activity	4	2348	15	29652	0.0263779	0.259629	3.36763	1.57876
GO:0019201	nucleotide kinase activity	4	2348	15	29652	0.0263779	0.259629	3.36763	1.57876
GO:0004430	1-phosphatidylinositol 4-kinase activity	3	2348	9	29652	0.0289802	0.267228	4.20954	1.5379
GO:0000293	ferric-chelate reductase activity	3	2348	9	29652	0.0289802	0.267228	4.20954	1.5379
GO:0008320	protein transmembrane transporter activity	3	2348	9	29652	0.0289802	0.267228	4.20954	1.5379
GO:0045300	acyl-[acyl-carrier-protein] desaturase activity	3	2348	9	29652	0.0289802	0.267228	4.20954	1.5379
GO:0004612	phosphoenolpyruvate carboxykinase (ATP) activity	3	2348	9	29652	0.0289802	0.267228	4.20954	1.5379
GO:0004611	phosphoenolpyruvate carboxykinase activity	3	2348	9	29652	0.0289802	0.267228	4.20954	1.5379
GO:0004693	cyclin-dependent protein serine/threonine kinase activity	9	2348	56	29652	0.0308712	0.2817	2.0296	1.51045
GO:0052631	sphingolipid delta-8 desaturase activity	2	2348	4	29652	0.0337573	0.298701	6.31431	1.47163
GO:0004798	thymidylate kinase activity	2	2348	4	29652	0.0337573	0.298701	6.31431	1.47163
GO:0008252	nucleotidase activity	2	2348	4	29652	0.0337573	0.298701	6.31431	1.47163
GO:0001055	RNA polymerase II activity	5	2348	24	29652	0.037072	0.323845	2.63096	1.43095
GO:0003690	double-stranded DNA binding	8	2348	49	29652	0.0373383	0.323845	2.06182	1.42785
GO:0045551	cinnamyl-alcohol dehydrogenase activity	9	2348	58	29652	0.0377186	0.323936	1.95961	1.42344
GO:0030234	enzyme regulator activity	35	2348	324	29652	0.038102	0.324052	1.3642	1.41905
GO:0017076	purine nucleotide binding	3	2348	10	29652	0.0390081	0.325439	3.78859	1.40885
GO:0010283	pinoresinol reductase activity	3	2348	10	29652	0.0390081	0.325439	3.78859	1.40885
