# Supplementary material for: Integrated transcriptomics and metabolomics analysis of catechins, caffeine and theanine biosynthesis in tea plant (Camellia sinensis) over the course of seasons
Source: BMC Plant Biol. 2020 Jun 29;20:294. doi: 10.1186/s12870-020-02443-y (PMC7322862; doi:10.1186/s12870-020-02443-y)
Supplement: Supplementary file 5 — Additional file 5 Table S5. The correlations analysis between gene expression and amount of catechins, caffeine and theanine, respectively. [file 12870_2020_2443_MOESM5_ESM.xlsx]

## Sheet: Caffeine
Gene ID		Caffeine
		Cor	p_value
5'-NT	CSA028541	0.186	0.881
	CSA021601	-0.929**	0.241
	CSA034378	0.234	0.85
	CSA001330	-0.943**	0.215
	CSA005504	0.767	0.444
	CSA014852	0.665	0.537
AMPD	CSA004744	-0.802	0.408
	CSA010622	0.043	0.972
AMPDA	CSA014014	-0.587	0.601
APRT	CSA005891	-0.196	0.874
	CSA033899	0.689	0.516
	CSA030965	0.763	0.447
	CSA025235	0.607	0.584
	CSA032367	-0.864	0.336
	CSA017141	0.999**	0.029
GDA	CSA003587	0.734	0.475
GMPS	CSA024549	0.815	0.393
	CSA001747	-0.077	0.951
	CSA021253	-0.975**	0.143
	CSA001400	-0.96**	0.181
	CSA018198	-0.989**	0.097
	CSA028834	-0.189	0.879
IMPDH	CSA023424	0.914**	0.266
NMT	CSA036681	0.6	0.59
SAMS	CSA005033	0.35	0.772
	CSA034593	-0.68	0.524
	CSA009186	-0.114	0.928
	CSA013278	-0.125	0.92
	CSA016550	0.414	0.728
TCS	CSA010991	-0.002	0.999

## Sheet: Catechin
Gene ID		C		CG		EC		ECG		EGC		EGCG		GC		GCG
		Cor	p_value	Cor	p_value	Cor	p_value	Cor	p_value	Cor	p_value	Cor	p_value	Cor	p_value	Cor	p_value
ANR	CSA011986	0.525	0.065	-0.474	0.069	-0.992**	0.008	0.89	0.03	-0.921**	0.025	-0.617	0.058	-0.917**	0.026	0.954**	0.019
ANS	CSA011508	0.881	0.031	-0.851	0.035	-0.922**	0.025	0.999**	0.003	-0.602	0.059	-0.14	0.091	-0.594	0.06	0.976**	0.014
	CSA035767	-0.477	0.068	0.529	0.065	-0.383	0.075	0.048	0.097	-0.796	0.041	-0.989**	0.009	-0.802	0.041	0.213	0.086
	CSA021078	0.528	0.065	-0.578	0.061	0.327	0.079	0.012	0.099	0.758	0.045	0.979**	0.013	0.765	0.045	-0.154	0.09
CHI	CSA024689	-0.975**	0.014	0.986**	0.011	0.44	0.071	-0.718	0.049	-0.072	0.095	-0.546	0.063	-0.082	0.095	-0.592	0.06
	CSA024690	-0.84	0.037	0.871	0.033	0.107	0.093	-0.437	0.071	-0.408	0.073	-0.799	0.041	-0.417	0.073	-0.281	0.082
	CSA026735	-0.337	0.078	0.392	0.074	-0.52	0.065	0.2	0.087	-0.879	0.032	-1**	0.001	-0.884	0.031	0.36	0.077
	CSA008262	1**	0.002	-0.996**	0.006	-0.652	0.055	0.87	0.033	-0.181	0.088	0.318	0.079	-0.172	0.089	0.776	0.043
	CSA008261	0.988**	0.01	-0.977**	0.014	-0.743	0.047	0.925**	0.025	-0.304	0.08	0.195	0.088	-0.295	0.081	0.85	0.035
	CSA036767	0.789	0.042	-0.824	0.038	-0.019	0.099	0.356	0.077	0.487	0.068	0.849	0.035	0.496	0.067	0.196	0.087
CHS	CSA024718	0.597	0.059	-0.548	0.063	-0.999**	0.003	0.927**	0.025	-0.884	0.031	-0.547	0.063	-0.879	0.032	0.976**	0.014
	CSA029772	0.919**	0.026	-0.941**	0.022	-0.272	0.082	0.581	0.06	0.249	0.084	0.687	0.052	0.259	0.083	0.438	0.071
	CSA026009	-0.72	0.049	0.761	0.045	-0.086	0.095	-0.256	0.083	-0.576	0.061	-0.899	0.029	-0.584	0.06	-0.093	0.094
	CSA029775	-0.684	0.052	0.727	0.048	-0.136	0.091	-0.207	0.087	-0.616	0.058	-0.92**	0.026	-0.624	0.057	-0.042	0.097
	CSA016112	-0.896	0.029	0.921**	0.025	0.22	0.086	-0.537	0.064	-0.301	0.081	-0.725	0.048	-0.311	0.08	-0.389	0.075
	CSA031661	-0.644	0.055	0.598	0.059	1**	0.001	-0.947**	0.021	0.854	0.035	0.495	0.067	0.849	0.035	-0.987**	0.01
DFR	CSA035727	0.846	0.036	-0.876	0.032	-0.117	0.093	0.446	0.071	0.399	0.074	0.793	0.042	0.408	0.073	0.292	0.081
	CSA003949	0.42	0.072	-0.365	0.076	-0.969**	0.016	0.829	0.038	-0.961**	0.018	-0.707	0.05	-0.958**	0.018	0.911**	0.027
	CSA003950	0.424	0.072	-0.477	0.068	0.437	0.071	-0.107	0.093	0.831	0.038	0.996**	0.005	0.836	0.037	-0.271	0.083
F3'5'H	CSA031792	0.935**	0.023	-0.955**	0.019	-0.314	0.08	0.616	0.058	0.207	0.087	0.655	0.055	0.217	0.086	0.477	0.068
F3'H	CSA004930	-0.405	0.073	0.458	0.07	-0.456	0.07	0.128	0.092	-0.842	0.036	-0.998**	0.004	-0.847	0.036	0.291	0.081
	CSA023049	-0.709	0.05	0.75	0.046	-0.102	0.094	-0.24	0.085	-0.589	0.06	-0.907**	0.028	-0.597	0.059	-0.076	0.095
FLS	CSA003707	0.626	0.057	-0.578	0.061	-1**	0	0.939**	0.022	-0.866	0.033	-0.516	0.065	-0.861	0.034	0.983**	0.012
	CSA006950	-0.908**	0.027	0.932**	0.024	0.247	0.084	-0.56	0.062	-0.275	0.082	-0.706	0.05	-0.284	0.082	-0.415	0.073
	CSA008358	-0.831	0.038	0.796	0.041	0.955**	0.019	-0.999**	0.003	0.677	0.053	0.236	0.085	0.669	0.053	-0.993**	0.008
	CSA035082	0.629	0.057	-0.674	0.053	0.209	0.087	0.134	0.091	0.673	0.053	0.947**	0.021	0.68	0.052	-0.032	0.098
SCPL	CSA014844	0.901**	0.029	-0.874	0.032	-0.904**	0.028	0.995**	0.006	-0.566	0.062	-0.096	0.094	-0.558	0.062	0.966**	0.017
	CSA005865	0.983**	0.012	-0.97**	0.016	-0.761	0.045	0.936**	0.023	-0.331	0.079	0.167	0.089	-0.322	0.079	0.864	0.034
	CSA008890	0.988**	0.01	-0.996**	0.006	-0.504	0.066	0.767	0.044	-0.001	0.1	0.483	0.068	0.009	0.099	0.65	0.055
	CSA029582	-0.991**	0.009	0.997**	0.005	0.517	0.065	-0.776	0.043	0.015	0.099	-0.471	0.069	0.005	0.1	-0.66	0.054
	CSA024620	0.612	0.058	-0.564	0.062	-1**	0.001	0.933**	0.023	-0.875	0.032	-0.531	0.064	-0.87	0.033	0.98**	0.013
	CSA032305	0.994**	0.007	-0.985**	0.011	-0.711	0.05	0.907**	0.028	-0.261	0.083	0.239	0.085	-0.251	0.084	0.825	0.038
	CSA022656	0.844	0.036	-0.811	0.04	-0.948**	0.021	1**	0.001	-0.658	0.054	-0.212	0.086	-0.651	0.055	0.989**	0.009
	CSA034015	-0.982**	0.012	0.968**	0.016	0.766	0.044	-0.938**	0.022	0.338	0.078	-0.159	0.09	0.329	0.079	-0.868	0.033
	CSA031564	-0.989**	0.009	0.996**	0.006	0.507	0.066	-0.769	0.044	0.005	0.1	-0.48	0.068	-0.005	0.1	-0.652	0.055
	CSA031796	-0.969**	0.016	0.952**	0.02	0.802	0.041	-0.957**	0.019	0.392	0.074	-0.102	0.093	0.383	0.075	-0.895	0.029
	CSA009412	-0.927**	0.024	0.903**	0.028	0.875	0.032	-0.987**	0.01	0.512	0.066	0.032	0.098	0.503	0.066	-0.947**	0.021
	CSA014045	-0.999**	0.003	1**	0.001	0.596	0.059	-0.832	0.037	0.11	0.093	-0.385	0.075	0.1	0.094	-0.729	0.048
	CSA036016	0.991**	0.009	-0.981**	0.012	-0.727	0.048	0.917**	0.026	-0.283	0.082	0.217	0.086	-0.273	0.082	0.838	0.037
	CSA005003	0.998**	0.004	-1**	0	-0.582	0.06	0.823	0.038	-0.094	0.094	0.4	0.074	-0.084	0.095	0.717	0.049
	CSA036007	-0.898	0.029	0.87	0.033	0.907**	0.028	-0.996**	0.006	0.572	0.061	0.103	0.093	0.564	0.062	-0.967**	0.016
	CSA028736	0.998**	0.004	-1**	0	-0.579	0.061	0.82	0.039	-0.09	0.094	0.404	0.074	-0.08	0.095	0.714	0.049
	CSA004520	-0.581	0.061	0.628	0.057	-0.267	0.083	-0.074	0.095	-0.716	0.049	-0.964**	0.017	-0.723	0.049	0.092	0.094
	CSA009963	-0.049	0.097	0.108	0.093	-0.745	0.046	0.476	0.068	-0.98**	0.013	-0.954**	0.019	-0.982**	0.012	0.615	0.058

## Sheet: Theaine
Gene ID		Theaine
		Cor	p_value
ADC	CSA021727	0.133	0.092
GDH	CSA023959	0.073	0.095
	CSA009695	-0.868	0.033
	CSA011735	-0.424	0.072
GOGAT	CSA003654	0.015	0.099
GS	CSA010785	-0.462	0.069
	CSA001114	0.935**	0.023
	CSA003717	0.388	0.075
	CSA015412	-0.518	0.065
SAMDC	CSA029628	0.903**	0.028
TS	CSA030117	-0.344	0.078
