# Supplementary material for: Integrated transcriptomics and metabolomics analysis of catechins, caffeine and theanine biosynthesis in tea plant (Camellia sinensis) over the course of seasons
Source: BMC Plant Biol. 2020 Jun 29;20:294. doi: 10.1186/s12870-020-02443-y (PMC7322862; doi:10.1186/s12870-020-02443-y)
Supplement: Supplementary file 6 — Additional file 6 Table S6. The correlation weight analysis of transcription factor, gene expression and amount of catechins, caffeine and theanine, respectively. [file 12870_2020_2443_MOESM6_ESM.xlsx]

## Sheet: Sheet2
fromNode		toNode	weight		fromNode	toNode	weight
AP2/ERF-AP2	CSA025448	CSA009186	0.707623		Caffeine	CSA011735	0.505021
	CSA016794	CSA033899	0.813532			CSA009186	0.506774
	CSA016794	CSA025235	0.834777			CSA029775	0.514954
	CSA025448	CSA003950	0.660373			CSA034015	0.517251
	CSA016794	CSA031792	0.86118			CSA003950	0.519857
	CSA016794	CSA032305	0.840535			CSA014045	0.561722
	CSA016794	CSA005865	0.827321			CSA014844	0.668462
	CSA025448	CSA014045	0.655404			CSA022656	0.685949
	CSA016794	CSA005003	0.829437			CSA029628	0.899621
	CSA025448	CSA034015	0.653329			CSA005865	0.541604
	CSA016794	CSA029628	0.809893			CSA033899	0.542493
	CSA025448	CSA011735	0.65733			CSA005003	0.542798
AP2/ERF-ERF	CSA000348	CSA009186	0.686809			CSA032305	0.644933
	CSA004972	CSA033899	0.803159			CSA025235	0.54517
	CSA004972	CSA025235	0.820225			CSA031792	0.545666
	CSA025088	CSA029775	0.591239		EC	CSA029775	0.564591
	CSA000348	CSA003950	0.624437			CSA022656	0.639359
	CSA004972	CSA031792	0.827045			CSA014844	0.675499
	CSA004972	CSA032305	0.826521			CSA011735	0.689383
	CSA014952	CSA014844	0.524679			CSA009186	0.744888
	CSA004972	CSA005865	0.81857			CSA003950	0.820323
	CSA000348	CSA014045	0.675009			CSA034015	0.856588
	CSA004972	CSA005003	0.816707			CSA014045	0.643232
	CSA014952	CSA022656	0.558815			CSA029628	0.760696
	CSA000348	CSA034015	0.698666			CSA005003	0.782357
	CSA004972	CSA029628	0.798661			CSA033899	0.796039
	CSA000348	CSA011735	0.63984			CSA025235	0.800282
B3	CSA024528	CSA033899	0.796595			CSA005865	0.80308
	CSA024528	CSA025235	0.847315			CSA032305	0.810631
	CSA024528	CSA031792	0.842566			CSA031792	0.82041
	CSA024528	CSA032305	0.824948		ECG	CSA009186	0.506752
	CSA024528	CSA005865	0.812052			CSA011735	0.508562
	CSA024528	CSA005003	0.839379			CSA034015	0.513603
	CSA024528	CSA029628	0.816782			CSA003950	0.514442
B3-ARF	CSA016972	CSA033899	0.796273			CSA029775	0.525919
	CSA016972	CSA025235	0.803689			CSA014045	0.547137
	CSA016972	CSA031792	0.833961			CSA014844	0.730093
	CSA016972	CSA032305	0.812831			CSA022656	0.751677
	CSA016972	CSA005865	0.802333			CSA029628	0.810007
	CSA016972	CSA005003	0.784664			CSA005003	0.83505
	CSA016972	CSA029628	0.762215			CSA005865	0.836365
bHLH	CSA002079	CSA009186	0.61284			CSA033899	0.838892
	CSA019457	CSA033899	0.793717			CSA025235	0.857046
	CSA019457	CSA025235	0.837697			CSA031792	0.857625
	CSA002079	CSA029775	0.588913			CSA032305	0.861539
	CSA009232	CSA003950	0.618542		EGC	CSA029775	0.508008
	CSA019457	CSA031792	0.779675			CSA011735	0.53576
	CSA019457	CSA032305	0.797517			CSA009186	0.555788
	CSA019457	CSA005865	0.752701			CSA003950	0.596934
	CSA009232	CSA014045	0.695959			CSA034015	0.662262
	CSA019457	CSA005003	0.829567			CSA022656	0.700716
	CSA009232	CSA034015	0.710132			CSA014045	0.731258
	CSA019457	CSA029628	0.805722			CSA014844	0.731427
	CSA002079	CSA011735	0.540469			CSA005865	0.763824
bZIP	CSA012452	CSA009186	0.532681			CSA031792	0.76967
	CSA008427	CSA033899	0.800382			CSA029628	0.800793
	CSA008427	CSA025235	0.834109			CSA033899	0.800816
	CSA012452	CSA003950	0.539373			CSA032305	0.805596
	CSA008427	CSA031792	0.828092			CSA005003	0.828445
	CSA008427	CSA032305	0.825861			CSA025235	0.839608
	CSA008427	CSA005865	0.816976		EGCG	CSA011735	0.502393
	CSA014298	CSA014045	0.750442			CSA029775	0.503926
	CSA008427	CSA005003	0.828178			CSA009186	0.510959
	CSA014298	CSA034015	0.663407			CSA003950	0.533758
	CSA008427	CSA029628	0.807372			CSA034015	0.542376
	CSA012452	CSA011735	0.518524			CSA014045	0.632004
C2C2-CO-like	CSA024613	CSA009186	0.563209			CSA022656	0.865269
	CSA012901	CSA033899	0.798473			CSA014844	0.871652
	CSA012901	CSA025235	0.851674			CSA029628	0.709901
	CSA030327	CSA003950	0.513345			CSA005865	0.719885
	CSA012901	CSA031792	0.830947			CSA031792	0.733395
	CSA012901	CSA032305	0.816717			CSA033899	0.742405
	CSA012901	CSA005865	0.804473			CSA005003	0.751147
	CSA024613	CSA014045	0.703234			CSA032305	0.764027
	CSA012901	CSA005003	0.842658			CSA025235	0.778664
	CSA024613	CSA034015	0.71533		GC	CSA029775	0.502514
	CSA012901	CSA029628	0.818742			CSA011735	0.509084
	CSA024613	CSA011735	0.531968			CSA009186	0.522895
C2C2-Dof	CSA027884	CSA009186	0.686076			CSA003950	0.565504
	CSA005492	CSA033899	0.778164			CSA034015	0.578585
	CSA005492	CSA025235	0.787595			CSA014045	0.665604
	CSA027884	CSA003950	0.670403			CSA022656	0.766794
	CSA005492	CSA031792	0.824736			CSA014844	0.791628
	CSA005492	CSA032305	0.796066			CSA005865	0.783771
	CSA005492	CSA005865	0.783674			CSA029628	0.805426
	CSA027884	CSA014045	0.541701			CSA033899	0.818218
	CSA005492	CSA005003	0.775216			CSA031792	0.819204
	CSA005492	CSA029628	0.768246			CSA032305	0.834304
	CSA027884	CSA011735	0.653266			CSA005003	0.84278
C2C2-GATA	CSA018362	CSA009186	0.632236			CSA025235	0.864265
	CSA002434	CSA033899	0.790495		Theanine	CSA031792	0.503613
	CSA002434	CSA025235	0.812055			CSA025235	0.504418
	CSA018362	CSA003950	0.55299			CSA033899	0.504419
	CSA002434	CSA031792	0.844751			CSA032305	0.504433
	CSA002434	CSA032305	0.814215			CSA005865	0.504605
	CSA002434	CSA005865	0.799873			CSA005003	0.505453
	CSA018362	CSA014045	0.671136			CSA029628	0.507378
	CSA002434	CSA005003	0.810804			CSA034015	0.50994
	CSA018362	CSA034015	0.723565			CSA014045	0.530534
	CSA002434	CSA029628	0.796435			CSA014844	0.614028
	CSA018362	CSA011735	0.593597			CSA022656	0.636023
C2C2-LSD	CSA009010	CSA029628	0.500639			CSA003950	0.644437
C2C2-YABBY	CSA002678	CSA033899	0.821298			CSA009186	0.776196
	CSA002678	CSA025235	0.828925			CSA011735	0.89461
	CSA002678	CSA031792	0.868497			CSA029775	0.567183
	CSA002678	CSA032305	0.846043
	CSA002678	CSA005865	0.833031
	CSA002678	CSA005003	0.815372
	CSA002678	CSA029628	0.799467
C2H2	CSA022392	CSA009186	0.598202
	CSA003210	CSA033899	0.808974
	CSA003210	CSA025235	0.841805
	CSA022392	CSA029775	0.571247
	CSA022392	CSA003950	0.504044
	CSA003210	CSA031792	0.853463
	CSA003210	CSA032305	0.836735
	CSA003210	CSA005865	0.824151
	CSA022921	CSA014045	0.744395
	CSA003210	CSA005003	0.834991
	CSA022921	CSA034015	0.677761
	CSA003210	CSA029628	0.813629
	CSA022392	CSA011735	0.514279
C3H	CSA010403	CSA033899	0.796603
	CSA010403	CSA025235	0.845225
	CSA010403	CSA031792	0.798737
	CSA010403	CSA032305	0.80193
	CSA010403	CSA005865	0.789532
	CSA010403	CSA005003	0.836836
	CSA010403	CSA029628	0.813124
CPP	CSA003356	CSA033899	0.80229
	CSA003356	CSA025235	0.853671
	CSA003356	CSA031792	0.814488
	CSA003356	CSA032305	0.80952
	CSA003356	CSA005865	0.794942
	CSA003356	CSA005003	0.843874
	CSA003356	CSA029628	0.818853
DBB	CSA009969	CSA033899	0.791562
	CSA009969	CSA025235	0.797257
	CSA009969	CSA031792	0.820727
	CSA009969	CSA032305	0.805825
	CSA009969	CSA005865	0.797274
	CSA009969	CSA005003	0.780234
	CSA009969	CSA029628	0.759739
DBP	CSA028932	CSA014045	0.717836
	CSA028932	CSA034015	0.727591
E2F-DP	CSA005255	CSA033899	0.809896
	CSA005255	CSA025235	0.825174
	CSA005255	CSA031792	0.860853
	CSA005255	CSA032305	0.835624
	CSA005255	CSA005865	0.821802
	CSA005255	CSA005003	0.821665
	CSA005255	CSA029628	0.804411
FAR1	CSA024418	CSA033899	0.825975
	CSA024418	CSA025235	0.830124
	CSA024418	CSA031792	0.86051
	CSA024418	CSA032305	0.850716
	CSA024418	CSA005865	0.840358
	CSA024418	CSA005003	0.81862
	CSA024418	CSA029628	0.801003
GARP-ARR-B	CSA027576	CSA009186	0.674372
	CSA020723	CSA033899	0.774279
	CSA020723	CSA025235	0.812797
	CSA027576	CSA003950	0.625026
	CSA020723	CSA031792	0.830843
	CSA020723	CSA032305	0.797869
	CSA020723	CSA005865	0.7831
	CSA027576	CSA014045	0.692741
	CSA020723	CSA005003	0.811435
	CSA027576	CSA034015	0.708829
	CSA020723	CSA029628	0.797048
	CSA027576	CSA011735	0.618792
GARP-G2-like	CSA016450	CSA009186	0.69987
	CSA033204	CSA033899	0.79767
	CSA033204	CSA025235	0.85041
	CSA016450	CSA003950	0.682397
	CSA033204	CSA031792	0.833237
	CSA033204	CSA032305	0.820385
	CSA033204	CSA005865	0.808467
	CSA016450	CSA014045	0.591909
	CSA033204	CSA005003	0.841633
	CSA016450	CSA034015	0.553256
	CSA033204	CSA029628	0.817933
	CSA016450	CSA011735	0.646278
GRAS	CSA003159	CSA033899	0.778623
	CSA003159	CSA025235	0.836665
	CSA003159	CSA031792	0.817282
	CSA003159	CSA032305	0.784752
	CSA003159	CSA005865	0.751778
	CSA003159	CSA005003	0.831106
	CSA003159	CSA029628	0.811888
GRF	CSA005222	CSA033899	0.801094
	CSA005222	CSA025235	0.821199
	CSA005222	CSA031792	0.854162
	CSA005222	CSA032305	0.826188
	CSA005222	CSA005865	0.811987
	CSA005222	CSA005003	0.818414
	CSA005222	CSA029628	0.802117
HB-BELL	CSA022552	CSA033899	0.786419
	CSA022552	CSA025235	0.843648
	CSA022552	CSA031792	0.821478
	CSA022552	CSA032305	0.793305
	CSA022552	CSA005865	0.769227
	CSA022552	CSA005003	0.836692
	CSA022552	CSA029628	0.815696
HB-HD-ZIP	CSA003043	CSA009186	0.606513
	CSA003808	CSA033899	0.825052
	CSA003808	CSA025235	0.832166
	CSA003043	CSA003950	0.540517
	CSA003808	CSA031792	0.870404
	CSA003808	CSA032305	0.849853
	CSA003808	CSA005865	0.837214
	CSA003043	CSA014045	0.700654
	CSA003808	CSA005003	0.815791
	CSA003043	CSA034015	0.761807
	CSA003808	CSA029628	0.799663
	CSA003043	CSA011735	0.556568
HB-WOX	CSA009146	CSA033899	0.804609
	CSA009146	CSA025235	0.854344
	CSA009146	CSA031792	0.810735
	CSA009146	CSA032305	0.811768
	CSA009146	CSA005865	0.776985
	CSA009146	CSA005003	0.844012
	CSA009146	CSA029628	0.818205
HSF	CSA017462	CSA009186	0.639852
	CSA002439	CSA033899	0.829797
	CSA002439	CSA025235	0.836073
	CSA017462	CSA003950	0.611843
	CSA002439	CSA031792	0.871084
	CSA002439	CSA032305	0.853715
	CSA002439	CSA005865	0.841967
	CSA008634	CSA014045	0.652045
	CSA002439	CSA005003	0.81114
	CSA008634	CSA034015	0.740742
	CSA002439	CSA029628	0.795886
	CSA017462	CSA011735	0.576597
MADS-M-type	CSA027875	CSA033899	0.789184
	CSA027875	CSA025235	0.790926
	CSA027875	CSA031792	0.805735
	CSA027875	CSA032305	0.804617
	CSA027875	CSA005865	0.798727
	CSA024746	CSA014045	0.581129
	CSA027875	CSA005003	0.771226
	CSA024746	CSA034015	0.623144
	CSA024746	CSA029628	0.526217
MYB	CSA000979	CSA009186	0.694935
	CSA001607	CSA033899	0.780055
	CSA001607	CSA025235	0.828465
	CSA002251	CSA029775	0.558568
	CSA000979	CSA003950	0.637381
	CSA001607	CSA031792	0.836573
	CSA001607	CSA032305	0.805811
	CSA001607	CSA005865	0.790915
	CSA000979	CSA014045	0.611714
	CSA001607	CSA005003	0.824437
	CSA000979	CSA034015	0.540345
	CSA001607	CSA029628	0.806809
	CSA000979	CSA011735	0.670579
MYB-related	CSA006249	CSA009186	0.706155
	CSA010710	CSA033899	0.787328
	CSA010710	CSA025235	0.793532
	CSA006249	CSA003950	0.685482
	CSA010710	CSA031792	0.818059
	CSA010710	CSA032305	0.801344
	CSA023400	CSA014844	0.669744
	CSA010710	CSA005865	0.792483
	CSA006249	CSA014045	0.579851
	CSA010710	CSA005003	0.776986
	CSA023400	CSA022656	0.69661
	CSA006249	CSA034015	0.541629
	CSA010710	CSA029628	0.757085
	CSA006249	CSA011735	0.656307
NAC	CSA009011	CSA009186	0.57527
	CSA025566	CSA033899	0.824897
	CSA025566	CSA025235	0.832104
	CSA004457	CSA029775	0.561418
	CSA010950	CSA003950	0.625051
	CSA025566	CSA031792	0.868424
	CSA025566	CSA032305	0.84774
	CSA025566	CSA005865	0.835593
	CSA004675	CSA014045	0.615952
	CSA025566	CSA005003	0.805901
	CSA005671	CSA034015	0.722613
	CSA004675	CSA029628	0.500583
	CSA004457	CSA011735	0.544792
NF-YA	CSA012880	CSA033899	0.829856
	CSA012880	CSA025235	0.835675
	CSA012880	CSA031792	0.867953
	CSA012880	CSA032305	0.852361
	CSA012880	CSA005865	0.841365
	CSA012880	CSA005003	0.809365
	CSA012880	CSA029628	0.789861
NF-YB	CSA018710	CSA033899	0.793718
	CSA018710	CSA025235	0.849828
	CSA018710	CSA031792	0.824148
	CSA018710	CSA032305	0.801281
	CSA018710	CSA005865	0.782106
	CSA018710	CSA005003	0.84149
	CSA018710	CSA029628	0.818729
OFP	CSA007890	CSA033899	0.820737
	CSA007890	CSA025235	0.8272
	CSA007890	CSA031792	0.858466
	CSA007890	CSA032305	0.840681
	CSA007890	CSA005865	0.829927
	CSA007890	CSA005003	0.803965
	CSA007890	CSA029628	0.778086
PLATZ	CSA008009	CSA033899	0.79696
	CSA008009	CSA025235	0.846993
	CSA008009	CSA031792	0.843187
	CSA008009	CSA032305	0.825286
	CSA008009	CSA005865	0.812337
	CSA016352	CSA014045	0.747929
	CSA008009	CSA005003	0.839135
	CSA016352	CSA034015	0.646161
	CSA008009	CSA029628	0.816634
RWP-RK	CSA025263	CSA009186	0.598749
	CSA025263	CSA003950	0.514379
	CSA025263	CSA014045	0.689249
	CSA025263	CSA034015	0.71575
	CSA025263	CSA011735	0.565133
SBP	CSA036632	CSA009186	0.643327
	CSA009667	CSA033899	0.804712
	CSA009667	CSA025235	0.855076
	CSA036632	CSA003950	0.565848
	CSA009667	CSA031792	0.813154
	CSA009667	CSA032305	0.81209
	CSA009667	CSA005865	0.781524
	CSA009667	CSA005003	0.844703
	CSA009667	CSA029628	0.818918
	CSA036632	CSA011735	0.523287
TCP	CSA001397	CSA009186	0.701082
	CSA001397	CSA003950	0.674649
	CSA001397	CSA014045	0.632294
	CSA001397	CSA034015	0.606978
	CSA001397	CSA011735	0.644992
Tify	CSA009882	CSA009186	0.556186
	CSA009882	CSA029775	0.538766
	CSA009882	CSA014045	0.514433
	CSA009882	CSA011735	0.518857
Trihelix	CSA005217	CSA009186	0.650428
	CSA005217	CSA003950	0.585135
	CSA005217	CSA014045	0.697044
	CSA005217	CSA034015	0.740639
	CSA005217	CSA011735	0.600842
TUB	CSA009489	CSA033899	0.816621
	CSA009489	CSA025235	0.828072
	CSA009489	CSA031792	0.848072
	CSA009489	CSA032305	0.841834
	CSA009489	CSA005865	0.832128
	CSA009489	CSA005003	0.823465
	CSA009489	CSA029628	0.804313
WRKY	CSA008877	CSA009186	0.625667
	CSA014188	CSA029775	0.583193
	CSA008877	CSA003950	0.640649
	CSA016850	CSA014844	0.61881
	CSA008877	CSA014045	0.558859
	CSA016850	CSA022656	0.633453
	CSA009535	CSA034015	0.721794
	CSA008877	CSA029628	0.502513
	CSA008877	CSA011735	0.562457
zf-HD	CSA001751	CSA009186	0.681799
	CSA001751	CSA003950	0.676286
	CSA001751	CSA014045	0.531011
	CSA001751	CSA011735	0.635947
